# Supplementary material for: Stabilizing atomic Ru species in conjugated sp2 carbon-linked covalent organic framework for acidic water oxidation
Source: Nat Commun. 2024 Jun 26;15:5419. doi: 10.1038/s41467-024-49834-5 (PMC11208516; doi:10.1038/s41467-024-49834-5)
Supplement: Supplementary file 4 — Supplementary Data 1 [file 41467_2024_49834_MOESM4_ESM.xlsx]

## Sheet: RuO2
* Cartesian components (eV/A) *
* -------------------------------------------------------- *
* x y z *
* *
* O 1 -0.00001 -0.00010 2.20426 *
* O 2 0.00001 -0.00009 -0.15629 *
* O 3 -0.00027 -0.00028 0.00277 *
* O 4 -0.00002 -0.00010 4.52185 *
* O 5 -0.00001 -0.00010 0.58221 *
* O 6 0.00000 -0.00016 0.00203 *
* O 7 0.00002 0.01957 0.70965 *
* O 8 -0.00001 -0.05958 0.12338 *
* O 9 -0.00014 -0.00059 0.00964 *
* O 10 0.00001 -0.01981 0.70969 *
* O 11 -0.00001 0.05926 0.12336 *
* O 12 -0.00006 -0.00064 0.00950 *
* O 13 0.00002 -0.00010 2.20410 *
* O 14 -0.00004 -0.00009 -0.15625 *
* O 15 0.00044 -0.00027 0.00331 *
* O 16 0.00005 -0.00010 4.52186 *
* O 17 0.00002 -0.00010 0.58223 *
* O 18 -0.00003 -0.00015 0.00216 *
* O 19 0.00002 0.01944 0.70966 *
* O 20 0.00000 -0.05966 0.12341 *
* O 21 -0.00023 -0.00264 0.00980 *
* O 22 0.00001 -0.01968 0.70969 *
* O 23 0.00000 0.05935 0.12339 *
* O 24 -0.00026 0.00146 0.00967 *
* O 25 -0.00000 -0.00014 2.20428 *
* O 26 0.00000 -0.00009 -0.15624 *
* O 27 -0.00027 0.00010 0.00285 *
* O 28 -0.00002 -0.00013 4.52186 *
* O 29 -0.00001 -0.00010 0.58233 *
* O 30 0.00001 -0.00045 0.00251 *
* O 31 0.00001 0.01958 0.70966 *
* O 32 -0.00000 -0.05962 0.12337 *
* O 33 -0.00008 0.00014 0.00970 *
* O 34 0.00002 -0.01981 0.70962 *
* O 35 -0.00000 0.05935 0.12341 *
* O 36 -0.00010 -0.00006 0.00957 *
* O 37 0.00002 -0.00014 2.20416 *
* O 38 -0.00003 -0.00009 -0.15621 *
* O 39 0.00045 0.00009 0.00340 *
* O 40 0.00005 -0.00013 4.52188 *
* O 41 0.00002 -0.00010 0.58235 *
* O 42 -0.00002 -0.00046 0.00260 *
* O 43 0.00002 0.01947 0.70967 *
* O 44 -0.00005 -0.05967 0.12341 *
* O 45 -0.00027 -0.00196 0.00981 *
* O 46 0.00002 -0.01970 0.70963 *
* O 47 -0.00005 0.05940 0.12344 *
* O 48 -0.00035 0.00198 0.00969 *
* O 49 0.00000 -0.00010 2.20369 *
* O 50 -0.00004 -0.00008 -0.15621 *
* O 51 -0.00011 -0.00025 0.00455 *
* O 52 0.00003 -0.00010 4.52185 *
* O 53 0.00002 -0.00010 0.58238 *
* O 54 -0.00001 -0.00022 0.00243 *
* O 55 -0.00001 0.01938 0.70967 *
* O 56 0.00003 -0.05974 0.12342 *
* O 57 0.00023 -0.00221 0.00957 *
* O 58 -0.00001 -0.01962 0.70970 *
* O 59 0.00002 0.05942 0.12340 *
* O 60 0.00019 0.00095 0.00943 *
* O 61 -0.00000 -0.00010 2.20385 *
* O 62 0.00008 -0.00008 -0.15624 *
* O 63 -0.00001 -0.00027 0.00400 *
* O 64 -0.00005 -0.00010 4.52184 *
* O 65 -0.00002 -0.00010 0.58237 *
* O 66 0.00004 -0.00023 0.00231 *
* O 67 -0.00001 0.01951 0.70966 *
* O 68 0.00000 -0.05965 0.12341 *
* O 69 0.00028 -0.00187 0.00984 *
* O 70 -0.00001 -0.01975 0.70969 *
* O 71 0.00000 0.05934 0.12338 *
* O 72 0.00027 0.00066 0.00970 *
* O 73 -0.00000 -0.00014 2.20382 *
* O 74 -0.00004 -0.00009 -0.15617 *
* O 75 -0.00011 0.00009 0.00454 *
* O 76 0.00003 -0.00013 4.52186 *
* O 77 0.00002 -0.00010 0.58240 *
* O 78 -0.00001 -0.00042 0.00282 *
* O 79 -0.00001 0.01943 0.70967 *
* O 80 0.00001 -0.05970 0.12342 *
* O 81 0.00016 -0.00146 0.00952 *
* O 82 -0.00001 -0.01966 0.70963 *
* O 83 0.00001 0.05943 0.12347 *
* O 84 0.00022 0.00150 0.00938 *
* O 85 -0.00000 -0.00014 2.20395 *
* O 86 0.00008 -0.00009 -0.15619 *
* O 87 -0.00002 0.00009 0.00399 *
* O 88 -0.00005 -0.00013 4.52185 *
* O 89 -0.00002 -0.00010 0.58238 *
* O 90 0.00002 -0.00040 0.00278 *
* O 91 -0.00002 0.01953 0.70967 *
* O 92 0.00006 -0.05964 0.12341 *
* O 93 0.00033 -0.00118 0.00983 *
* O 94 -0.00002 -0.01976 0.70963 *
* O 95 0.00006 0.05937 0.12344 *
* O 96 0.00037 0.00117 0.00970 *
* Ru 1 0.00002 0.00005 -5.97325 *
* Ru 2 0.00005 -0.00016 -0.57233 *
* Ru 3 -0.00384 0.00286 0.00014 *
* Ru 4 0.00002 -0.00016 -2.86986 *
* Ru 5 -0.00000 -0.00018 0.58067 *
* Ru 6 0.00042 0.00100 -0.00708 *
* Ru 7 -0.00005 0.00004 -5.97328 *
* Ru 8 -0.00001 -0.00016 -0.57218 *
* Ru 9 0.00814 0.00249 0.00019 *
* Ru 10 0.00008 -0.00016 -2.86984 *
* Ru 11 -0.00009 -0.00019 0.58120 *
* Ru 12 0.00109 0.00069 -0.01035 *
* Ru 13 0.00002 -0.00033 -5.97336 *
* Ru 14 0.00004 -0.00023 -0.57216 *
* Ru 15 -0.00428 0.00588 -0.00065 *
* Ru 16 0.00001 -0.00008 -2.87000 *
* Ru 17 0.00000 -0.00025 0.58081 *
* Ru 18 0.00046 -0.00443 -0.00725 *
* Ru 19 -0.00005 -0.00033 -5.97338 *
* Ru 20 0.00000 -0.00022 -0.57199 *
* Ru 21 0.00768 0.00572 -0.00053 *
* Ru 22 0.00006 -0.00008 -2.86999 *
* Ru 23 -0.00010 -0.00026 0.58132 *
* Ru 24 0.00074 -0.00433 -0.01032 *
* Ru 25 -0.00002 0.00003 -5.97339 *
* Ru 26 -0.00008 -0.00017 -0.57168 *
* Ru 27 0.00010 0.00368 0.00008 *
* Ru 28 -0.00004 -0.00016 -2.86978 *
* Ru 29 0.00008 -0.00020 0.58118 *
* Ru 30 -0.00049 0.00058 -0.01045 *
* Ru 31 0.00007 0.00003 -5.97335 *
* Ru 32 0.00008 -0.00016 -0.57179 *
* Ru 33 -0.00483 0.00369 0.00012 *
* Ru 34 -0.00005 -0.00016 -2.86984 *
* Ru 35 0.00005 -0.00019 0.58099 *
* Ru 36 -0.00112 0.00120 -0.00897 *
* Ru 37 -0.00002 -0.00032 -5.97349 *
* Ru 38 -0.00007 -0.00023 -0.57162 *
* Ru 39 -0.00002 0.00562 -0.00056 *
* Ru 40 -0.00003 -0.00007 -2.86994 *
* Ru 41 0.00008 -0.00026 0.58129 *
* Ru 42 -0.00053 -0.00432 -0.01012 *
* Ru 43 0.00007 -0.00032 -5.97345 *
* Ru 44 0.00007 -0.00023 -0.57175 *
* Ru 45 -0.00380 0.00532 -0.00068 *
* Ru 46 -0.00003 -0.00007 -2.86999 *
* Ru 47 0.00004 -0.00026 0.58116 *
* Ru 48 -0.00078 -0.00472 -0.00887 *
* *
************************************************************

## Sheet: OHads-RuO2
* Cartesian components (eV/A) *
* -------------------------------------------------------- *
* x y z *
* *
* H 1 -0.00653 -0.01386 0.00753 *
* O 1 0.00321 0.00303 2.22560 *
* O 2 0.00231 0.00041 -0.13635 *
* O 3 -0.00041 -0.00003 0.00312 *
* O 4 0.00111 0.00060 4.52240 *
* O 5 0.02057 -0.00391 0.54321 *
* O 6 0.00008 -0.00239 0.00058 *
* O 7 0.00256 0.02246 0.70848 *
* O 8 -0.01473 -0.06456 0.13243 *
* O 9 -0.00073 0.00031 -0.00223 *
* O 10 0.00524 -0.01478 0.70951 *
* O 11 -0.00859 0.05710 0.12078 *
* O 12 0.00023 -0.00456 -0.00304 *
* O 13 0.00270 -0.00087 2.19537 *
* O 14 -0.02009 0.00009 -0.16057 *
* O 15 0.00246 0.00148 -0.00179 *
* O 16 -0.00169 0.00030 4.52769 *
* O 17 0.02226 0.00042 0.60994 *
* O 18 -0.00041 -0.00074 -0.00018 *
* O 19 -0.00173 0.01659 0.70923 *
* O 20 -0.01735 -0.07590 0.12650 *
* O 21 -0.00046 0.00249 0.00045 *
* O 22 0.00347 -0.01582 0.70369 *
* O 23 -0.00159 0.09417 0.15185 *
* O 24 0.00124 -0.00496 -0.00096 *
* O 25 0.00503 -0.00215 2.23020 *
* O 26 -0.00291 0.00069 -0.15685 *
* O 27 -0.00259 -0.00022 -0.00118 *
* O 28 0.00041 0.00010 4.52871 *
* O 29 0.02035 0.00534 0.54305 *
* O 30 -0.00020 -0.00054 0.00054 *
* O 31 0.00462 0.01521 0.70893 *
* O 32 -0.00958 -0.05965 0.12544 *
* O 33 -0.00070 0.00146 -0.00207 *
* O 34 0.00248 -0.02180 0.70834 *
* O 35 -0.01288 0.06402 0.13275 *
* O 36 -0.00133 -0.00134 0.00118 *
* O 37 0.00283 0.00156 2.19867 *
* O 38 -0.11440 0.00216 -0.14280 *
* O 39 0.00178 -0.00201 -0.00181 *
* O 40 0.00407 0.00098 4.54022 *
* O 41 0.02141 0.00085 0.61041 *
* O 42 0.00089 -0.00209 0.00017 *
* O 43 0.00351 0.01629 0.70345 *
* O 44 -0.00207 -0.09572 0.15468 *
* O 45 -0.00143 -0.00501 -0.00319 *
* O 46 -0.00149 -0.01654 0.70898 *
* O 47 -0.01772 0.07231 0.12350 *
* O 48 -0.00017 -0.00424 0.00184 *
* O 49 -0.00449 0.00949 2.18823 *
* O 50 0.01532 0.00038 -0.16882 *
* O 51 -0.00148 0.00082 -0.00455 *
* O 52 -0.00005 0.00043 4.52890 *
* O 53 -0.01434 0.00777 0.61741 *
* O 54 0.00109 0.00026 0.00222 *
* O 55 -0.00094 0.02201 0.71147 *
* O 56 0.02207 -0.04483 0.09546 *
* O 57 0.00346 0.00067 -0.00382 *
* O 58 -0.00528 -0.02215 0.70674 *
* O 59 0.01116 0.04879 0.12510 *
* O 60 0.00180 -0.00757 -0.00542 *
* O 61 0.00301 -0.00117 2.22338 *
* O 62 0.00402 0.00075 -0.14530 *
* O 63 0.00012 -0.00036 0.00098 *
* O 64 -0.00149 0.00045 4.52762 *
* O 65 -0.02913 -0.00144 0.54610 *
* O 66 -0.00007 -0.00159 0.00060 *
* O 67 -0.00182 0.02514 0.70957 *
* O 68 0.00685 0.00569 0.07468 *
* O 69 0.00153 -0.00295 -0.00637 *
* O 70 -0.00412 -0.01664 0.70911 *
* O 71 -0.00005 -0.00817 0.06247 *
* O 72 0.00186 -0.00084 -0.00461 *
* O 73 -0.00429 -0.00890 2.19307 *
* O 74 0.00859 0.00005 -0.18289 *
* O 75 -0.00154 -0.00108 -0.00376 *
* O 76 0.00081 0.00013 4.52144 *
* O 77 -0.01663 -0.00640 0.61472 *
* O 78 0.00027 -0.00446 -0.00189 *
* O 79 -0.00469 0.02346 0.70609 *
* O 80 0.01303 -0.04834 0.12536 *
* O 81 0.00618 -0.00185 -0.01010 *
* O 82 -0.00114 -0.02177 0.71182 *
* O 83 0.02394 0.03823 0.08947 *
* O 84 0.00345 0.00017 -0.00354 *
* O 85 0.00290 0.00213 2.22826 *
* O 86 0.10930 -0.00427 -0.13162 *
* O 87 0.00268 -0.00088 0.00214 *
* O 88 -0.00645 -0.00010 4.53626 *
* O 89 -0.02763 0.00286 0.54658 *
* O 90 -0.00178 -0.00123 0.00051 *
* O 91 -0.00435 0.01750 0.70960 *
* O 92 0.00014 0.00763 0.06682 *
* O 93 0.00122 -0.00698 -0.00530 *
* O 94 -0.00190 -0.02399 0.70950 *
* O 95 0.00598 -0.00678 0.07068 *
* O 96 -0.00004 -0.00031 -0.00518 *
* O 97 0.00189 -0.00547 -0.02161 *
* Ru 1 -0.00219 -0.00084 -5.97601 *
* Ru 2 -0.13087 0.00943 -0.73939 *
* Ru 3 -0.00040 0.00405 0.00014 *
* Ru 4 -0.01181 -0.00829 -2.86922 *
* Ru 5 -0.03698 0.00245 0.64696 *
* Ru 6 0.00030 0.00446 0.00026 *
* Ru 7 0.00332 -0.00013 -5.98124 *
* Ru 8 -0.11770 0.00071 -0.45576 *
* Ru 9 -0.00057 0.00560 -0.00220 *
* Ru 10 0.00590 -0.01367 -2.83895 *
* Ru 11 0.00919 0.00068 0.64942 *
* Ru 12 0.00452 0.00490 0.00538 *
* Ru 13 -0.00114 -0.00015 -5.96382 *
* Ru 14 -0.13740 -0.01200 -0.73990 *
* Ru 15 -0.00722 0.00249 -0.00371 *
* Ru 16 -0.01084 0.00662 -2.86992 *
* Ru 17 -0.18300 -0.00287 0.47800 *
* Ru 18 0.00129 0.00438 0.00452 *
* Ru 19 -0.01002 -0.00277 -5.95204 *
* Ru 20 -0.11314 -0.00277 -0.45553 *
* Ru 21 0.00044 0.00406 -0.00250 *
* Ru 22 0.00466 0.01199 -2.83924 *
* Ru 23 0.61519 -0.00361 0.81051 *
* Ru 24 -0.00229 0.00687 0.00479 *
* Ru 25 0.00115 -0.00059 -5.97937 *
* Ru 26 0.12052 0.00009 -0.51299 *
* Ru 27 -0.00294 0.00315 -0.00176 *
* Ru 28 -0.00332 -0.00992 -2.85913 *
* Ru 29 0.02415 0.00012 0.66399 *
* Ru 30 -0.00179 0.00678 0.00832 *
* Ru 31 0.00452 -0.00088 -5.98833 *
* Ru 32 0.12272 0.00842 -0.68538 *
* Ru 33 -0.00178 0.00132 0.00063 *
* Ru 34 0.00533 -0.01083 -2.91263 *
* Ru 35 0.00336 0.00064 0.60261 *
* Ru 36 -0.00481 0.00224 0.00013 *
* Ru 37 -0.00492 -0.00024 -5.94430 *
* Ru 38 0.13673 -0.00279 -0.51999 *
* Ru 39 -0.00194 0.00566 0.01352 *
* Ru 40 -0.00374 0.00789 -2.86122 *
* Ru 41 -0.57416 0.01557 0.83431 *
* Ru 42 0.00079 0.00720 0.00079 *
* Ru 43 0.02044 0.00084 -5.95669 *
* Ru 44 0.11448 -0.01119 -0.68341 *
* Ru 45 0.00471 0.00700 -0.00467 *
* Ru 46 0.00480 0.00719 -2.91266 *
* Ru 47 0.14226 0.00250 0.42242 *
* Ru 48 0.00220 0.00723 0.00126 *
* *
************************************************************

## Sheet: Oads-RuO2
* Cartesian components (eV/A) *
* -------------------------------------------------------- *
* x y z *
* *
* O 1 0.00239 0.00183 2.23008 *
* O 2 0.00451 -0.00004 -0.13368 *
* O 3 -0.00626 0.00299 0.00220 *
* O 4 0.00131 -0.00011 4.52539 *
* O 5 0.01735 -0.00887 0.53204 *
* O 6 -0.00073 0.00125 0.00102 *
* O 7 0.00290 0.02414 0.70715 *
* O 8 -0.01408 -0.06315 0.13055 *
* O 9 0.00520 -0.00176 0.00086 *
* O 10 0.00553 -0.01560 0.71069 *
* O 11 -0.01498 0.04711 0.10940 *
* O 12 0.00319 0.00498 0.00282 *
* O 13 0.00277 -0.00136 2.20702 *
* O 14 -0.01513 0.00020 -0.15549 *
* O 15 -0.00230 -0.00171 0.00203 *
* O 16 -0.00292 0.00000 4.53235 *
* O 17 0.02440 -0.00155 0.58799 *
* O 18 -0.00286 0.00081 -0.00414 *
* O 19 -0.00284 0.01571 0.70946 *
* O 20 -0.02899 -0.05403 0.11382 *
* O 21 -0.00008 0.00092 -0.00628 *
* O 22 0.00089 -0.01325 0.70864 *
* O 23 -0.01280 0.08249 0.14917 *
* O 24 -0.00632 -0.00107 -0.00236 *
* O 25 0.00231 -0.00188 2.22902 *
* O 26 0.00244 0.00116 -0.15917 *
* O 27 -0.00711 -0.00102 -0.00142 *
* O 28 0.00130 0.00008 4.53338 *
* O 29 0.01746 0.00865 0.53174 *
* O 30 -0.00152 -0.00284 0.00864 *
* O 31 0.00541 0.01569 0.71073 *
* O 32 -0.01549 -0.04696 0.10768 *
* O 33 0.00073 -0.00238 0.00440 *
* O 34 0.00293 -0.02427 0.70725 *
* O 35 -0.01237 0.06324 0.13070 *
* O 36 0.00185 0.00805 0.00567 *
* O 37 0.00314 0.00124 2.20244 *
* O 38 -0.09593 -0.00045 -0.13235 *
* O 39 -0.00396 -0.00257 0.00021 *
* O 40 -0.00215 -0.00001 4.55085 *
* O 41 0.02536 0.00099 0.58882 *
* O 42 -0.00270 0.00119 -0.00433 *
* O 43 0.00091 0.01248 0.70851 *
* O 44 -0.01184 -0.08238 0.14868 *
* O 45 0.00053 0.00403 0.00519 *
* O 46 -0.00273 -0.01505 0.70966 *
* O 47 -0.02988 0.05331 0.11395 *
* O 48 -0.00324 -0.00180 -0.00611 *
* O 49 -0.00358 0.01757 2.19518 *
* O 50 0.01096 0.00020 -0.17806 *
* O 51 0.01395 0.00304 -0.00503 *
* O 52 -0.00018 0.00004 4.53345 *
* O 53 -0.01115 0.00711 0.59958 *
* O 54 -0.00056 0.00117 0.00136 *
* O 55 0.00132 0.01904 0.71093 *
* O 56 0.03412 -0.02099 0.08938 *
* O 57 -0.00410 -0.00069 0.00219 *
* O 58 -0.00193 -0.01620 0.70953 *
* O 59 0.01918 0.04909 0.12974 *
* O 60 -0.00079 0.00143 -0.00518 *
* O 61 0.00204 -0.00168 2.22780 *
* O 62 0.00139 0.00019 -0.14951 *
* O 63 0.00325 -0.00368 -0.00676 *
* O 64 0.00077 0.00001 4.53165 *
* O 65 -0.02980 -0.00263 0.53908 *
* O 66 0.00178 0.00034 0.00079 *
* O 67 -0.00290 0.02754 0.70811 *
* O 68 0.00834 -0.00642 0.08072 *
* O 69 -0.00088 0.00798 0.00609 *
* O 70 -0.00529 -0.01856 0.70853 *
* O 71 0.00596 -0.00202 0.06458 *
* O 72 -0.00055 -0.00283 0.00575 *
* O 73 -0.00355 -0.01771 2.18597 *
* O 74 0.00035 0.00038 -0.15424 *
* O 75 0.00852 0.00049 -0.00279 *
* O 76 -0.00257 -0.00001 4.53043 *
* O 77 -0.01098 -0.00739 0.60236 *
* O 78 -0.00296 -0.00143 -0.00072 *
* O 79 -0.00197 0.01542 0.70955 *
* O 80 0.01834 -0.04916 0.12938 *
* O 81 -0.00501 0.00022 0.00366 *
* O 82 0.00123 -0.01843 0.71112 *
* O 83 0.03557 0.02048 0.09021 *
* O 84 -0.00006 -0.00044 0.00341 *
* O 85 0.00172 0.00156 2.22286 *
* O 86 0.10500 -0.00052 -0.13650 *
* O 87 0.00505 -0.00151 -0.00961 *
* O 88 0.00385 -0.00003 4.54788 *
* O 89 -0.03089 0.00194 0.54006 *
* O 90 0.00223 0.00234 -0.00157 *
* O 91 -0.00520 0.01848 0.70858 *
* O 92 0.00643 0.00246 0.06277 *
* O 93 0.00157 0.00527 0.00667 *
* O 94 -0.00291 -0.02758 0.70823 *
* O 95 0.00649 0.00632 0.08100 *
* O 96 0.00296 -0.00672 0.00873 *
* O 97 -0.00581 -0.00958 0.00015 *
* Ru 1 -0.00283 0.00029 -5.97552 *
* Ru 2 -0.10322 0.01924 -0.76295 *
* Ru 3 0.00649 -0.00473 -0.00291 *
* Ru 4 -0.01704 -0.00827 -2.87437 *
* Ru 5 -0.02223 -0.00182 0.66264 *
* Ru 6 -0.00241 0.00043 -0.00342 *
* Ru 7 0.00629 0.00001 -5.98151 *
* Ru 8 -0.11053 0.01593 -0.47140 *
* Ru 9 -0.00196 -0.00305 -0.00044 *
* Ru 10 0.00411 -0.02096 -2.84410 *
* Ru 11 0.00653 -0.00110 0.68606 *
* Ru 12 -0.00348 0.00456 0.00187 *
* Ru 13 -0.00130 -0.00032 -5.95688 *
* Ru 14 -0.10310 -0.01851 -0.76311 *
* Ru 15 0.00152 -0.00150 0.00212 *
* Ru 16 -0.01565 0.00852 -2.87345 *
* Ru 17 -0.19184 -0.00082 0.41560 *
* Ru 18 0.00327 -0.00055 -0.00432 *
* Ru 19 -0.00576 -0.00005 -5.95880 *
* Ru 20 -0.11627 -0.01351 -0.47456 *
* Ru 21 0.00371 -0.00251 -0.00322 *
* Ru 22 0.00625 0.02124 -2.84225 *
* Ru 23 0.81454 0.00080 0.92462 *
* Ru 24 0.00222 0.00083 0.00351 *
* Ru 25 0.00140 -0.00008 -5.97719 *
* Ru 26 0.08915 0.03177 -0.60127 *
* Ru 27 0.00130 0.00207 -0.00297 *
* Ru 28 -0.00361 -0.01899 -2.85802 *
* Ru 29 0.01847 -0.00111 0.68828 *
* Ru 30 0.00180 0.00377 0.00301 *
* Ru 31 -0.00026 0.00003 -5.98621 *
* Ru 32 0.11469 0.01911 -0.64620 *
* Ru 33 -0.00580 -0.00417 -0.00013 *
* Ru 34 0.01480 -0.01116 -2.91267 *
* Ru 35 0.00236 -0.00148 0.59957 *
* Ru 36 -0.00196 0.00026 0.00006 *
* Ru 37 0.00451 -0.00007 -5.94841 *
* Ru 38 0.08928 -0.03088 -0.59991 *
* Ru 39 0.00022 -0.00202 0.00205 *
* Ru 40 -0.00566 0.01930 -2.85621 *
* Ru 41 -0.78485 0.00047 0.94023 *
* Ru 42 -0.00283 0.00201 0.00604 *
* Ru 43 0.00681 0.00001 -5.95167 *
* Ru 44 0.11958 -0.01644 -0.64963 *
* Ru 45 0.00272 -0.00299 -0.00578 *
* Ru 46 0.01331 0.01151 -2.91153 *
* Ru 47 0.16859 -0.00078 0.36131 *
* Ru 48 -0.00566 0.00340 0.00174 *
* *
************************************************************

## Sheet: OOHads-RuO2
* Cartesian components (eV/A) *
* -------------------------------------------------------- *
* x y z *
* *
* H 1 0.00354 -0.01438 -0.00083 *
* O 1 -0.00232 0.00372 2.20572 *
* O 2 -0.00305 0.00025 -0.13919 *
* O 3 0.00186 -0.00076 0.00161 *
* O 4 -0.00163 0.00045 4.51760 *
* O 5 -0.02386 -0.00536 0.54766 *
* O 6 -0.00172 -0.00313 0.00077 *
* O 7 0.00178 0.02472 0.71056 *
* O 8 -0.00443 0.00714 0.07249 *
* O 9 -0.00041 -0.00051 0.00058 *
* O 10 0.00337 -0.01487 0.70795 *
* O 11 -0.00113 -0.00669 0.06153 *
* O 12 0.00083 0.00045 0.00425 *
* O 13 -0.00437 -0.00057 2.21351 *
* O 14 -0.00442 0.00012 -0.14873 *
* O 15 -0.00387 -0.00001 -0.00023 *
* O 16 0.00081 0.00039 4.52341 *
* O 17 0.03081 -0.00165 0.54569 *
* O 18 0.00032 -0.00180 0.00063 *
* O 19 0.00102 0.02175 0.71170 *
* O 20 -0.02995 -0.03881 0.09456 *
* O 21 -0.00173 0.00412 -0.00096 *
* O 22 0.00800 -0.02402 0.70678 *
* O 23 -0.01961 0.04226 0.11949 *
* O 24 0.00121 0.00496 0.00154 *
* O 25 -0.00567 -0.00289 2.23535 *
* O 26 0.00846 0.00057 -0.15573 *
* O 27 -0.00098 0.00231 0.00439 *
* O 28 -0.00221 0.00012 4.52175 *
* O 29 -0.02145 0.00555 0.54225 *
* O 30 -0.00017 0.00015 -0.00016 *
* O 31 0.00393 0.01944 0.70812 *
* O 32 -0.00254 0.00979 0.06145 *
* O 33 -0.00011 0.00238 0.00392 *
* O 34 0.00198 -0.02723 0.71010 *
* O 35 -0.00295 -0.00806 0.07122 *
* O 36 -0.00010 0.00104 0.00265 *
* O 37 -0.00301 0.00134 2.24202 *
* O 38 -0.10815 -0.00519 -0.17073 *
* O 39 -0.00333 0.00305 0.00347 *
* O 40 0.00802 -0.00033 4.53527 *
* O 41 0.02810 0.00211 0.54169 *
* O 42 0.00101 0.00105 -0.00252 *
* O 43 0.00675 0.02625 0.70640 *
* O 44 -0.01957 -0.03855 0.11910 *
* O 45 -0.00220 0.00237 -0.00878 *
* O 46 0.00125 -0.02257 0.71216 *
* O 47 -0.03029 0.03150 0.09399 *
* O 48 -0.00147 0.00409 -0.00437 *
* O 49 0.00529 0.01212 2.17368 *
* O 50 -0.01368 -0.00034 -0.16830 *
* O 51 0.00245 0.00182 -0.00058 *
* O 52 0.00061 0.00039 4.52462 *
* O 53 0.01528 0.00632 0.61589 *
* O 54 0.00121 -0.00012 0.00086 *
* O 55 0.00089 0.01542 0.70910 *
* O 56 0.02214 -0.07326 0.13341 *
* O 57 0.00052 0.00161 0.00142 *
* O 58 -0.00517 -0.01410 0.70430 *
* O 59 0.00703 0.09026 0.14997 *
* O 60 -0.00411 0.00279 0.00931 *
* O 61 -0.00088 -0.00048 2.17557 *
* O 62 0.01846 -0.00046 -0.16245 *
* O 63 -0.00242 0.00084 0.00163 *
* O 64 0.00089 0.00025 4.52366 *
* O 65 -0.02154 0.00158 0.61499 *
* O 66 -0.00029 -0.00020 -0.00214 *
* O 67 -0.00307 0.02097 0.70868 *
* O 68 0.01765 -0.06747 0.13135 *
* O 69 0.00017 0.00138 0.00172 *
* O 70 -0.00535 -0.01269 0.70944 *
* O 71 0.01474 0.05698 0.12123 *
* O 72 -0.00058 0.00118 0.00273 *
* O 73 0.00399 -0.01139 2.19700 *
* O 74 0.00711 0.00044 -0.13675 *
* O 75 0.00099 -0.00100 0.00058 *
* O 76 -0.00040 0.00012 4.51509 *
* O 77 0.01878 -0.00564 0.61108 *
* O 78 -0.00414 -0.00367 0.00326 *
* O 79 -0.00542 0.01753 0.70437 *
* O 80 0.00748 -0.08889 0.15116 *
* O 81 -0.00179 0.00100 -0.00439 *
* O 82 0.00073 -0.01798 0.70865 *
* O 83 0.02126 0.06885 0.13646 *
* O 84 0.00130 0.00311 -0.00146 *
* O 85 0.00008 0.00105 2.19959 *
* O 86 0.07270 0.00138 -0.12974 *
* O 87 -0.00137 -0.00004 0.00592 *
* O 88 -0.00708 0.00076 4.53571 *
* O 89 -0.02312 -0.00132 0.61140 *
* O 90 0.00073 -0.00007 0.00218 *
* O 91 -0.00437 0.01500 0.70882 *
* O 92 0.01578 -0.05635 0.12262 *
* O 93 0.00207 0.00294 0.00137 *
* O 94 -0.00316 -0.02147 0.70843 *
* O 95 0.01581 0.06646 0.13367 *
* O 96 0.00122 0.00358 0.00149 *
* O 97 0.00254 0.00618 -0.00284 *
* O 98 -0.00142 0.01082 0.00912 *
* Ru 1 0.00337 0.00032 -5.97137 *
* Ru 2 0.13970 0.01250 -0.74474 *
* Ru 3 0.00161 -0.00720 -0.00530 *
* Ru 4 -0.00884 -0.01126 -2.90283 *
* Ru 5 -0.00510 0.00113 0.59957 *
* Ru 6 -0.00214 -0.00284 -0.00138 *
* Ru 7 -0.00443 0.00042 -5.98246 *
* Ru 8 -0.11553 0.01019 -0.69742 *
* Ru 9 0.00353 -0.00958 -0.00251 *
* Ru 10 0.00266 -0.01083 -2.85323 *
* Ru 11 -0.02186 0.00140 0.66917 *
* Ru 12 -0.00610 -0.01075 -0.00606 *
* Ru 13 0.00166 0.00062 -5.95548 *
* Ru 14 0.14263 -0.01158 -0.74744 *
* Ru 15 -0.00014 0.00468 -0.00610 *
* Ru 16 -0.00785 0.01032 -2.90989 *
* Ru 17 -0.12802 0.00215 0.42437 *
* Ru 18 0.00091 -0.00825 -0.00520 *
* Ru 19 -0.02598 0.00199 -5.93076 *
* Ru 20 -0.11413 -0.00826 -0.69758 *
* Ru 21 0.00709 0.00437 -0.00049 *
* Ru 22 0.00584 0.01115 -2.86091 *
* Ru 23 0.48048 0.01493 0.81309 *
* Ru 24 0.00061 -0.00410 -0.00226 *
* Ru 25 -0.00055 0.00039 -5.97649 *
* Ru 26 -0.13033 0.01555 -0.53086 *
* Ru 27 -0.00529 -0.01284 0.00314 *
* Ru 28 -0.00279 -0.01528 -2.82707 *
* Ru 29 -0.01605 0.00340 0.65915 *
* Ru 30 -0.00177 -0.00591 -0.00994 *
* Ru 31 -0.00077 0.00080 -5.97462 *
* Ru 32 0.11576 0.00383 -0.46004 *
* Ru 33 0.00625 -0.00971 -0.00242 *
* Ru 34 0.00903 -0.00842 -2.85673 *
* Ru 35 0.04110 0.00272 0.64476 *
* Ru 36 0.00292 0.00430 -0.00800 *
* Ru 37 0.00304 0.00034 -5.94417 *
* Ru 38 -0.13862 -0.01290 -0.53492 *
* Ru 39 0.00154 -0.00778 0.00384 *
* Ru 40 -0.00387 0.01577 -2.83275 *
* Ru 41 -0.51145 -0.00430 0.82865 *
* Ru 42 -0.00375 -0.00716 0.00506 *
* Ru 43 0.01925 -0.00168 -5.94607 *
* Ru 44 0.11591 -0.00214 -0.45975 *
* Ru 45 -0.00121 0.00166 -0.00404 *
* Ru 46 0.00630 0.00906 -2.86420 *
* Ru 47 0.16762 -0.00293 0.47195 *
* Ru 48 0.00087 -0.00054 -0.01124 *
* *
************************************************************

## Sheet: OOlat_ads-RuO2
* Cartesian components (eV/A) *
* -------------------------------------------------------- *
* x y z *
* *
* O 1 -0.00501 -0.01936 2.21981 *
* O 2 0.00190 -0.02137 -0.16705 *
* O 3 0.00082 0.00009 0.00012 *
* O 4 -0.00907 -0.00388 4.53579 *
* O 5 0.01820 -0.02726 0.58851 *
* O 6 -0.00029 0.00082 0.00108 *
* O 7 -0.01663 0.00550 0.71442 *
* O 8 -0.04688 -0.08818 0.06101 *
* O 9 0.00198 0.00128 -0.00067 *
* O 10 -0.01715 -0.00505 0.69968 *
* O 11 -0.03963 0.05075 0.14827 *
* O 12 -0.00089 0.00129 -0.00056 *
* O 13 -0.01687 0.02216 2.21790 *
* O 14 -0.02533 -0.02266 -0.20422 *
* O 15 0.00123 0.00202 0.00173 *
* O 16 -0.00522 -0.00993 4.54361 *
* O 17 0.01721 -0.01247 0.51302 *
* O 18 0.00037 -0.00025 0.00031 *
* O 19 -0.00755 -0.01188 0.71102 *
* O 20 0.00589 -0.02862 -0.08778 *
* O 21 0.00128 -0.00049 -0.00190 *
* O 22 -0.00289 -0.00780 0.70939 *
* O 23 0.02429 -0.00876 0.10949 *
* O 24 -0.01232 -0.00947 -0.00021 *
* O 25 -0.00727 -0.00786 2.23058 *
* O 26 -0.04247 0.03121 -0.06985 *
* O 27 -0.00382 -0.00073 0.00370 *
* O 28 -0.01262 0.00304 4.55681 *
* O 29 0.01593 -0.01779 0.48773 *
* O 30 -0.00036 0.00077 0.00171 *
* O 31 -0.01803 0.00917 0.71293 *
* O 32 0.05121 -0.04039 0.15848 *
* O 33 -0.00141 0.00072 -0.00146 *
* O 34 -0.00693 -0.01203 0.71046 *
* O 35 -0.04592 0.01747 0.19467 *
* O 36 0.00100 0.00044 -0.00438 *
* O 37 -0.00369 -0.01604 2.20589 *
* O 38 -0.11075 0.01803 -0.16219 *
* O 39 0.00103 -0.00014 -0.00399 *
* O 40 -0.00516 0.00433 4.56293 *
* O 41 0.02573 -0.00426 0.54575 *
* O 42 -0.00005 0.00031 0.00102 *
* O 43 0.00517 0.01691 0.69751 *
* O 44 -0.01616 -0.08086 0.21083 *
* O 45 -0.00234 -0.00087 0.00151 *
* O 46 0.00122 -0.00312 0.71619 *
* O 47 -0.01727 -0.00771 0.14087 *
* O 48 -0.00211 0.00265 0.00039 *
* O 49 0.01213 0.02254 2.20795 *
* O 50 0.01162 -0.02574 -0.21426 *
* O 51 -0.00161 0.00130 0.00136 *
* O 52 0.00490 -0.00499 4.54041 *
* O 53 -0.01192 -0.00601 0.54174 *
* O 54 0.00002 -0.00217 0.00007 *
* O 55 0.02198 0.00461 0.71871 *
* O 56 0.04488 -0.09132 0.06558 *
* O 57 -0.00146 -0.00130 -0.00108 *
* O 58 0.00827 -0.00757 0.70266 *
* O 59 0.01525 0.06543 0.17910 *
* O 60 -0.00052 -0.00006 0.00104 *
* O 61 -0.00188 -0.02451 2.21772 *
* O 62 -0.01155 -0.03991 -0.13098 *
* O 63 -0.00052 -0.00232 -0.00059 *
* O 64 0.00593 -0.01560 4.53941 *
* O 65 -0.01262 -0.02598 0.54218 *
* O 66 0.00055 0.00083 0.00023 *
* O 67 0.00048 0.02249 0.70638 *
* O 68 0.03058 -0.10085 0.14064 *
* O 69 -0.00012 -0.00100 -0.00016 *
* O 70 -0.00162 -0.02296 0.71445 *
* O 71 0.01218 0.07254 0.17890 *
* O 72 -0.00466 -0.00094 -0.00011 *
* O 73 0.00134 -0.00850 2.21496 *
* O 74 0.08501 -0.02644 -0.29477 *
* O 75 -0.00053 0.00398 -0.00312 *
* O 76 -0.00073 -0.00487 4.55281 *
* O 77 -0.01860 0.01088 0.57681 *
* O 78 -0.00105 -0.00052 0.00029 *
* O 79 0.02098 0.00807 0.71077 *
* O 80 -0.00795 0.00434 0.15376 *
* O 81 0.00251 -0.02056 0.70987 *
* O 82 -0.01907 0.00310 0.07593 *
* O 83 0.00139 0.00077 0.00147 *
* O 84 0.01263 -0.00183 2.22597 *
* O 85 0.10406 0.00059 -0.20772 *
* O 86 0.00221 0.00151 0.00294 *
* O 87 0.00249 0.00360 4.57265 *
* O 88 0.00942 0.00659 0.48641 *
* O 89 -0.00011 -0.00001 0.00111 *
* O 90 -0.00612 0.00446 0.69482 *
* O 91 -0.05366 -0.00362 0.08402 *
* O 92 -0.00169 0.00036 0.00341 *
* O 93 0.00199 -0.02384 0.70621 *
* O 94 0.03922 0.05983 0.17792 *
* O 95 0.00100 0.00063 0.00315 *
* O 96 -0.00902 -0.00440 0.00592 *
* Ru 1 0.02309 0.01248 -5.99364 *
* Ru 2 0.03628 0.05706 -0.50236 *
* Ru 3 0.00575 -0.00018 -0.00351 *
* Ru 4 0.00776 0.01248 -2.89111 *
* Ru 5 0.03953 0.06393 0.86912 *
* Ru 6 0.00762 -0.00034 -0.00337 *
* Ru 7 0.02307 0.01803 -5.98416 *
* Ru 8 0.05899 0.07530 -0.87243 *
* Ru 9 0.00485 -0.00049 -0.00106 *
* Ru 10 0.01430 -0.00847 -2.83800 *
* Ru 11 -0.02529 0.04185 0.47371 *
* Ru 12 -0.00410 -0.01190 -0.00473 *
* Ru 13 0.04126 -0.02180 -5.94219 *
* Ru 14 -0.04363 0.03391 -0.65779 *
* Ru 15 -0.00670 -0.00368 -0.00601 *
* Ru 16 0.01807 0.02406 -2.84833 *
* Ru 17 0.33340 -0.18737 0.85222 *
* Ru 18 -0.00481 0.00578 0.00190 *
* Ru 19 0.03789 -0.01284 -5.87033 *
* Ru 20 -0.09085 -0.05905 -0.64224 *
* Ru 21 -0.01067 -0.01334 0.00019 *
* Ru 22 -0.03291 0.02796 -2.83799 *
* Ru 23 0.16683 0.06690 0.68628 *
* Ru 24 -0.00082 0.00792 0.00782 *
* Ru 25 -0.01729 0.01740 -5.98726 *
* Ru 26 -0.08900 0.07062 -0.76864 *
* Ru 27 0.00096 0.00286 -0.00502 *
* Ru 28 -0.00420 0.00855 -2.89857 *
* Ru 29 -0.01644 0.07657 0.90965 *
* Ru 30 0.00170 0.01294 -0.00604 *
* Ru 31 -0.01740 0.03213 -5.99350 *
* Ru 32 -0.01671 0.03157 -0.58813 *
* Ru 33 -0.00196 0.00418 0.00009 *
* Ru 34 -0.01103 0.01676 -2.88377 *
* Ru 35 -0.03100 -0.05163 0.79758 *
* Ru 36 0.00017 0.00447 -0.00533 *
* Ru 37 -0.01634 0.00892 -5.87025 *
* Ru 38 -0.00044 -0.11513 -0.67998 *
* Ru 39 0.01351 -0.01262 -0.01451 *
* Ru 40 0.00997 0.03156 -2.85187 *
* Ru 41 -0.47220 0.04501 0.61348 *
* Ru 42 0.01330 -0.00429 -0.00115 *
* Ru 43 -0.01097 -0.01836 -5.90708 *
* Ru 44 0.05678 -0.06206 -0.68632 *
* Ru 45 -0.00492 -0.00069 -0.00628 *
* Ru 46 -0.01161 0.04682 -2.90199 *
* Ru 47 0.06970 0.16355 0.43476 *
* Ru 48 -0.00185 0.01235 -0.00966 *
* *
************************************************************
