# Supplementary material for: Stabilizing atomic Ru species in conjugated sp2 carbon-linked covalent organic framework for acidic water oxidation
Source: Nat Commun. 2024 Jun 26;15:5419. doi: 10.1038/s41467-024-49834-5 (PMC11208516; doi:10.1038/s41467-024-49834-5)
Supplement: Supplementary file 5 — Supplementary Data 2 [file 41467_2024_49834_MOESM5_ESM.xlsx]

## Sheet: COF-205-Ru
* Cartesian components (eV/A) *
* -------------------------------------------------------------------------------- *
* x y z *
* *
* H 1 -0.00580 -0.01334 0.02734 *
* H 2 -0.02889 -0.00904 -0.02370 *
* H 3 0.06384 -0.04747 0.02562 *
* H 4 0.04693 -0.02390 0.00508 *
* H 5 -0.06847 -0.04819 0.03331 *
* H 6 0.03443 0.00217 -0.00206 *
* H 7 -0.01674 0.01556 0.05222 *
* H 8 0.01938 -0.02083 -0.03696 *
* H 9 -0.01892 -0.00435 -0.00959 *
* H 10 -0.02582 -0.00746 0.00982 *
* H 11 -0.02653 -0.01277 0.02828 *
* H 12 -0.01198 -0.02286 0.01333 *
* H 13 -0.01008 0.01238 0.01241 *
* H 14 -0.04575 0.05859 0.04889 *
* H 15 -0.02560 -0.01880 -0.00288 *
* H 16 0.01939 -0.00765 -0.06527 *
* H 17 -0.01587 0.04826 0.00492 *
* H 18 -0.00247 0.00682 0.00058 *
* H 19 0.01527 -0.01465 -0.02721 *
* H 20 -0.00788 0.01734 -0.00198 *
* H 21 0.01488 0.02996 0.04260 *
* H 22 -0.06949 -0.03433 0.03047 *
* H 23 -0.06105 -0.01072 -0.00616 *
* H 24 0.01822 -0.00384 0.03199 *
* H 25 -0.01872 0.00732 0.02944 *
* H 26 0.00968 -0.00627 0.03655 *
* H 27 -0.03638 0.00356 -0.01399 *
* H 28 0.00169 -0.01160 0.05080 *
* H 29 -0.00883 -0.00111 -0.07456 *
* H 30 0.01093 -0.01183 0.03941 *
* H 31 -0.00620 0.00108 -0.01679 *
* H 32 0.00509 0.02513 -0.03296 *
* H 33 0.00489 0.00137 0.01991 *
* H 34 -0.00672 0.02467 -0.02575 *
* H 35 0.02121 -0.08406 -0.00067 *
* H 36 -0.01413 -0.02669 0.00458 *
* H 37 0.01606 0.02636 0.01322 *
* H 38 -0.05946 -0.03093 0.03003 *
* H 39 0.01016 0.04135 -0.03539 *
* H 40 0.01282 0.00802 0.04916 *
* H 41 -0.03344 -0.01525 -0.00142 *
* H 42 -0.00571 0.01883 -0.04005 *
* H 43 0.02042 0.00590 -0.04581 *
* H 44 0.01568 -0.05269 0.05121 *
* H 45 -0.00002 -0.03371 0.05193 *
* H 46 -0.02024 0.00077 -0.05618 *
* H 47 -0.00563 -0.01374 0.04312 *
* H 48 -0.00258 -0.03526 0.04923 *
* H 49 -0.00045 -0.00490 0.02765 *
* H 50 -0.00088 -0.02174 0.04564 *
* H 51 0.01758 -0.06297 0.05092 *
* H 52 0.00061 0.02728 -0.05150 *
* H 53 -0.05936 0.01102 -0.02154 *
* H 54 0.02115 0.05464 -0.03238 *
* H 55 0.07754 0.04995 -0.04031 *
* H 56 0.07993 -0.04878 -0.04254 *
* H 57 0.01043 0.05249 0.05116 *
* H 58 -0.00087 0.02617 0.03090 *
* H 59 -0.02874 0.10489 0.05067 *
* H 60 -0.01177 -0.03187 -0.00787 *
* H 61 -0.05093 0.02944 0.07637 *
* H 62 -0.02920 0.07370 -0.06375 *
* H 63 -0.00227 -0.02165 -0.01595 *
* H 64 0.06223 0.04635 0.05460 *
* H 65 -0.00007 0.04384 0.08664 *
* H 66 -0.01894 0.00181 -0.00927 *
* H 67 0.02622 -0.03064 0.00150 *
* H 68 -0.08130 0.05675 0.01195 *
* H 69 0.01387 -0.01457 -0.04688 *
* C 1 0.02463 0.02850 -0.00007 *
* C 2 -0.01616 0.05534 0.03572 *
* C 3 0.01148 -0.00296 0.01489 *
* C 4 0.01854 -0.02505 0.00591 *
* C 5 0.02346 -0.02551 0.03196 *
* C 6 0.00105 -0.02822 -0.00872 *
* C 7 -0.00695 0.11916 -0.06064 *
* C 8 -0.00002 -0.07622 0.07600 *
* C 9 0.01925 0.05406 -0.02600 *
* C 10 0.04113 -0.06883 -0.02972 *
* C 11 0.00587 0.03254 -0.02136 *
* C 12 0.00935 0.03743 -0.03753 *
* C 13 0.00316 0.06471 0.03033 *
* C 14 0.03144 -0.00542 -0.02394 *
* C 15 -0.00860 0.00691 0.02924 *
* C 16 0.06901 -0.04926 -0.08364 *
* C 17 -0.02093 -0.01263 0.08886 *
* C 18 -0.01495 -0.04779 0.13590 *
* C 19 0.01948 -0.04383 -0.05810 *
* C 20 0.00713 0.02684 -0.08881 *
* C 21 0.00834 -0.00944 -0.00907 *
* C 22 -0.00618 -0.05716 0.01713 *
* C 23 0.00742 -0.00561 0.01934 *
* C 24 -0.01033 -0.00872 -0.03083 *
* C 25 -0.01990 -0.01832 0.19579 *
* C 26 0.00901 -0.03784 -0.23193 *
* C 27 0.03056 -0.01054 -0.04334 *
* C 28 0.04710 0.12420 0.00902 *
* C 29 -0.00473 -0.00572 -0.03458 *
* C 30 -0.00867 -0.07832 -0.04386 *
* C 31 0.02381 0.03267 0.02038 *
* C 32 -0.00736 -0.00722 -0.09460 *
* C 33 0.02519 0.05563 0.01060 *
* C 34 0.05187 -0.02601 0.00813 *
* C 35 -0.02404 -0.03898 -0.01495 *
* C 36 -0.01163 0.04886 -0.01184 *
* C 37 0.01042 0.01973 -0.00846 *
* C 38 0.04246 -0.08094 0.08437 *
* C 39 -0.04823 0.04173 -0.11453 *
* C 40 0.05853 -0.01602 0.02776 *
* C 41 0.05602 -0.01848 0.00772 *
* C 42 -0.03914 -0.01062 -0.00749 *
* C 43 -0.05530 0.04256 0.04568 *
* C 44 0.02388 -0.01563 -0.01724 *
* C 45 0.00214 -0.04874 0.03752 *
* C 46 -0.01012 0.14031 0.00478 *
* C 47 0.01171 -0.08755 -0.00228 *
* C 48 0.02754 0.05708 0.05805 *
* C 49 -0.02875 -0.02422 -0.08350 *
* C 50 0.02630 0.03148 -0.04357 *
* C 51 -0.00514 -0.12495 -0.06112 *
* C 52 0.00802 0.05699 0.00093 *
* C 53 -0.00668 -0.02959 0.02905 *
* C 54 0.01668 0.05966 0.03236 *
* C 55 0.01714 0.00683 -0.02265 *
* C 56 -0.00096 -0.12614 -0.06799 *
* C 57 0.06186 0.06128 0.07287 *
* C 58 0.01575 0.02062 0.02786 *
* C 59 -0.00769 -0.00919 -0.01704 *
* C 60 -0.01557 0.06352 -0.05079 *
* C 61 0.02129 0.02322 -0.10337 *
* C 62 -0.00953 0.04211 -0.01475 *
* C 63 0.01035 -0.09859 0.03008 *
* C 64 -0.02456 0.06840 0.00739 *
* C 65 0.01773 0.10202 -0.11084 *
* C 66 -0.00051 -0.01551 -0.07810 *
* C 67 -0.00370 0.02110 -0.00521 *
* C 68 -0.02327 -0.05003 -0.01524 *
* C 69 -0.02978 0.02253 -0.01780 *
* C 70 -0.02122 0.03439 -0.04880 *
* C 71 0.02141 0.07098 -0.00481 *
* C 72 -0.02771 -0.01417 -0.00621 *
* C 73 -0.03136 0.08627 -0.04461 *
* C 74 -0.03252 -0.12563 -0.01952 *
* C 75 0.04800 -0.00418 0.04131 *
* C 76 -0.01479 0.01534 0.06957 *
* N 1 -0.02606 -0.05469 -0.00069 *
* N 2 -0.01236 -0.04560 0.00327 *
* N 3 0.02088 0.00316 0.10032 *
* N 4 0.02825 0.07059 -0.01847 *
* N 5 0.00949 -0.05538 0.07019 *
* N 6 0.03169 0.08286 0.04313 *
* N 7 0.02412 0.04376 0.05063 *
* N 8 -0.05273 -0.01481 -0.00652 *
* N 9 -0.00253 0.01656 -0.08902 *
* N 10 -0.02812 -0.00653 -0.09547 *
* N 11 -0.02306 -0.00149 0.08347 *
* N 12 0.05482 -0.05489 0.08730 *
* O 1 -0.05988 0.06312 0.02714 *
* O 2 0.01267 -0.02303 -0.01039 *
* O 3 0.10931 -0.01960 -0.08934 *
* O 4 0.03207 -0.04725 -0.05184 *
* O 5 0.04535 0.03595 0.04804 *
* O 6 -0.07592 -0.03733 -0.00486 *
* O 7 -0.07562 -0.07864 -0.03273 *
* O 8 -0.00647 0.03822 -0.05079 *
* O 9 0.05082 -0.07583 0.06892 *
* O 10 0.05472 -0.02211 0.04233 *
* O 11 -0.00628 0.10758 -0.02969 *
* O 12 -0.06166 0.02440 0.05602 *
* O 13 -0.04365 0.04717 0.04506 *
* O 14 0.03881 -0.11583 -0.03603 *
* O 15 -0.07357 -0.01072 -0.01762 *
* O 16 -0.02987 0.02033 0.00336 *
* Ru 1 -0.04480 0.02617 -0.04446 *
* Ru 2 -0.13116 -0.05188 -0.08171 *
* Ru 3 0.03232 -0.07086 -0.01551 *
* Ru 4 0.09346 -0.05191 0.08685 *
* *
************************************************************************************

## Sheet: OHads-COF-205-Ru
* Cartesian components (eV/A) *
* -------------------------------------------------------------------------------- *
* x y z *
* *
* H 1 1.69271 -0.46468 0.51754 *
* H 2 -0.50767 1.23289 -2.21144 *
* H 3 -1.78330 0.79426 -1.56695 *
* H 4 0.96390 0.40051 1.44635 *
* H 5 1.58122 0.53756 0.27944 *
* H 6 -2.41801 -1.50731 -2.42210 *
* H 7 1.57232 -1.27346 -0.31118 *
* H 8 -0.02591 -1.31068 -0.33346 *
* H 9 -0.09558 0.83029 0.46343 *
* H 10 -0.29696 0.56787 -1.30976 *
* H 11 0.08589 -0.98666 -0.55602 *
* H 12 -0.05712 1.41019 1.39834 *
* H 13 -0.27606 0.85493 0.57113 *
* H 14 -0.00001 1.33883 0.18775 *
* H 15 0.75432 -0.61109 -0.33691 *
* H 16 1.31090 -2.13950 1.27321 *
* H 17 -0.31122 0.14944 -0.98545 *
* H 18 0.49818 -0.74679 -0.24116 *
* H 19 0.26633 -0.92906 -0.62378 *
* H 20 -0.34005 -1.30823 -0.34378 *
* H 21 -0.10701 0.84585 0.40889 *
* H 22 -0.14825 0.63944 -1.33596 *
* H 23 0.23557 -0.91560 -0.53124 *
* H 24 -0.33908 1.29634 1.38586 *
* H 25 0.19407 0.85952 0.65415 *
* H 26 -2.90690 2.23689 1.08123 *
* H 27 0.41367 -1.01975 -0.32233 *
* H 28 0.46812 0.32302 2.14142 *
* H 29 -0.37793 0.27293 -0.98531 *
* H 30 0.13941 -0.90332 -0.38746 *
* H 31 0.04842 0.68420 -0.72680 *
* H 32 -0.51944 1.25765 -0.29383 *
* H 33 -0.61410 -0.65892 0.45974 *
* H 34 -0.54344 -0.51734 -1.16526 *
* H 35 0.31066 0.91992 -0.41089 *
* H 36 0.13527 -0.98163 1.79807 *
* H 37 -0.34513 -0.88873 0.83181 *
* H 38 0.01629 -1.27804 0.13743 *
* H 39 0.82973 0.64221 -0.13584 *
* H 40 0.49980 0.23245 1.54648 *
* H 41 -0.14447 -0.03836 -1.21632 *
* H 42 0.63840 0.79260 -0.38642 *
* H 43 0.62155 0.76565 -0.51042 *
* H 44 -0.22450 0.83823 -0.67597 *
* H 45 -0.47500 -0.73570 0.32971 *
* H 46 -0.08686 -0.54081 -1.05279 *
* H 47 0.38308 0.83757 -0.22770 *
* H 48 -0.60786 -1.47041 0.84943 *
* H 49 -0.28173 -0.83909 0.83676 *
* H 50 -0.92199 -0.64975 0.24610 *
* H 51 -0.37568 1.26401 -0.33403 *
* H 52 -0.25902 0.63151 1.74240 *
* H 53 -0.00752 -0.29123 -1.16092 *
* H 54 0.01942 1.01177 -0.38395 *
* H 55 1.56684 0.70460 -0.63593 *
* H 56 0.74565 -3.05298 0.35261 *
* H 57 -0.85463 -1.14447 0.04221 *
* H 58 0.44665 0.43617 -0.93817 *
* H 59 0.03774 -0.14342 0.01365 *
* H 60 -0.45390 -0.97629 -0.19939 *
* H 61 0.58386 0.76442 -0.88893 *
* H 62 -0.14457 0.45419 0.54644 *
* H 63 -0.80422 1.14193 0.01995 *
* H 64 0.46503 -0.33851 0.40529 *
* H 65 -1.63773 -1.35866 0.87694 *
* H 66 -0.79410 -0.01888 -2.03136 *
* H 67 -0.18010 -0.08568 -0.02264 *
* H 68 0.66476 -0.60117 0.95745 *
* C 1 -0.01667 0.55372 0.06364 *
* C 2 0.37774 -0.05258 0.65367 *
* C 3 0.39571 0.11893 0.27238 *
* C 4 0.15119 -0.10361 0.22968 *
* C 5 0.99108 -0.85252 0.88237 *
* C 6 -2.08511 0.92021 -2.26726 *
* C 7 -0.30746 -0.75755 -0.90205 *
* C 8 -0.65185 0.47457 0.93421 *
* C 9 -0.29012 0.51384 -0.53138 *
* C 10 0.03586 -0.45006 -0.00642 *
* C 11 -0.22521 -0.20167 -0.53891 *
* C 12 -0.20768 1.40417 1.61942 *
* C 13 -0.33144 -0.28263 0.27443 *
* C 14 0.09516 0.91826 0.01658 *
* C 15 0.18437 -0.08198 0.69552 *
* C 16 0.57368 0.68972 1.32412 *
* C 17 0.94363 -0.67196 -1.38837 *
* C 18 -1.66660 2.72215 -2.84484 *
* C 19 -0.09522 -0.66074 0.11596 *
* C 20 -0.15054 0.09446 0.05055 *
* C 21 -0.19436 0.18867 -0.07285 *
* C 22 -0.77663 0.66139 1.46015 *
* C 23 -0.19939 -0.78902 0.11985 *
* C 24 0.38941 0.16105 -0.27404 *
* C 25 -0.30037 -0.54412 -0.98898 *
* C 26 -0.54782 0.45379 0.86585 *
* C 27 -0.24927 0.43748 -0.46503 *
* C 28 -0.04120 -0.28960 -0.00249 *
* C 29 -0.31726 -0.39248 -0.14306 *
* C 30 -0.80823 1.00814 1.38176 *
* C 31 -0.37672 -0.16657 0.14653 *
* C 32 0.25772 0.54630 -0.54075 *
* C 33 0.14725 -0.06166 0.42724 *
* C 34 6.57276 -0.36808 -0.10639 *
* C 35 -3.01383 -1.03765 -0.98862 *
* C 36 0.49026 0.02117 1.67683 *
* C 37 -0.06181 -0.71046 -0.72848 *
* C 38 -0.07191 0.61645 0.22186 *
* C 39 0.09843 -0.39355 -0.42181 *
* C 40 -0.51335 1.07941 -0.14670 *
* C 41 -0.08994 0.77495 -0.09955 *
* C 42 0.36745 -0.21321 -0.55744 *
* C 43 -0.96074 0.71990 -0.61612 *
* C 44 -0.69973 -0.37588 1.01668 *
* C 45 -0.33468 -0.42983 -0.80421 *
* C 46 0.24826 -0.21904 0.57708 *
* C 47 0.70544 0.80746 -1.13277 *
* C 48 -0.17601 -1.55474 1.85377 *
* C 49 0.86188 0.67294 0.89877 *
* C 50 0.06905 -0.91013 -0.10403 *
* C 51 0.01838 0.38042 1.03263 *
* C 52 0.15431 -0.70762 0.77206 *
* C 53 0.79801 0.29219 -0.73890 *
* C 54 0.24610 -0.03121 0.91719 *
* C 55 0.50110 0.30274 -0.34135 *
* C 56 0.00486 0.25081 -0.35236 *
* C 57 -0.04018 -0.25600 -0.51685 *
* C 58 -0.27983 0.04241 -0.14663 *
* C 59 0.65455 1.25093 0.10660 *
* C 60 0.72713 -0.16940 0.01371 *
* C 61 -0.49347 0.26492 -0.99075 *
* C 62 -0.76494 -0.30468 0.77060 *
* C 63 -0.26717 -0.41774 -0.89219 *
* C 64 -0.49349 -0.02325 0.77593 *
* C 65 0.78740 1.13096 -0.30997 *
* C 66 -0.95318 -1.24431 1.24011 *
* C 67 -0.21854 1.01796 1.14157 *
* C 68 0.44053 -0.62792 -0.52541 *
* C 69 0.63191 -0.26992 0.51026 *
* C 70 -1.16364 -0.11907 0.46643 *
* C 71 -0.86498 0.96404 -0.39893 *
* C 72 0.38989 -0.43934 1.05437 *
* C 73 0.77375 0.18291 -0.29955 *
* C 74 0.14680 -0.10347 -0.20764 *
* C 75 0.08913 0.22302 -0.40728 *
* C 76 0.57676 -0.45049 -0.29713 *
* N 1 -0.66326 -0.06417 0.93307 *
* N 2 1.10625 0.06527 -0.61144 *
* N 3 -0.20722 0.10029 1.21438 *
* N 4 1.19208 -0.98392 -0.62176 *
* N 5 0.38488 0.30670 1.05213 *
* N 6 1.47223 -1.39961 2.00596 *
* N 7 -0.27151 0.28680 1.44322 *
* N 8 0.56376 -1.10325 0.40616 *
* N 9 -0.84075 -2.31492 0.03232 *
* N 10 -0.18637 0.20651 0.74105 *
* N 11 -0.23218 0.23836 -2.92475 *
* N 12 0.47874 1.00296 2.20301 *
* O 1 -0.36335 -0.22012 -0.48387 *
* O 2 0.48672 -0.56819 0.31121 *
* O 3 0.22334 -0.52188 0.17371 *
* O 4 0.02808 -0.10628 0.30495 *
* O 5 -0.19824 0.14924 0.15116 *
* O 6 0.41965 0.27198 -0.72934 *
* O 7 -0.31756 0.93345 -0.86572 *
* O 8 -0.05020 2.69760 -0.09003 *
* O 9 -0.40699 -0.81648 -1.56505 *
* O 10 -0.19568 1.04344 -1.68852 *
* O 11 0.28030 -3.28983 -0.57145 *
* O 12 -0.60580 0.55707 -1.43109 *
* O 13 0.30831 -2.60737 -0.60181 *
* O 14 -0.09907 0.27508 -0.09557 *
* O 15 0.06754 0.15962 0.47466 *
* O 16 0.62698 -0.49989 -1.49488 *
* Ru 1 -0.69901 3.91452 -0.02848 *
* Ru 2 -0.70058 0.16464 -0.80193 *
* Ru 3 1.35768 0.32787 -0.75854 *
* Ru 4 -0.47791 -0.57582 4.83504 *
* *
************************************************************************************

## Sheet: Oads-COF-205-Ru
* Cartesian components (eV/A) *
* -------------------------------------------------------------------------------- *
* x y z *
* *
* H 1 0.01208 0.04726 0.01612 *
* H 2 -0.01478 0.00055 -0.03083 *
* H 3 -0.00907 -0.01751 -0.00811 *
* H 4 0.00747 0.03730 -0.00831 *
* H 5 0.00012 -0.00336 0.01644 *
* H 6 -0.00388 -0.01497 -0.02064 *
* H 7 -0.00259 -0.02096 0.00501 *
* H 8 0.00519 0.02282 0.02564 *
* H 9 0.01179 -0.01128 0.01510 *
* H 10 -0.01569 -0.01214 -0.01736 *
* H 11 0.00338 -0.04783 -0.02952 *
* H 12 -0.01804 -0.02148 -0.01900 *
* H 13 -0.00407 -0.01056 0.02013 *
* H 14 0.00515 -0.03489 -0.01004 *
* H 15 -0.02106 -0.03667 0.00673 *
* H 16 -0.00261 -0.01507 -0.02445 *
* H 17 -0.03081 0.02662 0.04633 *
* H 18 0.00969 0.06911 0.00055 *
* H 19 0.02097 0.00452 0.02175 *
* H 20 -0.00313 0.00792 0.02045 *
* H 21 0.01936 -0.00526 -0.02701 *
* H 22 -0.03839 0.01199 0.00878 *
* H 23 -0.02631 -0.02844 -0.03678 *
* H 24 -0.01556 -0.00797 0.00710 *
* H 25 0.03430 0.04938 0.05026 *
* H 26 0.03357 0.05951 0.04624 *
* H 27 -0.03391 -0.01052 -0.01046 *
* H 28 -0.01731 -0.01097 0.00940 *
* H 29 -0.00560 0.02596 -0.01828 *
* H 30 -0.00159 0.01824 0.01159 *
* H 31 -0.01877 0.01145 -0.00577 *
* H 32 0.00845 -0.00745 -0.02712 *
* H 33 -0.02150 0.03930 -0.01015 *
* H 34 -0.02124 0.00751 0.02755 *
* H 35 0.02558 0.00321 0.00905 *
* H 36 0.00862 -0.00738 -0.00250 *
* H 37 0.04365 -0.00307 -0.01206 *
* H 38 -0.01134 0.02271 -0.00876 *
* H 39 -0.04163 -0.00494 0.02072 *
* H 40 0.00271 -0.00227 -0.00296 *
* H 41 -0.01151 -0.01048 -0.04079 *
* H 42 0.01250 0.02378 0.00832 *
* H 43 -0.00573 0.01103 -0.02036 *
* H 44 0.01569 -0.02395 0.02759 *
* H 45 -0.03668 -0.00226 -0.04162 *
* H 46 -0.00385 0.02212 -0.02579 *
* H 47 -0.03801 -0.02899 0.00951 *
* H 48 0.03867 0.05474 -0.01177 *
* H 49 -0.01410 -0.00587 0.02235 *
* H 50 -0.01950 0.00723 0.01536 *
* H 51 0.00670 -0.00897 -0.01791 *
* H 52 0.01723 -0.00408 0.04041 *
* H 53 0.00600 -0.02783 0.00193 *
* H 54 -0.01475 0.01264 0.02178 *
* H 55 0.01242 -0.02795 0.06266 *
* H 56 0.06284 -0.03225 -0.00569 *
* H 57 -0.00049 -0.01206 0.02535 *
* H 58 0.02255 0.00249 -0.01501 *
* H 59 -0.00927 0.01302 0.05026 *
* H 60 -0.02787 -0.10096 -0.07472 *
* H 61 0.04704 -0.01790 0.01049 *
* H 62 -0.00687 -0.03496 0.00758 *
* H 63 -0.00325 0.10317 -0.05253 *
* H 64 -0.03377 -0.04048 -0.00123 *
* H 65 0.15461 0.20909 -0.01143 *
* H 66 0.03479 0.03755 0.10743 *
* H 67 0.04542 0.00572 -0.00810 *
* C 1 0.03153 -0.01943 -0.01400 *
* C 2 -0.02533 -0.03233 -0.00426 *
* C 3 0.01705 0.06010 -0.02051 *
* C 4 0.00175 0.01509 -0.03816 *
* C 5 0.02563 -0.09441 0.01789 *
* C 6 0.03878 0.04349 -0.03633 *
* C 7 0.01760 0.00212 -0.02909 *
* C 8 -0.02352 0.02142 0.02412 *
* C 9 0.03945 -0.02648 0.04408 *
* C 10 -0.02092 0.08063 -0.03503 *
* C 11 0.02636 -0.00089 0.03488 *
* C 12 0.02611 -0.01321 0.06664 *
* C 13 -0.01887 -0.01959 -0.05968 *
* C 14 0.02426 -0.00002 -0.00958 *
* C 15 -0.01025 0.01238 -0.02982 *
* C 16 -0.02446 0.07324 0.04711 *
* C 17 0.04400 0.07059 -0.05697 *
* C 18 0.00463 -0.00620 0.05444 *
* C 19 -0.02578 0.00525 0.05530 *
* C 20 0.01531 -0.03035 -0.13282 *
* C 21 -0.00845 -0.09375 -0.01711 *
* C 22 0.02057 -0.13202 0.06640 *
* C 23 0.00872 -0.07198 0.08839 *
* C 24 -0.01006 -0.08816 -0.03590 *
* C 25 -0.00531 0.02057 -0.09443 *
* C 26 0.02573 0.02001 0.05504 *
* C 27 -0.01128 0.01935 -0.04994 *
* C 28 0.00572 -0.01379 0.04974 *
* C 29 -0.00238 0.02112 0.02203 *
* C 30 0.00651 0.06267 0.00612 *
* C 31 0.00930 0.00054 0.02845 *
* C 32 -0.00466 -0.00035 -0.04630 *
* C 33 -0.02072 -0.04124 0.02735 *
* C 34 -0.02246 -0.09352 -0.09357 *
* C 35 0.05627 0.04159 0.02939 *
* C 36 0.01773 -0.05837 -0.00274 *
* C 37 -0.02158 0.04405 -0.02749 *
* C 38 0.00353 -0.08378 -0.02283 *
* C 39 0.00302 0.01008 -0.00894 *
* C 40 0.00531 -0.00573 0.00531 *
* C 41 -0.02701 0.01043 0.04501 *
* C 42 0.00823 0.04819 -0.01109 *
* C 43 0.00323 -0.06456 -0.13099 *
* C 44 0.00346 0.00546 0.14265 *
* C 45 0.00557 0.01080 -0.03287 *
* C 46 -0.00028 0.03833 -0.00294 *
* C 47 -0.01097 0.03094 -0.00970 *
* C 48 -0.00199 -0.01312 -0.07024 *
* C 49 0.05867 -0.06280 0.03199 *
* C 50 0.01667 -0.04037 -0.02267 *
* C 51 -0.05465 0.02741 0.02554 *
* C 52 -0.05042 0.03603 0.10939 *
* C 53 0.06288 0.01551 -0.07414 *
* C 54 0.02892 0.06216 0.06054 *
* C 55 0.02872 0.02596 -0.01656 *
* C 56 0.00084 -0.00732 -0.02838 *
* C 57 -0.00636 -0.02806 0.02418 *
* C 58 0.03556 0.05261 -0.02236 *
* C 59 0.01407 0.11267 0.06445 *
* C 60 -0.01730 -0.01672 -0.04492 *
* C 61 0.01513 -0.04569 -0.14426 *
* C 62 0.00546 0.01167 0.08444 *
* C 63 0.01244 -0.00075 0.03434 *
* C 64 0.03988 -0.03622 -0.01141 *
* C 65 -0.01891 -0.07630 0.02255 *
* C 66 -0.03413 -0.05074 0.01184 *
* C 67 -0.02769 0.06674 0.08335 *
* C 68 -0.00596 0.03523 -0.05914 *
* C 69 0.01554 0.00632 0.02106 *
* C 70 0.04896 -0.00661 0.11597 *
* C 71 -0.04242 -0.00236 -0.11657 *
* C 72 0.01347 0.06219 -0.03773 *
* C 73 -0.02115 -0.01541 0.00629 *
* C 74 -0.04370 -0.00423 -0.05714 *
* C 75 0.02815 0.00715 0.02988 *
* C 76 -0.00560 -0.06213 -0.02868 *
* N 1 -0.08169 0.06958 0.04053 *
* N 2 0.02315 -0.04202 0.03545 *
* N 3 -0.02166 0.01877 0.04484 *
* N 4 -0.00876 -0.01191 -0.02098 *
* N 5 0.01117 0.01502 0.01397 *
* N 6 0.01230 0.11216 -0.03087 *
* N 7 -0.01999 -0.01946 -0.02553 *
* N 8 0.00838 -0.00403 0.00935 *
* N 9 -0.00499 -0.02412 0.04365 *
* N 10 -0.01751 -0.07748 -0.00904 *
* N 11 -0.01042 0.01755 -0.07724 *
* N 12 -0.03484 -0.01509 0.01100 *
* O 1 -0.00070 -0.11782 0.07298 *
* O 2 -0.00514 0.02509 0.01504 *
* O 3 -0.03898 0.01659 -0.02167 *
* O 4 -0.00864 0.02262 -0.02739 *
* O 5 0.05614 0.12921 0.07465 *
* O 6 0.02876 -0.01049 0.01825 *
* O 7 -0.20377 -0.15306 -0.04111 *
* O 8 0.00764 0.01064 0.01998 *
* O 9 0.01110 0.02446 0.00645 *
* O 10 0.10911 -0.11987 0.03861 *
* O 11 0.02092 -0.01019 -0.00990 *
* O 12 -0.04996 0.03201 0.03193 *
* O 13 0.01491 0.00422 0.03840 *
* O 14 0.02522 -0.02023 -0.07361 *
* O 15 0.02635 0.00241 -0.09500 *
* O 16 -0.00514 -0.00342 -0.01683 *
* Ru 1 -0.03770 0.04987 0.00993 *
* Ru 2 -0.04736 -0.09574 0.03378 *
* Ru 3 -0.01248 0.04760 -0.07479 *
* Ru 4 -0.16550 0.04202 -0.02257 *
* *
************************************************************************************

## Sheet: OOHads-COF-205-Ru
* Cartesian components (eV/A) *
* -------------------------------------------------------------------------------- *
* x y z *
* *
* H 1 0.02691 -0.00391 0.02466 *
* H 2 0.02855 -0.05018 0.01782 *
* H 3 -0.01830 0.02238 -0.01546 *
* H 4 -0.01192 -0.01137 -0.02074 *
* H 5 -0.00595 0.00031 0.00299 *
* H 6 0.01980 0.05910 0.00452 *
* H 7 0.01862 -0.02624 -0.03439 *
* H 8 0.00177 -0.01100 -0.00514 *
* H 9 -0.01311 0.03094 0.00490 *
* H 10 -0.03041 -0.00034 -0.02260 *
* H 11 -0.00199 -0.01812 -0.00320 *
* H 12 -0.00050 0.01109 0.03322 *
* H 13 0.01892 0.02453 0.02337 *
* H 14 -0.02350 0.00143 0.02175 *
* H 15 -0.01032 0.01246 0.00960 *
* H 16 0.01310 -0.00889 0.00217 *
* H 17 -0.00901 0.02331 0.02697 *
* H 18 0.01248 0.01301 0.00628 *
* H 19 -0.00801 -0.00902 -0.02098 *
* H 20 -0.02176 -0.00626 0.00487 *
* H 21 -0.00307 0.01811 -0.00162 *
* H 22 -0.01950 0.00121 0.02816 *
* H 23 -0.02581 -0.01984 -0.01372 *
* H 24 -0.00113 0.02510 0.02389 *
* H 25 0.00197 -0.00412 0.02380 *
* H 26 0.01153 0.00515 0.05043 *
* H 27 -0.02057 -0.01919 -0.01969 *
* H 28 -0.00246 -0.01087 -0.03180 *
* H 29 0.01892 -0.00804 -0.00790 *
* H 30 0.01646 0.00018 0.02086 *
* H 31 -0.01081 -0.02179 -0.00520 *
* H 32 -0.00594 -0.02790 0.00180 *
* H 33 -0.00564 -0.00741 0.02009 *
* H 34 -0.00839 -0.00216 -0.03380 *
* H 35 0.02726 -0.02393 -0.01116 *
* H 36 0.03370 -0.04027 0.00996 *
* H 37 -0.00947 -0.06360 0.03844 *
* H 38 -0.00020 0.01305 -0.00552 *
* H 39 0.00895 0.02480 -0.02075 *
* H 40 0.02960 0.00698 -0.07658 *
* H 41 0.01616 0.00807 -0.00991 *
* H 42 -0.01013 -0.01011 -0.00312 *
* H 43 0.00588 -0.02127 -0.01429 *
* H 44 -0.01300 -0.02286 -0.00206 *
* H 45 -0.04797 -0.03161 0.03188 *
* H 46 0.00322 -0.00464 -0.00139 *
* H 47 0.02059 -0.03835 0.03007 *
* H 48 -0.01145 0.02071 -0.00535 *
* H 49 -0.00799 -0.00236 0.01117 *
* H 50 0.01078 -0.01811 0.03184 *
* H 51 0.01377 -0.03018 0.00179 *
* H 52 0.00812 -0.00277 -0.01936 *
* H 53 0.00029 0.00789 0.00773 *
* H 54 -0.01650 0.02752 0.00019 *
* H 55 0.03108 -0.05746 -0.00468 *
* H 56 -0.00565 0.01544 0.00116 *
* H 57 -0.02871 -0.03364 -0.02006 *
* H 58 0.00112 -0.01309 0.02425 *
* H 59 0.01819 -0.00819 0.00211 *
* H 60 -0.00559 0.02147 0.01445 *
* H 61 0.00482 -0.02284 -0.00854 *
* H 62 -0.01836 0.04395 -0.07155 *
* H 63 0.04606 -0.04257 0.00849 *
* H 64 -0.02032 0.01055 0.02866 *
* H 65 0.01448 -0.03408 0.04136 *
* H 66 -0.01362 0.04221 0.03840 *
* H 67 -0.08274 0.03206 0.00820 *
* H 68 0.06036 -0.01637 0.00972 *
* C 1 -0.01010 0.02850 -0.00512 *
* C 2 0.00659 0.04465 -0.01160 *
* C 3 0.00048 -0.02105 -0.11111 *
* C 4 0.00473 0.10192 0.00287 *
* C 5 0.01385 0.01959 -0.01241 *
* C 6 -0.00352 -0.01200 0.02263 *
* C 7 0.03676 0.03321 -0.04760 *
* C 8 -0.01814 -0.03982 0.02250 *
* C 9 0.05132 -0.11085 0.02645 *
* C 10 -0.00918 0.12026 -0.01990 *
* C 11 0.00116 0.03187 -0.04881 *
* C 12 0.00884 -0.02928 -0.03025 *
* C 13 -0.00705 0.00901 0.03190 *
* C 14 0.00362 0.00094 -0.01205 *
* C 15 -0.00615 -0.10002 0.02124 *
* C 16 0.02320 -0.02740 0.01950 *
* C 17 -0.00433 -0.01798 -0.07786 *
* C 18 0.00926 -0.04958 -0.02205 *
* C 19 -0.03173 0.05456 -0.01859 *
* C 20 -0.02055 0.05905 -0.09041 *
* C 21 0.02100 -0.12413 0.09046 *
* C 22 0.00172 0.07365 0.00267 *
* C 23 -0.01261 0.13622 0.05692 *
* C 24 0.03406 -0.04502 0.07750 *
* C 25 0.01426 -0.01634 -0.00101 *
* C 26 0.02249 0.02919 -0.02853 *
* C 27 0.01418 0.01331 -0.00538 *
* C 28 0.00718 0.02161 0.05358 *
* C 29 0.02675 -0.02981 -0.00443 *
* C 30 0.00047 -0.03644 -0.03307 *
* C 31 0.00404 -0.00796 -0.00103 *
* C 32 0.01790 -0.00860 0.05195 *
* C 33 0.00274 -0.04476 -0.01607 *
* C 34 0.01873 0.02040 0.00973 *
* C 35 0.00319 -0.05404 -0.05811 *
* C 36 -0.00211 0.03799 0.04032 *
* C 37 0.02073 -0.03221 0.04307 *
* C 38 -0.03970 0.01697 -0.02521 *
* C 39 0.00119 -0.05108 -0.05797 *
* C 40 0.02572 0.01710 0.01718 *
* C 41 -0.01141 0.08146 -0.02446 *
* C 42 0.03888 -0.04149 -0.02948 *
* C 43 0.00529 -0.02268 -0.00366 *
* C 44 -0.00853 0.06687 0.00826 *
* C 45 0.00088 0.05712 0.03476 *
* C 46 -0.00927 -0.07065 -0.02246 *
* C 47 0.02954 0.03756 0.10761 *
* C 48 -0.00785 0.11987 0.02435 *
* C 49 -0.00942 0.00905 -0.04535 *
* C 50 0.01724 0.07346 -0.01061 *
* C 51 0.01178 0.03793 -0.03141 *
* C 52 -0.04150 -0.01726 0.13281 *
* C 53 0.02160 -0.01918 -0.08505 *
* C 54 0.00782 -0.00542 0.01001 *
* C 55 -0.01413 0.00421 0.05665 *
* C 56 -0.02182 -0.00600 0.02368 *
* C 57 0.01095 -0.00474 0.04964 *
* C 58 -0.00634 0.00507 -0.03765 *
* C 59 -0.00926 -0.04414 -0.01066 *
* C 60 -0.00842 0.07653 0.00060 *
* C 61 0.01697 0.01585 0.07209 *
* C 62 0.04172 0.04471 -0.08374 *
* C 63 0.02994 0.00942 -0.04584 *
* C 64 -0.04204 0.04623 -0.00660 *
* C 65 -0.02578 0.02354 0.02750 *
* C 66 -0.00112 -0.03569 0.04180 *
* C 67 -0.00531 -0.04250 -0.06076 *
* C 68 -0.00778 -0.04380 0.00261 *
* C 69 -0.01636 -0.02342 -0.03528 *
* C 70 0.02790 0.02527 0.05310 *
* C 71 -0.02038 0.03545 -0.07003 *
* C 72 -0.02502 -0.03726 -0.01145 *
* C 73 -0.02935 -0.08600 -0.02685 *
* C 74 -0.03784 -0.05711 -0.03972 *
* C 75 0.06266 0.07465 0.06484 *
* C 76 -0.03097 -0.02591 -0.00483 *
* N 1 -0.05847 -0.00877 0.06361 *
* N 2 0.01150 -0.02812 -0.02351 *
* N 3 0.00595 -0.07548 0.02420 *
* N 4 0.00907 0.02914 -0.03633 *
* N 5 -0.00578 0.02513 0.01295 *
* N 6 -0.00628 -0.01470 -0.01492 *
* N 7 -0.01524 0.00898 -0.00749 *
* N 8 0.00360 0.01555 0.04127 *
* N 9 -0.02451 -0.06396 -0.05389 *
* N 10 0.00724 -0.01122 0.01161 *
* N 11 -0.02374 0.01619 -0.00271 *
* N 12 -0.01344 0.01981 -0.01164 *
* O 1 -0.03584 0.05199 0.00119 *
* O 2 0.00612 0.01860 -0.03957 *
* O 3 -0.05007 0.01084 0.01137 *
* O 4 0.05229 0.02467 -0.00921 *
* O 5 -0.02894 -0.03158 -0.02124 *
* O 6 0.00962 0.00701 -0.01442 *
* O 7 0.00186 0.04227 -0.02284 *
* O 8 -0.03502 -0.05592 0.01202 *
* O 9 0.00903 -0.06995 0.05341 *
* O 10 -0.03329 -0.03599 0.00066 *
* O 11 0.01319 -0.04164 0.02021 *
* O 12 0.04400 -0.02903 0.02679 *
* O 13 -0.02838 0.04976 0.00007 *
* O 14 -0.01291 0.00150 -0.01319 *
* O 15 0.02000 -0.03257 -0.04695 *
* O 16 0.05902 -0.03692 0.01827 *
* O 17 -0.08003 0.02638 -0.04727 *
* Ru 1 -0.07029 0.04067 0.00054 *
* Ru 2 0.07185 0.05652 0.02593 *
* Ru 3 0.02779 0.02354 -0.02912 *
* Ru 4 0.01220 0.07657 0.01240 *
* *
************************************************************************************

## Sheet: OOcoord_ads-COF-205-Ru
* Cartesian components (eV/A) *
* -------------------------------------------------------------------------------- *
* x y z *
* *
* H 1 0.07671 0.04043 -0.00693 *
* H 2 -0.02660 0.07314 -0.07234 *
* H 3 -0.02183 0.00459 -0.02236 *
* H 4 0.00682 0.00046 -0.01151 *
* H 5 0.01008 0.01423 0.01104 *
* H 6 -0.04141 -0.07435 -0.03204 *
* H 7 0.00465 0.01553 0.00243 *
* H 8 0.00089 0.02157 -0.00807 *
* H 9 -0.00484 0.00189 0.01313 *
* H 10 0.01273 -0.02966 0.06500 *
* H 11 0.00672 0.01639 0.04297 *
* H 12 -0.01036 -0.01104 0.00356 *
* H 13 -0.01345 0.03518 0.02237 *
* H 14 0.00684 -0.05924 -0.02224 *
* H 15 -0.01367 0.05731 0.04719 *
* H 16 0.00736 -0.01360 -0.02553 *
* H 17 -0.00568 0.02660 0.04002 *
* H 18 -0.00343 -0.09130 -0.03919 *
* H 19 0.01100 -0.00404 0.02406 *
* H 20 -0.01227 -0.06196 -0.08215 *
* H 21 0.03279 0.00174 0.01984 *
* H 22 -0.07330 -0.00084 0.02134 *
* H 23 -0.04119 -0.03577 -0.03423 *
* H 24 0.01224 -0.07474 -0.03964 *
* H 25 -0.01996 -0.01896 -0.00290 *
* H 26 0.03905 0.02868 0.04000 *
* H 27 -0.01060 -0.00270 -0.00749 *
* H 28 -0.01634 -0.00580 0.04912 *
* H 29 0.03097 0.00125 0.05356 *
* H 30 0.01263 0.01836 0.02247 *
* H 31 -0.01471 -0.01898 -0.01060 *
* H 32 -0.01746 0.11083 -0.08614 *
* H 33 -0.00315 -0.00273 0.00454 *
* H 34 -0.00564 0.03257 -0.02030 *
* H 35 -0.00610 0.02383 -0.05328 *
* H 36 0.00304 -0.01135 -0.00362 *
* H 37 0.01423 -0.00223 0.02347 *
* H 38 -0.01160 -0.00655 -0.00629 *
* H 39 -0.01621 -0.01059 0.00879 *
* H 40 0.03435 0.00711 -0.05216 *
* H 41 -0.01960 -0.02985 -0.01282 *
* H 42 0.02224 -0.03930 -0.00892 *
* H 43 -0.00722 0.03486 -0.04432 *
* H 44 0.02013 -0.08072 0.05598 *
* H 45 -0.01778 -0.00548 0.03776 *
* H 46 0.02948 0.01110 -0.07543 *
* H 47 0.00522 0.08425 -0.04208 *
* H 48 0.00886 0.04268 -0.00017 *
* H 49 0.00848 -0.02211 0.02744 *
* H 50 -0.01840 -0.00902 0.04437 *
* H 51 0.02457 0.02926 -0.01570 *
* H 52 0.00797 0.00273 0.01885 *
* H 53 -0.02132 0.00854 0.00710 *
* H 54 0.00931 0.01971 -0.00583 *
* H 55 -0.05516 0.03135 0.01874 *
* H 56 0.03158 -0.02570 -0.01795 *
* H 57 0.04134 0.08012 0.08584 *
* H 58 0.05261 -0.00706 -0.09429 *
* H 59 -0.04881 0.15194 0.10699 *
* H 60 -0.07083 -0.10570 -0.13765 *
* H 61 0.15802 -0.09188 -0.05957 *
* H 62 -0.01756 0.07455 -0.06725 *
* H 63 0.00920 0.01471 -0.04631 *
* H 64 0.14725 0.07769 0.08932 *
* H 65 -0.02008 0.01802 0.01768 *
* H 66 -0.02576 -0.00805 -0.01936 *
* C 1 0.04211 0.03305 -0.09388 *
* C 2 0.01198 0.09281 0.01316 *
* C 3 0.04449 0.13302 0.00766 *
* C 4 -0.05158 -0.13315 0.02067 *
* C 5 -0.02080 -0.03772 0.08991 *
* C 6 0.02354 -0.03230 -0.05593 *
* C 7 0.00158 -0.00096 0.02666 *
* C 8 -0.00704 -0.03312 -0.05248 *
* C 9 -0.07077 0.10457 -0.20626 *
* C 10 0.08526 -0.15963 0.16992 *
* C 11 0.00111 -0.14928 -0.24813 *
* C 12 -0.03618 0.05176 -0.14228 *
* C 13 0.04674 0.07355 0.24177 *
* C 14 -0.03336 -0.02197 0.08305 *
* C 15 -0.03591 -0.11079 -0.03604 *
* C 16 -0.01460 0.07327 0.12718 *
* C 17 0.00080 -0.18286 -0.05605 *
* C 18 0.03354 0.11679 0.08476 *
* C 19 0.01170 0.14388 0.04676 *
* C 20 -0.06735 -0.19894 0.02761 *
* C 21 0.04835 0.10650 -0.06077 *
* C 22 0.04810 0.05985 -0.11463 *
* C 23 0.04763 0.21755 0.07892 *
* C 24 -0.03892 -0.04094 -0.06372 *
* C 25 0.02294 -0.05340 0.11713 *
* C 26 -0.01643 0.08391 0.02425 *
* C 27 0.03196 0.03877 -0.03409 *
* C 28 0.03132 0.02365 -0.06296 *
* C 29 -0.00632 0.10903 0.10997 *
* C 30 -0.02077 0.04763 0.15908 *
* C 31 0.03688 -0.03988 -0.14453 *
* C 32 -0.05976 0.01658 -0.11759 *
* C 33 0.09609 0.10829 0.08044 *
* C 34 0.03092 -0.12130 0.06684 *
* C 35 -0.03430 0.03500 -0.08837 *
* C 36 0.00877 -0.07528 -0.17784 *
* C 37 -0.03624 -0.06428 -0.16611 *
* C 38 -0.05439 0.11025 -0.00489 *
* C 39 -0.02274 -0.07582 -0.10476 *
* C 40 0.00854 0.15287 0.20051 *
* C 41 -0.00665 -0.00036 0.05359 *
* C 42 -0.01148 -0.00052 -0.08160 *
* C 43 -0.02650 -0.02044 0.01579 *
* C 44 0.02757 -0.05552 0.08743 *
* C 45 0.07751 -0.05414 0.08623 *
* C 46 -0.08086 -0.11281 -0.05775 *
* C 47 0.07793 -0.02326 0.08274 *
* C 48 0.04413 0.11361 -0.01873 *
* C 49 -0.04956 0.15600 0.01720 *
* C 50 0.02306 0.09702 0.00946 *
* C 51 0.02061 0.01929 -0.04794 *
* C 52 0.08969 0.02202 -0.16747 *
* C 53 -0.06079 -0.05788 0.10243 *
* C 54 -0.12822 0.13441 0.23207 *
* C 55 0.04462 -0.07118 -0.09164 *
* C 56 0.05252 0.02632 -0.08643 *
* C 57 -0.02967 0.11193 0.05467 *
* C 58 0.00261 0.01953 0.00296 *
* C 59 0.02808 -0.02066 0.08808 *
* C 60 -0.04501 -0.10325 -0.05764 *
* C 61 0.01422 0.18184 -0.14454 *
* C 62 0.00391 -0.03291 0.04041 *
* C 63 -0.04036 -0.09147 0.09430 *
* C 64 -0.00168 -0.02832 -0.07683 *
* C 65 -0.07645 0.01278 0.21844 *
* C 66 0.00644 -0.05319 0.01186 *
* C 67 0.02055 -0.02005 -0.13637 *
* C 68 -0.03731 -0.11486 -0.02969 *
* C 69 0.03252 0.07572 0.06766 *
* C 70 -0.00508 0.06793 -0.03655 *
* C 71 0.03467 -0.01713 0.06234 *
* C 72 0.01542 -0.03253 0.06028 *
* C 73 -0.02338 -0.15919 0.03375 *
* C 74 0.00060 0.08004 -0.05467 *
* C 75 0.02820 0.04448 0.00041 *
* C 76 -0.07586 -0.03003 -0.06955 *
* N 1 -0.01203 -0.07745 0.03458 *
* N 2 -0.02353 -0.15304 0.02160 *
* N 3 -0.01368 -0.16083 -0.08315 *
* N 4 0.00308 0.10810 -0.07268 *
* N 5 -0.03123 0.13268 0.04671 *
* N 6 -0.04091 -0.10520 -0.00451 *
* N 7 -0.01903 -0.03871 -0.03671 *
* N 8 0.09026 -0.10263 0.16494 *
* N 9 -0.04275 -0.02181 0.00477 *
* N 10 0.06503 -0.06830 -0.07773 *
* N 11 0.01456 0.11504 -0.01431 *
* N 12 0.00104 -0.04072 0.00824 *
* O 1 -0.00881 0.00357 0.01797 *
* O 2 0.00079 0.04017 0.09416 *
* O 3 -0.10533 0.07975 0.06744 *
* O 4 -0.06228 -0.08027 -0.07918 *
* O 5 -0.03159 0.09839 0.09749 *
* O 6 -0.11612 -0.08291 -0.10058 *
* O 7 0.08362 -0.02815 -0.03715 *
* O 8 -0.04630 0.05164 0.07015 *
* O 9 0.03541 -0.08612 0.05634 *
* O 10 -0.04800 0.06925 0.01584 *
* O 11 0.00853 0.00503 0.01166 *
* O 12 -0.02853 0.01878 0.03189 *
* O 13 -0.00853 -0.04723 0.09798 *
* O 14 0.04465 -0.16176 -0.08457 *
* O 15 -0.03298 -0.00405 0.00252 *
* O 16 0.02107 -0.03144 -0.10576 *
* Ru 1 -0.03805 -0.04326 -0.00586 *
* Ru 2 0.09594 0.02510 -0.01184 *
* Ru 3 -0.03220 0.01662 -0.03764 *
* Ru 4 0.05796 -0.14638 0.15942 *
* *
************************************************************************************
