# Supplementary material for: Stabilizing atomic Ru species in conjugated sp2 carbon-linked covalent organic framework for acidic water oxidation
Source: Nat Commun. 2024 Jun 26;15:5419. doi: 10.1038/s41467-024-49834-5 (PMC11208516; doi:10.1038/s41467-024-49834-5)
Supplement: Supplementary file 6 — Source data [file 41467_2024_49834_MOESM6_ESM.xlsx]

## Sheet: Fig. 2a
Raw		Refinement		Difference		Bragg position
2Theta (°)	Intensity	2Theta (°)	Intensity	2Theta (°)	Intensity	2Theta (°)	Intensity
3.496	25.1599	3.516	23.618	3.516	-22.9726	4.63942	-1.25
3.5	25.1602	3.52	23.545	3.52	-22.9083	6.52989	-1.25
3.504	25.1605	3.524	23.468	3.524	-22.8517	6.59341	-1.25
3.508	25.1609	3.528	23.353	3.528	-22.8364	9.28367	-1.25
3.512	25.1612	3.532	23.321	3.532	-22.7417	10.3417	-1.25
3.516	25.1615	3.536	23.291	3.536	-22.6482	10.4222	-1.25
3.52	25.0243	3.54	23.307	3.54	-22.5121	13.0785	-1.25
3.524	24.8907	3.544	23.244	3.544	-22.4583	13.2061	-1.25
3.528	24.7604	3.548	23.227	3.548	-22.3616	13.9434	-1.25
3.532	24.6336	3.552	23.215	3.552	-22.2631	14.6585	-1.25
3.536	24.5102	3.556	23.197	3.556	-22.1737	14.7443	-1.25
3.54	24.3901	3.56	23.109	3.56	-22.1574	16.7001	-1.25
3.544	24.2733	3.564	23.027	3.564	-22.1381	16.8509	-1.25
3.548	24.1596	3.568	22.988	3.568	-22.0787	18.626	-1.25
3.552	24.0491	3.572	22.977	3.572	-21.9943	19.1602	-1.25
3.556	23.9417	3.576	22.966	3.576	-21.9126	19.2484	-1.25
3.56	23.8374	3.58	22.884	3.58	-21.9049	19.6697	-1.25
3.564	23.7361	3.584	22.843	3.584	-21.8588	19.8628	-1.25
3.568	23.6377	3.588	22.824	3.588	-21.7935	20.7653	-1.25
3.572	23.5422	3.592	22.763	3.592	-21.7729	20.9283	-1.25
3.576	23.4496	3.596	22.744	3.596	-21.7129	23.2292	-1.25
3.58	23.3599	3.6	22.724	3.6	-21.6565	23.3393	-1.25
3.584	23.2728	3.604	22.712	3.604	-21.5946	23.4489	-1.25
3.588	23.1885	3.608	22.759	3.608	-21.4762	23.763	-1.25
3.592	23.1069	3.612	22.84	3.612	-21.3263	23.8529	-1.25
3.596	23.0279	3.616	22.825	3.616	-21.2748	25.0792	-1.25
3.6	22.9515	3.62	22.789	3.62	-21.2466	25.2498	-1.25
3.604	22.8776	3.624	22.805	3.624	-21.1688	26.3255	-1.25
3.608	22.8062	3.628	22.788	3.628	-21.1263	26.5859	-1.25
3.612	22.7373	3.632	22.813	3.632	-21.044	27.1663	-1.25
3.616	22.6708	3.636	22.796	3.636	-21.0059	27.4036	-1.25
3.62	22.6066	3.64	22.842	3.64	-20.907	27.4901	-1.25
3.624	22.5448	3.644	22.845	3.644	-20.8532	27.8933	-1.25
3.628	22.4853	3.648	22.794	3.648	-20.8556	28.0917	-1.25
3.632	22.428	3.652	22.771	3.652	-20.8319	28.2836	-1.25
3.636	22.3729	3.656	22.787	3.656	-20.7713	28.2989	-1.25
3.64	22.32	3.66	22.74	3.66	-20.7757	28.4414	-1.25
3.644	22.2692	3.664	22.628	3.664	-20.847	28.5326	-1.25
3.648	22.2205	3.668	22.513	3.668	-20.9232	29.072	-1.25
3.652	22.1739	3.672	22.481	3.672	-20.9183	29.4404	-1.25
3.656	22.1293	3.676	22.535	3.676	-20.8292	29.4699	-1.25
3.66	22.0867	3.68	22.656	3.68	-20.6749	29.5559	-1.25
3.664	22.046	3.684	22.627	3.684	-20.6724	29.7318	-1.25
3.668	22.0072	3.688	22.569	3.688	-20.7006	29.8753	-1.25
3.672	21.9703	3.692	22.606	3.692	-20.6355	30.1651	-1.25
3.676	21.9352	3.696	22.673	3.696	-20.5421	30.5501	-1.25
3.68	21.9019	3.7	22.696	3.7	-20.4943	30.6071	-1.25
3.684	21.8704	3.704	22.665	3.704	-20.5021	30.9448	-1.25
3.688	21.8406	3.708	22.668	3.708	-20.4775	31.2862	-1.25
3.692	21.8125	3.712	22.658	3.712	-20.4674
3.696	21.7861	3.716	22.649	3.716	-20.4579
3.7	21.7613	3.72	22.695	3.72	-20.3948
3.704	21.7381	3.724	22.657	3.724	-20.4171
3.708	21.7165	3.728	22.592	3.728	-20.4679
3.712	21.6964	3.732	22.545	3.732	-20.5021
3.716	21.6778	3.736	22.406	3.736	-20.6296
3.72	21.6608	3.74	22.312	3.74	-20.7135
3.724	21.6451	3.744	22.247	3.744	-20.7696
3.728	21.6309	3.748	22.207	3.748	-20.8021
3.732	21.6181	3.752	22.121	3.752	-20.8818
3.736	21.6066	3.756	22.072	3.756	-20.9257
3.74	21.5965	3.76	22.07	3.76	-20.9238
3.744	21.5876	3.764	22.154	3.764	-20.8371
3.748	21.5801	3.768	22.295	3.768	-20.6945
3.752	21.5738	3.772	22.373	3.772	-20.616
3.756	21.5687	3.776	22.421	3.776	-20.5686
3.76	21.5648	3.78	22.444	3.78	-20.5473
3.764	21.562	3.784	22.508	3.784	-20.4861
3.768	21.5605	3.788	22.515	3.788	-20.4828
3.772	21.56	3.792	22.463	3.792	-20.5396
3.776	21.5606	3.796	22.396	3.796	-20.6123
3.78	21.5623	3.8	22.29	3.8	-20.725
3.784	21.5651	3.804	22.23	3.804	-20.7926
3.788	21.5688	3.808	22.243	3.808	-20.7882
3.792	21.5736	3.812	22.251	3.812	-20.7895
3.796	21.5793	3.816	22.294	3.816	-20.7568
3.8	21.586	3.82	22.387	3.82	-20.6749
3.804	21.5936	3.824	22.424	3.824	-20.6498
3.808	21.6021	3.828	22.431	3.828	-20.6555
3.812	21.6115	3.832	22.484	3.832	-20.616
3.816	21.6218	3.836	22.488	3.836	-20.6263
3.82	21.6329	3.84	22.483	3.84	-20.6463
3.824	21.6448	3.844	22.477	3.844	-20.668
3.828	21.6575	3.848	22.45	3.848	-20.7114
3.832	21.671	3.852	22.452	3.852	-20.7264
3.836	21.6853	3.856	22.441	3.856	-20.7552
3.84	21.7003	3.86	22.412	3.86	-20.8026
3.844	21.7159	3.864	22.324	3.864	-20.9096
3.848	21.7324	3.868	22.323	3.868	-20.9302
3.852	21.7494	3.872	22.363	3.872	-20.9104
3.856	21.7672	3.876	22.396	3.876	-20.8982
3.86	21.7856	3.88	22.404	3.88	-20.9115
3.864	21.8046	3.884	22.42	3.884	-20.9174
3.868	21.8242	3.888	22.426	3.888	-20.9337
3.872	21.8444	3.892	22.404	3.892	-20.9786
3.876	21.8651	3.896	22.364	3.896	-21.042
3.88	21.8865	3.9	22.344	3.9	-21.0859
3.884	21.9083	3.904	22.282	3.904	-21.1722
3.888	21.9307	3.908	22.238	3.908	-21.2409
3.892	21.9536	3.912	22.232	3.912	-21.2721
3.896	21.977	3.916	22.265	3.916	-21.2647
3.9	22.0009	3.92	22.355	3.92	-21.2007
3.904	22.0252	3.924	22.418	3.924	-21.1641
3.908	22.0499	3.928	22.488	3.928	-21.1208
3.912	22.0751	3.932	22.51	3.932	-21.1259
3.916	22.1007	3.936	22.591	3.936	-21.0724
3.92	22.1267	3.94	22.617	3.94	-21.0741
3.924	22.1531	3.944	22.587	3.944	-21.1322
3.928	22.1798	3.948	22.501	3.948	-21.2466
3.932	22.2069	3.952	22.381	3.952	-21.3953
3.936	22.2344	3.956	22.308	3.956	-21.4973
3.94	22.2621	3.96	22.178	3.96	-21.6565
3.944	22.2902	3.964	22.096	3.964	-21.768
3.948	22.3186	3.968	21.976	3.968	-21.9178
3.952	22.3473	3.972	21.908	3.972	-22.0157
3.956	22.3763	3.976	21.895	3.976	-22.0589
3.96	22.4055	3.98	21.953	3.98	-22.0313
3.964	22.435	3.984	21.99	3.984	-22.0249
3.968	22.4648	3.988	22.022	3.988	-22.0237
3.972	22.4947	3.992	22.081	3.992	-21.9957
3.976	22.5249	3.996	22.133	3.996	-21.9748
3.98	22.5553	4	22.169	4	-21.9702
3.984	22.5859	4.004	22.181	4.004	-21.9896
3.988	22.6167	4.008	22.169	4.008	-22.0332
3.992	22.6477	4.012	22.145	4.012	-22.0889
3.996	22.6788	4.016	22.185	4.016	-22.0808
4	22.7101	4.02	22.214	4.02	-22.0837
4.004	22.7416	4.024	22.244	4.024	-22.0858
4.008	22.7732	4.028	22.291	4.028	-22.071
4.012	22.8049	4.032	22.353	4.032	-22.0413
4.016	22.8368	4.036	22.424	4.036	-22.0026
4.02	22.8687	4.04	22.442	4.04	-22.017
4.024	22.9008	4.044	22.475	4.044	-22.0165
4.028	22.933	4.048	22.508	4.048	-22.0161
4.032	22.9653	4.052	22.564	4.052	-21.9927
4.036	22.9976	4.056	22.59	4.056	-21.9994
4.04	23.03	4.06	22.614	4.06	-22.0081
4.044	23.0625	4.064	22.614	4.064	-22.0409
4.048	23.0951	4.068	22.617	4.068	-22.0707
4.052	23.1277	4.072	22.645	4.072	-22.0756
4.056	23.1604	4.076	22.639	4.076	-22.1145
4.06	23.1931	4.08	22.609	4.08	-22.1774
4.064	23.2259	4.084	22.577	4.084	-22.2424
4.068	23.2587	4.088	22.544	4.088	-22.3084
4.072	23.2916	4.092	22.546	4.092	-22.3394
4.076	23.3245	4.096	22.56	4.096	-22.3585
4.08	23.3574	4.1	22.575	4.1	-22.3766
4.084	23.3904	4.104	22.58	4.104	-22.4048
4.088	23.4234	4.108	22.7	4.108	-22.318
4.092	23.4564	4.112	22.815	4.112	-22.2363
4.096	23.4895	4.116	22.892	4.116	-22.1927
4.1	23.5226	4.12	22.923	4.12	-22.1952
4.104	23.5558	4.124	22.982	4.124	-22.1698
4.108	23.589	4.128	23.022	4.128	-22.1635
4.112	23.6223	4.132	23.047	4.132	-22.1723
4.116	23.6557	4.136	23.078	4.136	-22.1753
4.12	23.6892	4.14	23.067	4.14	-22.2205
4.124	23.7228	4.144	23.072	4.144	-22.25
4.128	23.7565	4.148	23.088	4.148	-22.2687
4.132	23.7903	4.152	23.126	4.152	-22.2658
4.136	23.8243	4.156	23.156	4.156	-22.2712
4.14	23.8585	4.16	23.171	4.16	-22.292
4.144	23.893	4.164	23.173	4.164	-22.3263
4.148	23.9277	4.168	23.188	4.168	-22.3481
4.152	23.9627	4.172	23.227	4.172	-22.3465
4.156	23.9981	4.176	23.359	4.176	-22.2527
4.16	24.034	4.18	23.482	4.18	-22.1686
4.164	24.0702	4.184	23.625	4.184	-22.0655
4.168	24.1071	4.188	23.73	4.188	-22.0014
4.172	24.1445	4.192	23.824	4.192	-21.9494
4.176	24.1827	4.196	23.961	4.196	-21.8557
4.18	24.2216	4.2	23.966	4.2	-21.8955
4.184	24.2615	4.204	23.944	4.204	-21.9639
4.188	24.3024	4.208	23.905	4.208	-22.0511
4.192	24.3444	4.212	23.887	4.212	-22.1193
4.196	24.3877	4.216	23.901	4.216	-22.1578
4.2	24.4325	4.22	24.021	4.22	-22.0927
4.204	24.4789	4.224	24.122	4.224	-22.0495
4.208	24.5271	4.228	24.275	4.228	-21.9572
4.212	24.5773	4.232	24.53	4.232	-21.7664
4.216	24.6297	4.236	24.683	4.236	-21.6813
4.22	24.6847	4.24	24.749	4.24	-21.6874
4.224	24.7424	4.244	24.856	4.244	-21.6569
4.228	24.8032	4.248	24.951	4.248	-21.6435
4.232	24.8674	4.252	25.066	4.252	-21.6154
4.236	24.9353	4.256	25.183	4.256	-21.5913
4.24	25.0074	4.26	25.247	4.26	-21.6267
4.244	25.0839	4.264	25.332	4.264	-21.6483
4.248	25.1654	4.268	25.404	4.268	-21.6905
4.252	25.2524	4.272	25.587	4.272	-21.6301
4.256	25.3453	4.276	25.778	4.276	-21.5709
4.26	25.4447	4.28	25.974	4.28	-21.5165
4.264	25.5512	4.284	26.156	4.284	-21.4869
4.268	25.6655	4.288	26.322	4.288	-21.4848
4.272	25.7881	4.292	26.499	4.292	-21.4842
4.276	25.9199	4.296	26.763	4.296	-21.41
4.28	26.0615	4.3	27.027	4.3	-21.3502
4.284	26.2139	4.304	27.202	4.304	-21.395
4.288	26.3778	4.308	27.423	4.308	-21.4104
4.292	26.5541	4.312	27.64	4.312	-21.4476
4.296	26.744	4.316	27.849	4.316	-21.5119
4.3	26.9482	4.32	28.162	4.32	-21.4924
4.304	27.168	4.324	28.419	4.324	-21.5506
4.308	27.4044	4.328	28.68	4.328	-21.6278
4.312	27.6586	4.332	29.063	4.332	-21.6073
4.316	27.9319	4.336	29.494	4.336	-21.5648
4.32	28.2254	4.34	29.882	4.34	-21.5926
4.324	28.5406	4.344	30.255	4.344	-21.6644
4.328	28.8787	4.348	30.638	4.348	-21.7566
4.332	29.2413	4.352	31.05	4.352	-21.852
4.336	29.6298	4.356	31.507	4.356	-21.9361
4.34	30.0456	4.36	32.036	4.36	-21.9835
4.344	30.4904	4.364	32.68	4.364	-21.953
4.348	30.9656	4.368	33.208	4.368	-22.0772
4.352	31.473	4.372	33.771	4.372	-22.2068
4.356	32.014	4.376	34.358	4.376	-22.3544
4.36	32.5905	4.38	35.028	4.38	-22.4627
4.364	33.204	4.384	35.776	4.384	-22.5382
4.368	33.8562	4.388	36.667	4.388	-22.5176
4.372	34.5488	4.392	37.529	4.392	-22.5743
4.376	35.2834	4.396	38.495	4.396	-22.5769
4.38	36.0616	4.4	39.428	4.4	-22.6638
4.384	36.8852	4.404	40.472	4.404	-22.6922
4.388	37.7556	4.408	41.583	4.408	-22.7074
4.392	38.6743	4.412	42.814	4.412	-22.6574
4.396	39.6429	4.416	44.077	4.416	-22.6315
4.4	40.6628	4.42	45.431	4.42	-22.5713
4.404	41.7351	4.424	46.929	4.424	-22.4246
4.408	42.8613	4.428	48.349	4.428	-22.414
4.412	44.0424	4.432	49.728	4.432	-22.503
4.416	45.2794	4.436	51.079	4.436	-22.6787
4.42	46.5732	4.44	52.409	4.44	-22.9342
4.424	47.9246	4.444	53.95	4.444	-23.0373
4.428	49.334	4.448	55.542	4.448	-23.1476
4.432	50.802	4.452	57.286	4.452	-23.1637
4.436	52.3287	4.456	59.248	4.456	-23.0185
4.44	53.9142	4.46	61.31	4.46	-22.829
4.444	55.5583	4.464	63.347	4.464	-22.7189
4.448	57.2606	4.468	65.309	4.468	-22.7367
4.452	59.0207	4.472	67.434	4.472	-22.6423
4.456	60.8375	4.476	69.547	4.476	-22.6087
4.46	62.71	4.48	71.647	4.48	-22.6345
4.464	64.6369	4.484	73.997	4.484	-22.454
4.468	66.6166	4.488	76.44	4.488	-22.2212
4.472	68.6473	4.492	78.692	4.492	-22.2169
4.476	70.7267	4.496	80.89	4.496	-22.3005
4.48	72.8525	4.5	83.194	4.5	-22.3084
4.484	75.022	4.504	85.558	4.504	-22.2823
4.488	77.2322	4.508	88.063	4.508	-22.1371
4.492	79.4799	4.512	90.432	4.512	-22.1451
4.496	81.7615	4.516	92.998	4.516	-21.9685
4.5	84.0734	4.52	95.691	4.52	-21.6723
4.504	86.4113	4.524	98.466	4.524	-21.2964
4.508	88.7711	4.528	101.094	4.528	-21.0641
4.512	91.148	4.532	103.681	4.532	-20.864
4.516	93.5375	4.536	106.339	4.536	-20.5782
4.52	95.9343	4.54	108.959	4.54	-20.3099
4.524	98.3333	4.544	111.763	4.544	-19.8309
4.528	100.729	4.548	114.499	4.548	-19.3873
4.532	103.116	4.552	116.999	4.552	-19.1407
4.536	105.488	4.556	119.395	4.556	-18.9529
4.54	107.84	4.56	121.761	4.56	-18.7438
4.544	110.165	4.564	124.146	4.564	-18.4579
4.548	112.457	4.568	126.576	4.568	-18.0632
4.552	114.711	4.572	128.796	4.572	-17.8085
4.556	116.919	4.576	130.867	4.576	-17.6267
4.56	119.076	4.58	132.871	4.58	-17.4299
4.564	121.175	4.584	134.628	4.584	-17.3924
4.568	123.21	4.588	136.005	4.588	-17.6416
4.572	125.175	4.592	137.314	4.592	-17.8601
4.576	127.065	4.596	138.518	4.596	-18.0799
4.58	128.872	4.6	139.843	4.6	-18.0701
4.584	130.591	4.604	141.03	4.604	-18.0852
4.588	132.218	4.608	142.217	4.608	-17.9831
4.592	133.745	4.612	143.149	4.612	-18.0149
4.596	135.169	4.616	144.062	4.616	-17.9413
4.6	136.484	4.62	144.718	4.62	-17.9972
4.604	137.686	4.624	145.093	4.624	-18.204
4.608	138.771	4.628	145.347	4.628	-18.3998
4.612	139.735	4.632	145.608	4.632	-18.4547
4.616	140.574	4.636	145.596	4.636	-18.6477
4.62	141.286	4.64	145.415	4.64	-18.8741
4.624	141.868	4.644	145.063	4.644	-19.1357
4.628	142.318	4.648	144.649	4.648	-19.3238
4.632	142.634	4.652	143.992	4.652	-19.6203
4.636	142.815	4.656	143.145	4.656	-19.9734
4.64	142.86	4.66	142.145	4.66	-20.348
4.644	142.77	4.664	141.243	4.664	-20.4953
4.648	142.544	4.668	140.186	4.668	-20.6709
4.652	142.183	4.672	138.809	4.672	-21.0431
4.656	141.689	4.676	137.2	4.676	-21.5272
4.66	141.064	4.68	135.573	4.68	-21.9134
4.664	140.309	4.684	134.068	4.684	-22.0657
4.668	139.428	4.688	132.771	4.688	-21.9029
4.672	138.423	4.692	131.125	4.692	-21.9868
4.676	137.298	4.696	129.252	4.696	-22.2007
4.68	136.057	4.7	127.262	4.7	-22.4398
4.684	134.705	4.704	124.826	4.704	-23.0389
4.688	133.245	4.708	122.469	4.708	-23.4788
4.692	131.683	4.712	120.106	4.712	-23.8504
4.696	130.024	4.716	117.764	4.716	-24.1329
4.7	128.273	4.72	115.35	4.72	-24.4252
4.704	126.436	4.724	112.856	4.724	-24.7418
4.708	124.519	4.728	110.345	4.728	-25.0259
4.712	122.527	4.732	107.718	4.732	-25.3826
4.716	120.468	4.736	105.161	4.736	-25.6323
4.72	118.346	4.74	102.586	4.74	-25.8692
4.724	116.169	4.744	100.11	4.744	-25.9823
4.728	113.942	4.748	97.798	4.748	-25.9125
4.732	111.672	4.752	95.471	4.752	-25.845
4.736	109.364	4.756	93.132	4.756	-25.7822
4.74	107.026	4.76	90.812	4.76	-25.6989
4.744	104.663	4.764	88.539	4.764	-25.5724
4.748	102.282	4.768	86.166	4.768	-25.5548
4.752	99.887	4.772	84.094	4.772	-25.2503
4.756	97.4852	4.776	81.982	4.776	-25.0043
4.76	95.0819	4.78	79.941	4.78	-24.7106
4.764	92.6824	4.784	77.949	4.784	-24.3953
4.768	90.2918	4.788	75.733	4.788	-24.3354
4.772	87.9152	4.792	73.578	4.792	-24.2496
4.776	85.5573	4.796	71.379	4.796	-24.2463
4.78	83.2226	4.8	69.23	4.8	-24.2348
4.784	80.9153	4.804	67.276	4.804	-24.0729
4.788	78.6394	4.808	65.48	4.808	-23.8002
4.792	76.3986	4.812	63.821	4.812	-23.44
4.796	74.1963	4.816	62.196	4.816	-23.0975
4.8	72.0358	4.82	60.673	4.82	-22.7063
4.804	69.9199	4.824	59.201	4.824	-22.3191
4.808	67.8512	4.828	57.633	4.828	-22.0841
4.812	65.832	4.832	56.228	4.832	-21.7432
4.816	63.8645	4.836	54.838	4.836	-21.4454
4.82	61.9503	4.84	53.559	4.84	-21.095
4.824	60.0911	4.844	52.339	4.844	-20.7445
4.828	58.288	4.848	51.152	4.848	-20.4198
4.832	56.5422	4.852	50.026	4.852	-20.0931
4.836	54.8543	4.856	48.889	4.856	-19.8359
4.84	53.225	4.86	47.808	4.86	-19.5807
4.844	51.6544	4.864	46.778	4.864	-19.3321
4.848	50.1428	4.868	45.836	4.868	-19.0521
4.852	48.6901	4.872	44.961	4.872	-18.761
4.856	47.2959	4.876	44.085	4.876	-18.5255
4.86	45.9597	4.88	43.232	4.88	-18.3207
4.864	44.6811	4.884	42.406	4.884	-18.1412
4.868	43.4591	4.888	41.528	4.888	-18.0647
4.872	42.2929	4.892	40.72	4.892	-17.9677
4.876	41.1815	4.896	39.989	4.896	-17.8419
4.88	40.1237	4.9	39.313	4.9	-17.7076
4.884	39.1182	4.904	38.682	4.904	-17.5732
4.888	38.1636	4.908	38.097	4.908	-17.4363
4.892	37.2587	4.912	37.528	4.912	-17.325
4.896	36.4019	4.916	36.977	4.916	-17.2357
4.9	35.5916	4.92	36.482	4.92	-17.1289
4.904	34.8262	4.924	35.975	4.924	-17.0708
4.908	34.1042	4.928	35.506	4.928	-17.0097
4.912	33.424	4.932	35.05	4.932	-16.969
4.916	32.7837	4.936	34.602	4.936	-16.9522
4.92	32.1819	4.94	34.101	4.94	-17.0185
4.924	31.6167	4.944	33.609	4.944	-17.1045
4.928	31.0867	4.948	33.174	4.948	-17.1606
4.932	30.59	4.952	32.757	4.952	-17.2243
4.936	30.1252	4.956	32.437	4.956	-17.2152
4.94	29.6905	4.96	32.119	4.96	-17.2268
4.944	29.2845	4.964	31.734	4.964	-17.3269
4.948	28.9056	4.968	31.347	4.968	-17.449
4.952	28.5523	4.972	30.994	4.972	-17.556
4.956	28.2232	4.976	30.697	4.976	-17.6246
4.96	27.9168	4.98	30.409	4.98	-17.7006
4.964	27.6319	4.984	30.106	4.984	-17.8071
4.968	27.367	4.988	29.837	4.988	-17.8939
4.972	27.121	4.992	29.62	4.992	-17.9419
4.976	26.8926	4.996	29.449	4.996	-17.9564
4.98	26.6806	5	29.318	5	-17.9423
4.984	26.4841	5.004	29.171	5.004	-17.9549
4.988	26.3019	5.008	29.021	5.008	-17.9803
4.992	26.1329	5.012	28.748	5.012	-18.1378
4.996	25.9764	5.016	28.498	5.016	-18.2806
5	25.8313	5.02	28.277	5.02	-18.4021
5.004	25.6969	5.024	28.07	5.024	-18.5167
5.008	25.5723	5.028	27.828	5.028	-18.6729
5.012	25.4567	5.032	27.566	5.032	-18.855
5.016	25.3496	5.036	27.31	5.036	-19.0365
5.02	25.2501	5.04	27.122	5.04	-19.1551
5.024	25.1577	5.044	26.987	5.044	-19.2252
5.028	25.0719	5.048	26.889	5.048	-19.2625
5.032	24.9919	5.052	26.746	5.052	-19.3486
5.036	24.9175	5.056	26.593	5.056	-19.4481
5.04	24.8481	5.06	26.431	5.06	-19.5598
5.044	24.7832	5.064	26.29	5.064	-19.6533
5.048	24.7225	5.068	26.171	5.068	-19.7273
5.052	24.6656	5.072	26.06	5.072	-19.7958
5.056	24.6121	5.076	25.917	5.076	-19.8983
5.06	24.5617	5.08	25.725	5.08	-20.0517
5.064	24.5143	5.084	25.578	5.084	-20.1618
5.068	24.4693	5.088	25.529	5.088	-20.1755
5.072	24.4267	5.092	25.451	5.092	-20.2196
5.076	24.3863	5.096	25.376	5.096	-20.2619
5.08	24.3477	5.1	25.318	5.1	-20.2883
5.084	24.3108	5.104	25.236	5.104	-20.3398
5.088	24.2755	5.108	25.01	5.108	-20.5361
5.092	24.2416	5.112	24.868	5.112	-20.6493
5.096	24.2089	5.116	24.7	5.116	-20.7891
5.1	24.1773	5.12	24.563	5.12	-20.8987
5.104	24.1468	5.124	24.362	5.124	-21.0727
5.108	24.1171	5.128	24.069	5.128	-21.3393
5.112	24.0883	5.132	23.819	5.132	-21.5634
5.116	24.0601	5.136	23.716	5.136	-21.6409
5.12	24.0327	5.14	23.747	5.14	-21.5847
5.124	24.0057	5.144	23.787	5.144	-21.5199
5.128	23.9793	5.148	23.756	5.148	-21.5263
5.132	23.9534	5.152	23.804	5.152	-21.454
5.136	23.9279	5.156	23.869	5.156	-21.3649
5.14	23.9027	5.16	23.927	5.16	-21.283
5.144	23.8778	5.164	23.924	5.164	-21.2623
5.148	23.8533	5.168	23.882	5.168	-21.2808
5.152	23.829	5.172	23.784	5.172	-21.3554
5.156	23.8049	5.176	23.678	5.176	-21.4381
5.16	23.781	5.18	23.562	5.18	-21.5309
5.164	23.7573	5.184	23.475	5.184	-21.5948
5.168	23.7338	5.188	23.4	5.188	-21.6469
5.172	23.7103	5.192	23.316	5.192	-21.708
5.176	23.6871	5.196	23.251	5.196	-21.7502
5.18	23.6639	5.2	23.235	5.2	-21.7434
5.184	23.6408	5.204	23.176	5.204	-21.7797
5.188	23.6179	5.208	23.143	5.208	-21.7901
5.192	23.595	5.212	23.119	5.212	-21.7915
5.196	23.5721	5.216	23.082	5.216	-21.8059
5.2	23.5494	5.22	23.078	5.22	-21.7874
5.204	23.5267	5.224	23.101	5.224	-21.7419
5.208	23.504	5.228	23.123	5.228	-21.6975
5.212	23.4814	5.232	23.136	5.232	-21.6621
5.216	23.4589	5.236	23.153	5.236	-21.6227
5.22	23.4364	5.24	23.177	5.24	-21.5764
5.224	23.4139	5.244	23.118	5.244	-21.613
5.228	23.3915	5.248	23.016	5.248	-21.6927
5.232	23.3691	5.252	22.919	5.252	-21.7675
5.236	23.3467	5.256	22.788	5.256	-21.8762
5.24	23.3243	5.26	22.621	5.26	-22.021
5.244	23.302	5.264	22.493	5.264	-22.1268
5.248	23.2797	5.268	22.424	5.268	-22.1736
5.252	23.2575	5.272	22.338	5.272	-22.2375
5.256	23.2352	5.276	22.269	5.276	-22.2843
5.26	23.213	5.28	22.181	5.28	-22.3502
5.264	23.1908	5.284	22.09	5.284	-22.4191
5.268	23.1686	5.288	22.046	5.288	-22.4411
5.272	23.1465	5.292	22.029	5.292	-22.436
5.276	23.1243	5.296	22.025	5.296	-22.418
5.28	23.1022	5.3	21.992	5.3	-22.429
5.284	23.0801	5.304	22.021	5.304	-22.378
5.288	23.0581	5.308	22.069	5.308	-22.308
5.292	23.036	5.312	22.045	5.312	-22.3101
5.296	23.014	5.316	21.994	5.316	-22.3391
5.3	22.9919	5.32	21.922	5.32	-22.3892
5.304	22.97	5.324	21.824	5.324	-22.4653
5.308	22.948	5.328	21.754	5.328	-22.5134
5.312	22.926	5.332	21.703	5.332	-22.5426
5.316	22.9041	5.336	21.633	5.336	-22.5908
5.32	22.8822	5.34	21.609	5.34	-22.593
5.324	22.8603	5.344	21.599	5.344	-22.5812
5.328	22.8384	5.348	21.561	5.348	-22.5974
5.332	22.8166	5.352	21.58	5.352	-22.5567
5.336	22.7948	5.356	21.566	5.356	-22.549
5.34	22.773	5.36	21.607	5.36	-22.4863
5.344	22.7512	5.364	21.624	5.364	-22.4476
5.348	22.7294	5.368	21.618	5.368	-22.432
5.352	22.7077	5.372	21.66	5.372	-22.3683
5.356	22.686	5.376	21.742	5.376	-22.2647
5.36	22.6643	5.38	21.733	5.38	-22.2521
5.364	22.6426	5.384	21.692	5.384	-22.2716
5.368	22.6209	5.388	21.681	5.388	-22.2611
5.372	22.5993	5.392	21.642	5.392	-22.2785
5.376	22.5777	5.396	21.622	5.396	-22.277
5.38	22.5561	5.4	21.609	5.4	-22.2686
5.384	22.5346	5.404	21.584	5.404	-22.2721
5.388	22.513	5.408	21.551	5.408	-22.2837
5.392	22.4915	5.412	21.539	5.412	-22.2743
5.396	22.47	5.416	21.461	5.416	-22.331
5.4	22.4486	5.42	21.393	5.42	-22.3777
5.404	22.4271	5.424	21.36	5.424	-22.3894
5.408	22.4057	5.428	21.344	5.428	-22.3841
5.412	22.3843	5.432	21.237	5.432	-22.4698
5.416	22.363	5.436	21.171	5.436	-22.5146
5.42	22.3417	5.44	21.112	5.44	-22.5524
5.424	22.3203	5.444	21.076	5.444	-22.5672
5.428	22.2991	5.448	21.077	5.448	-22.545
5.432	22.2778	5.452	21.014	5.452	-22.5869
5.436	22.2566	5.456	20.912	5.456	-22.6678
5.44	22.2354	5.46	20.847	5.46	-22.7118
5.444	22.2142	5.464	20.854	5.464	-22.6837
5.448	22.193	5.468	20.856	5.468	-22.6608
5.452	22.1719	5.472	20.849	5.472	-22.6468
5.456	22.1508	5.476	20.838	5.476	-22.6368
5.46	22.1298	5.48	20.825	5.48	-22.6289
5.464	22.1087	5.484	20.887	5.484	-22.5461
5.468	22.0877	5.488	20.941	5.488	-22.4712
5.472	22.0668	5.492	20.986	5.492	-22.4054
5.476	22.0458	5.496	21.033	5.496	-22.3376
5.48	22.0249	5.5	21.1	5.5	-22.2499
5.484	22.004	5.504	21.176	5.504	-22.1532
5.488	21.9832	5.508	21.192	5.508	-22.1165
5.492	21.9624	5.512	21.169	5.512	-22.1189
5.496	21.9416	5.516	21.155	5.516	-22.1123
5.5	21.9209	5.52	21.142	5.52	-22.1047
5.504	21.9002	5.524	21.141	5.524	-22.0851
5.508	21.8795	5.528	21.114	5.528	-22.0917
5.512	21.8589	5.532	21.052	5.532	-22.1332
5.516	21.8383	5.536	20.984	5.536	-22.1807
5.52	21.8177	5.54	20.925	5.54	-22.2193
5.524	21.7971	5.544	20.955	5.544	-22.169
5.528	21.7766	5.548	20.963	5.548	-22.1407
5.532	21.7562	5.552	20.943	5.552	-22.1404
5.536	21.7357	5.556	20.904	5.556	-22.1591
5.54	21.7153	5.56	20.888	5.56	-22.1549
5.544	21.695	5.564	20.938	5.564	-22.0847
5.548	21.6746	5.568	21.006	5.568	-21.9966
5.552	21.6544	5.572	20.994	5.572	-21.9885
5.556	21.6341	5.576	20.911	5.576	-22.0514
5.56	21.6139	5.58	20.801	5.58	-22.1414
5.564	21.5937	5.584	20.712	5.584	-22.2104
5.568	21.5736	5.588	20.685	5.588	-22.2174
5.572	21.5535	5.592	20.653	5.592	-22.2295
5.576	21.5334	5.596	20.636	5.596	-22.2266
5.58	21.5133	5.6	20.59	5.6	-22.2528
5.584	21.4934	5.604	20.596	5.604	-22.227
5.588	21.4734	5.608	20.614	5.608	-22.1892
5.592	21.4535	5.612	20.648	5.612	-22.1355
5.596	21.4336	5.616	20.684	5.616	-22.0798
5.6	21.4138	5.62	20.669	5.62	-22.0752
5.604	21.394	5.624	20.603	5.624	-22.1215
5.608	21.3742	5.628	20.554	5.628	-22.151
5.612	21.3545	5.632	20.532	5.632	-22.1535
5.616	21.3348	5.636	20.517	5.636	-22.149
5.62	21.3151	5.64	20.556	5.64	-22.0905
5.624	21.2955	5.644	20.58	5.644	-22.0471
5.628	21.276	5.648	20.602	5.648	-22.0057
5.632	21.2565	5.652	20.608	5.652	-21.9804
5.636	21.237	5.656	20.584	5.656	-21.9851
5.64	21.2175	5.66	20.546	5.66	-22.0039
5.644	21.1981	5.664	20.539	5.664	-21.9917
5.648	21.1787	5.668	20.475	5.668	-22.0365
5.652	21.1594	5.672	20.406	5.672	-22.0864
5.656	21.1401	5.676	20.345	5.676	-22.1283
5.66	21.1209	5.68	20.285	5.68	-22.1693
5.664	21.1017	5.684	20.301	5.684	-22.1343
5.668	21.0825	5.688	20.387	5.688	-22.0294
5.672	21.0634	5.692	20.465	5.692	-21.9324
5.676	21.0443	5.696	20.479	5.696	-21.8996
5.68	21.0253	5.7	20.477	5.7	-21.8828
5.684	21.0063	5.704	20.514	5.704	-21.827
5.688	20.9873	5.708	20.579	5.708	-21.7432
5.692	20.9684	5.712	20.615	5.712	-21.6885
5.696	20.9496	5.716	20.574	5.716	-21.7109
5.7	20.9307	5.72	20.484	5.72	-21.7823
5.704	20.912	5.724	20.385	5.724	-21.8627
5.708	20.8932	5.728	20.27	5.728	-21.9592
5.712	20.8745	5.732	20.19	5.732	-22.0207
5.716	20.8559	5.736	20.144	5.736	-22.0482
5.72	20.8373	5.74	20.097	5.74	-22.0768
5.724	20.8187	5.744	20.087	5.744	-22.0685
5.728	20.8001	5.748	20.131	5.748	-22.0062
5.732	20.7817	5.752	20.166	5.752	-21.9529
5.736	20.7632	5.756	20.171	5.756	-21.9297
5.74	20.7448	5.76	20.12	5.76	-21.9625
5.744	20.7265	5.764	20.099	5.764	-21.9654
5.748	20.7082	5.768	20.133	5.768	-21.9133
5.752	20.6899	5.772	20.173	5.772	-21.8552
5.756	20.6717	5.776	20.207	5.776	-21.8032
5.76	20.6535	5.78	20.191	5.78	-21.8013
5.764	20.6354	5.784	20.173	5.784	-21.8013
5.768	20.6173	5.788	20.153	5.788	-21.8035
5.772	20.5992	5.792	20.069	5.792	-21.8697
5.776	20.5812	5.796	20.015	5.796	-21.9059
5.78	20.5633	5.8	20.035	5.8	-21.8681
5.784	20.5453	5.804	20.09	5.804	-21.7954
5.788	20.5275	5.808	20.1	5.808	-21.7678
5.792	20.5096	5.812	20.105	5.812	-21.7452
5.796	20.4919	5.816	20.133	5.816	-21.6996
5.8	20.4741	5.82	20.161	5.82	-21.6541
5.804	20.4564	5.824	20.234	5.824	-21.5636
5.808	20.4388	5.828	20.217	5.828	-21.5632
5.812	20.4212	5.832	20.182	5.832	-21.5809
5.816	20.4036	5.836	20.177	5.836	-21.5685
5.82	20.3861	5.84	20.193	5.84	-21.5352
5.824	20.3686	5.844	20.216	5.844	-21.495
5.828	20.3512	5.848	20.22	5.848	-21.4738
5.832	20.3338	5.852	20.196	5.852	-21.4807
5.836	20.3165	5.856	20.099	5.856	-21.5606
5.84	20.2992	5.86	20.04	5.86	-21.6025
5.844	20.282	5.864	20.056	5.864	-21.5695
5.848	20.2648	5.868	20.116	5.868	-21.4925
5.852	20.2477	5.872	20.122	5.872	-21.4696
5.856	20.2306	5.876	20.129	5.876	-21.4458
5.86	20.2135	5.88	20.096	5.88	-21.462
5.864	20.1965	5.884	20.12	5.884	-21.4212
5.868	20.1795	5.888	20.152	5.888	-21.3725
5.872	20.1626	5.892	20.163	5.892	-21.3448
5.876	20.1458	5.896	20.099	5.896	-21.3922
5.88	20.1289	5.9	20.046	5.9	-21.4286
5.884	20.1122	5.904	20.055	5.904	-21.4031
5.888	20.0954	5.908	20.077	5.908	-21.3646
5.892	20.0788	5.912	20.014	5.912	-21.4112
5.896	20.0622	5.916	19.926	5.916	-21.4828
5.9	20.0456	5.92	19.892	5.92	-21.5005
5.904	20.0291	5.924	19.876	5.924	-21.5003
5.908	20.0126	5.928	19.897	5.928	-21.463
5.912	19.9962	5.932	19.935	5.932	-21.4089
5.916	19.9798	5.936	19.928	5.936	-21.3998
5.92	19.9635	5.94	19.89	5.94	-21.4218
5.924	19.9472	5.944	19.904	5.944	-21.3918
5.928	19.931	5.948	19.921	5.948	-21.3589
5.932	19.9149	5.952	19.957	5.952	-21.307
5.936	19.8988	5.956	19.984	5.956	-21.2642
5.94	19.8828	5.96	19.931	5.96	-21.3015
5.944	19.8668	5.964	19.855	5.964	-21.3619
5.948	19.8509	5.968	19.812	5.968	-21.3893
5.952	19.835	5.972	19.799	5.972	-21.3867
5.956	19.8192	5.976	19.819	5.976	-21.3513
5.96	19.8035	5.98	19.789	5.98	-21.3659
5.964	19.7878	5.984	19.767	5.984	-21.3726
5.968	19.7722	5.988	19.785	5.988	-21.3394
5.972	19.7567	5.992	19.814	5.992	-21.2953
5.976	19.7413	5.996	19.858	5.996	-21.2363
5.98	19.7259	6	19.902	6	-21.1773
5.984	19.7106	6.004	19.888	6.004	-21.1765
5.988	19.6954	6.008	19.883	6.008	-21.1667
5.992	19.6803	6.012	19.899	6.012	-21.1361
5.996	19.6653	6.016	19.856	6.016	-21.1645
6	19.6503	6.02	19.784	6.02	-21.2221
6.004	19.6355	6.024	19.713	6.024	-21.2788
6.008	19.6207	6.028	19.625	6.028	-21.3527
6.012	19.6061	6.032	19.601	6.032	-21.3626
6.016	19.5915	6.036	19.565	6.036	-21.3847
6.02	19.5771	6.04	19.564	6.04	-21.372
6.024	19.5628	6.044	19.637	6.044	-21.2854
6.028	19.5487	6.048	19.698	6.048	-21.211
6.032	19.5346	6.052	19.799	6.052	-21.0967
6.036	19.5207	6.056	19.853	6.056	-21.0297
6.04	19.507	6.06	19.859	6.06	-21.0108
6.044	19.4934	6.064	19.875	6.064	-20.9822
6.048	19.48	6.068	19.899	6.068	-20.9457
6.052	19.4667	6.072	19.881	6.072	-20.9515
6.056	19.4537	6.076	19.861	6.076	-20.9595
6.06	19.4408	6.08	19.84	6.08	-20.9688
6.064	19.4281	6.084	19.811	6.084	-20.9863
6.068	19.4157	6.088	19.774	6.088	-21.0122
6.072	19.4035	6.092	19.731	6.092	-21.0443
6.076	19.3915	6.096	19.717	6.096	-21.0478
6.08	19.3798	6.1	19.69	6.1	-21.0645
6.084	19.3683	6.104	19.657	6.104	-21.0877
6.088	19.3572	6.108	19.621	6.108	-21.1142
6.092	19.3463	6.112	19.586	6.112	-21.1401
6.096	19.3358	6.116	19.581	6.116	-21.1364
6.1	19.3255	6.12	19.618	6.12	-21.0912
6.104	19.3157	6.124	19.62	6.124	-21.0814
6.108	19.3062	6.128	19.606	6.128	-21.088
6.112	19.2971	6.132	19.649	6.132	-21.0382
6.116	19.2884	6.136	19.665	6.136	-21.016
6.12	19.2801	6.14	19.678	6.14	-20.9972
6.124	19.2723	6.144	19.686	6.144	-20.9841
6.128	19.265	6.148	19.674	6.148	-20.9916
6.132	19.2582	6.152	19.595	6.152	-21.0667
6.136	19.2519	6.156	19.603	6.156	-21.0554
6.14	19.2462	6.16	19.617	6.16	-21.0389
6.144	19.2411	6.164	19.664	6.164	-20.9901
6.148	19.2365	6.168	19.782	6.168	-20.8711
6.152	19.2326	6.172	19.842	6.172	-20.8108
6.156	19.2294	6.176	19.869	6.176	-20.7844
6.16	19.2269	6.18	19.864	6.18	-20.7908
6.164	19.2251	6.184	19.869	6.184	-20.7882
6.168	19.2241	6.188	19.879	6.188	-20.7814
6.172	19.2238	6.192	19.853	6.192	-20.8116
6.176	19.2244	6.196	19.723	6.196	-20.9468
6.18	19.2258	6.2	19.636	6.2	-21.04
6.184	19.2281	6.204	19.629	6.204	-21.0543
6.188	19.2314	6.208	19.658	6.208	-21.0337
6.192	19.2356	6.212	19.693	6.212	-21.0082
6.196	19.2408	6.216	19.664	6.216	-21.0479
6.2	19.247	6.22	19.654	6.22	-21.0698
6.204	19.2543	6.224	19.703	6.224	-21.0339
6.208	19.2627	6.228	19.765	6.228	-20.9862
6.212	19.2722	6.232	19.742	6.232	-21.0249
6.216	19.2829	6.236	19.717	6.236	-21.0669
6.22	19.2948	6.24	19.705	6.24	-21.0972
6.224	19.3079	6.244	19.741	6.244	-21.081
6.228	19.3222	6.248	19.74	6.248	-21.1031
6.232	19.3379	6.252	19.736	6.252	-21.1296
6.236	19.3549	6.256	19.689	6.256	-21.2006
6.24	19.3732	6.26	19.697	6.26	-21.2181
6.244	19.3929	6.264	19.714	6.264	-21.2281
6.248	19.4141	6.268	19.69	6.268	-21.2806
6.252	19.4366	6.272	19.667	6.272	-21.3336
6.256	19.4606	6.276	19.681	6.276	-21.3511
6.26	19.4861	6.28	19.721	6.28	-21.3442
6.264	19.5131	6.284	19.758	6.284	-21.3418
6.268	19.5416	6.288	19.854	6.288	-21.282
6.272	19.5716	6.292	19.909	6.292	-21.2648
6.276	19.6031	6.296	19.954	6.296	-21.259
6.28	19.6362	6.3	20.012	6.3	-21.2419
6.284	19.6708	6.304	20.071	6.304	-21.2252
6.288	19.707	6.308	20.088	6.308	-21.2521
6.292	19.7447	6.312	20.11	6.312	-21.2754
6.296	19.784	6.316	20.135	6.316	-21.2972
6.3	19.8249	6.32	20.164	6.32	-21.3165
6.304	19.8672	6.324	20.213	6.324	-21.3172
6.308	19.9111	6.328	20.277	6.328	-21.3042
6.312	19.9564	6.332	20.348	6.332	-21.2856
6.316	20.0032	6.336	20.413	6.336	-21.2742
6.32	20.0515	6.34	20.48	6.34	-21.2621
6.324	20.1012	6.344	20.596	6.344	-21.2022
6.328	20.1522	6.348	20.629	6.348	-21.2264
6.332	20.2046	6.352	20.726	6.352	-21.1876
6.336	20.2582	6.356	20.822	6.356	-21.1508
6.34	20.3131	6.36	20.871	6.36	-21.162
6.344	20.3692	6.364	20.884	6.364	-21.2099
6.348	20.4263	6.368	20.91	6.368	-21.2457
6.352	20.4846	6.372	20.926	6.372	-21.292
6.356	20.5438	6.376	20.991	6.376	-21.29
6.36	20.6039	6.38	21.086	6.38	-21.2584
6.364	20.6649	6.384	21.119	6.384	-21.2892
6.368	20.7266	6.388	21.149	6.388	-21.3233
6.372	20.789	6.392	21.159	6.392	-21.3776
6.376	20.852	6.396	21.227	6.396	-21.3739
6.38	20.9154	6.4	21.284	6.4	-21.3812
6.384	20.9792	6.404	21.362	6.404	-21.3672
6.388	21.0433	6.408	21.409	6.408	-21.384
6.392	21.1076	6.412	21.419	6.412	-21.4374
6.396	21.1719	6.416	21.452	6.416	-21.4672
6.4	21.2362	6.42	21.512	6.42	-21.4693
6.404	21.3002	6.424	21.569	6.424	-21.4736
6.408	21.364	6.428	21.622	6.428	-21.481
6.412	21.4274	6.432	21.68	6.432	-21.4823
6.416	21.4902	6.436	21.703	6.436	-21.5175
6.42	21.5523	6.44	21.749	6.44	-21.5282
6.424	21.6136	6.444	21.766	6.444	-21.5665
6.428	21.674	6.448	21.803	6.448	-21.5832
6.432	21.7333	6.452	21.822	6.452	-21.6161
6.436	21.7914	6.456	21.843	6.456	-21.6452
6.44	21.8482	6.46	21.858	6.46	-21.6783
6.444	21.9035	6.464	21.903	6.464	-21.6792
6.448	21.9572	6.468	21.943	6.468	-21.6828
6.452	22.0091	6.472	22.07	6.472	-21.5971
6.456	22.0592	6.476	22.18	6.476	-21.5259
6.46	22.1073	6.48	22.241	6.48	-21.501
6.464	22.1532	6.484	22.251	6.484	-21.5244
6.468	22.1968	6.488	22.254	6.488	-21.552
6.472	22.2381	6.492	22.292	6.492	-21.5416
6.476	22.2769	6.496	22.329	6.496	-21.5292
6.48	22.313	6.5	22.335	6.5	-21.5446
6.484	22.3464	6.504	22.295	6.504	-21.6028
6.488	22.377	6.508	22.313	6.508	-21.5998
6.492	22.4046	6.512	22.407	6.512	-21.5174
6.496	22.4291	6.516	22.454	6.516	-21.4785
6.5	22.4506	6.52	22.47	6.52	-21.4672
6.504	22.4688	6.524	22.401	6.524	-21.5374
6.508	22.4838	6.528	22.341	6.528	-21.5951
6.512	22.4953	6.532	22.294	6.532	-21.6363
6.516	22.5035	6.536	22.241	6.536	-21.6798
6.52	22.5082	6.54	22.183	6.54	-21.7248
6.524	22.5094	6.544	22.154	6.544	-21.7372
6.528	22.5071	6.548	22.129	6.548	-21.7421
6.532	22.5012	6.552	22.077	6.552	-21.7704
6.536	22.4918	6.556	22.062	6.556	-21.7583
6.54	22.4788	6.56	22.058	6.56	-21.7316
6.544	22.4622	6.564	22.077	6.564	-21.6786
6.548	22.4421	6.568	22.073	6.568	-21.6453
6.552	22.4184	6.572	22.08	6.572	-21.5977
6.556	22.3912	6.576	22.045	6.576	-21.5888
6.56	22.3606	6.58	21.995	6.58	-21.5919
6.564	22.3266	6.584	21.907	6.584	-21.6299
6.568	22.2893	6.588	21.856	6.588	-21.628
6.572	22.2487	6.592	21.819	6.592	-21.6093
6.576	22.2048	6.596	21.781	6.596	-21.5888
6.58	22.1579	6.6	21.715	6.6	-21.5937
6.584	22.1079	6.604	21.633	6.604	-21.6121
6.588	22.055	6.608	21.584	6.608	-21.5952
6.592	21.9993	6.612	21.546	6.612	-21.5649
6.596	21.9408	6.616	21.507	6.616	-21.5335
6.6	21.8797	6.62	21.399	6.62	-21.5691
6.604	21.8161	6.624	21.288	6.624	-21.6059
6.608	21.7501	6.628	21.198	6.628	-21.6198
6.612	21.6819	6.632	21.113	6.632	-21.6272
6.616	21.6115	6.636	21.007	6.636	-21.654
6.62	21.5391	6.64	20.948	6.64	-21.6325
6.624	21.4648	6.644	20.886	6.644	-21.6128
6.628	21.3888	6.648	20.831	6.648	-21.585
6.632	21.3112	6.652	20.778	6.652	-21.5543
6.636	21.232	6.656	20.735	6.656	-21.5127
6.64	21.1515	6.66	20.672	6.66	-21.4904
6.644	21.0698	6.664	20.596	6.664	-21.4805
6.648	20.987	6.668	20.512	6.668	-21.4782
6.652	20.9032	6.672	20.418	6.672	-21.4856
6.656	20.8187	6.676	20.348	6.676	-21.4687
6.66	20.7334	6.68	20.275	6.68	-21.4548
6.664	20.6475	6.684	20.214	6.684	-21.4289
6.668	20.5612	6.688	20.153	6.688	-21.4032
6.672	20.4746	6.692	20.097	6.692	-21.3726
6.676	20.3877	6.696	20.03	6.696	-21.3535
6.68	20.3008	6.7	19.938	6.7	-21.3597
6.684	20.2139	6.704	19.85	6.704	-21.3626
6.688	20.1271	6.708	19.761	6.708	-21.367
6.692	20.0406	6.712	19.703	6.712	-21.3412
6.696	19.9545	6.716	19.62	6.716	-21.3411
6.7	19.8687	6.72	19.588	6.72	-21.291
6.704	19.7836	6.724	19.542	6.724	-21.2558
6.708	19.699	6.728	19.523	6.728	-21.1946
6.712	19.6152	6.732	19.468	6.732	-21.1705
6.716	19.5321	6.736	19.366	6.736	-21.1946
6.72	19.45	6.74	19.248	6.74	-21.2358
6.724	19.3688	6.744	19.158	6.744	-21.2504
6.728	19.2886	6.748	19.07	6.748	-21.2642
6.732	19.2095	6.752	19.001	6.752	-21.2603
6.736	19.1316	6.756	18.907	6.756	-21.2828
6.74	19.0548	6.76	18.802	6.76	-21.3177
6.744	18.9793	6.764	18.695	6.764	-21.3561
6.748	18.9051	6.768	18.599	6.768	-21.3849
6.752	18.8323	6.772	18.556	6.772	-21.3622
6.756	18.7608	6.776	18.485	6.776	-21.369
6.76	18.6907	6.78	18.418	6.78	-21.3733
6.764	18.6221	6.784	18.365	6.784	-21.3651
6.768	18.5549	6.788	18.326	6.788	-21.3445
6.772	18.4892	6.792	18.289	6.792	-21.3233
6.776	18.425	6.796	18.245	6.796	-21.3107
6.78	18.3623	6.8	18.239	6.8	-21.2616
6.784	18.3011	6.804	18.204	6.804	-21.243
6.788	18.2415	6.808	18.164	6.808	-21.231
6.792	18.1833	6.812	18.098	6.812	-21.2463
6.796	18.1267	6.816	18.063	6.816	-21.2322
6.8	18.0716	6.82	18.045	6.82	-21.2025
6.804	18.018	6.824	18.014	6.824	-21.1873
6.808	17.9659	6.828	17.976	6.828	-21.1805
6.812	17.9153	6.832	17.941	6.832	-21.172
6.816	17.8662	6.836	17.909	6.836	-21.1619
6.82	17.8185	6.84	17.88	6.84	-21.1502
6.824	17.7723	6.844	17.897	6.844	-21.0937
6.828	17.7274	6.848	17.894	6.848	-21.0585
6.832	17.684	6.852	17.894	6.852	-21.0216
6.836	17.6419	6.856	17.866	6.856	-21.0139
6.84	17.6011	6.86	17.814	6.86	-21.0313
6.844	17.5617	6.864	17.79	6.864	-21.022
6.848	17.5235	6.868	17.843	6.868	-20.9367
6.852	17.4866	6.872	17.848	6.872	-20.9005
6.856	17.4509	6.876	17.821	6.876	-20.8974
6.86	17.4163	6.88	17.819	6.88	-20.8703
6.864	17.383	6.884	17.836	6.884	-20.8252
6.868	17.3507	6.888	17.84	6.888	-20.794
6.872	17.3195	6.892	17.785	6.892	-20.8228
6.876	17.2894	6.896	17.718	6.896	-20.8644
6.88	17.2603	6.9	17.655	6.9	-20.9029
6.884	17.2322	6.904	17.621	6.904	-20.9132
6.888	17.205	6.908	17.592	6.908	-20.9193
6.892	17.1788	6.912	17.548	6.912	-20.9411
6.896	17.1534	6.916	17.503	6.916	-20.9647
6.9	17.1289	6.92	17.491	6.92	-20.9559
6.904	17.1052	6.924	17.477	6.924	-20.9498
6.908	17.0822	6.928	17.475	6.928	-20.9324
6.912	17.0601	6.932	17.517	6.932	-20.8715
6.916	17.0387	6.936	17.534	6.936	-20.8363
6.92	17.0179	6.94	17.557	6.94	-20.7956
6.924	16.9978	6.944	17.578	6.944	-20.7574
6.928	16.9784	6.948	17.543	6.948	-20.7757
6.932	16.9595	6.952	17.501	6.952	-20.8015
6.936	16.9413	6.956	17.474	6.956	-20.8127
6.94	16.9235	6.96	17.408	6.96	-20.8634
6.944	16.9064	6.964	17.329	6.964	-20.9275
6.948	16.8897	6.968	17.204	6.968	-21.0379
6.952	16.8734	6.972	17.072	6.972	-21.1557
6.956	16.8577	6.976	17.044	6.976	-21.1699
6.96	16.8424	6.98	17.042	6.98	-21.1584
6.964	16.8274	6.984	17.021	6.984	-21.1663
6.968	16.8129	6.988	16.98	6.988	-21.1944
6.972	16.7987	6.992	16.964	6.992	-21.1978
6.976	16.7849	6.996	16.976	6.996	-21.1734
6.98	16.7714	7	17.013	7	-21.1243
6.984	16.7582	7.004	17.039	7.004	-21.0865
6.988	16.7453	7.008	17.008	7.008	-21.1058
6.992	16.7327	7.012	16.951	7.012	-21.1514
6.996	16.7204	7.016	16.872	7.016	-21.2192
7	16.7083	7.02	16.829	7.02	-21.2511
7.004	16.6964	7.024	16.773	7.024	-21.2963
7.008	16.6848	7.028	16.679	7.028	-21.3795
7.012	16.6734	7.032	16.658	7.032	-21.39
7.016	16.6622	7.036	16.626	7.036	-21.4116
7.02	16.6511	7.04	16.589	7.04	-21.4383
7.024	16.6402	7.044	16.52	7.044	-21.4972
7.028	16.6295	7.048	16.501	7.048	-21.5062
7.032	16.619	7.052	16.483	7.052	-21.5143
7.036	16.6086	7.056	16.524	7.056	-21.4635
7.04	16.5983	7.06	16.581	7.06	-21.3969
7.044	16.5882	7.064	16.636	7.064	-21.3323
7.048	16.5782	7.068	16.698	7.068	-21.2608
7.052	16.5683	7.072	16.79	7.072	-21.1594
7.056	16.5585	7.076	16.873	7.076	-21.0671
7.06	16.5489	7.08	16.917	7.08	-21.0139
7.064	16.5393	7.084	16.942	7.084	-20.9797
7.068	16.5298	7.088	16.871	7.088	-21.0416
7.072	16.5204	7.092	16.798	7.092	-21.1056
7.076	16.5111	7.096	16.752	7.096	-21.1426
7.08	16.5019	7.1	16.716	7.1	-21.1698
7.084	16.4927	7.104	16.679	7.104	-21.1979
7.088	16.4836	7.108	16.642	7.108	-21.2262
7.092	16.4746	7.112	16.613	7.112	-21.2464
7.096	16.4656	7.116	16.621	7.116	-21.2298
7.1	16.4567	7.12	16.645	7.12	-21.1972
7.104	16.4479	7.124	16.677	7.124	-21.1566
7.108	16.4392	7.128	16.653	7.128	-21.172
7.112	16.4304	7.132	16.647	7.132	-21.1696
7.116	16.4217	7.136	16.652	7.136	-21.1561
7.12	16.4131	7.14	16.698	7.14	-21.1017
7.124	16.4046	7.144	16.73	7.144	-21.0614
7.128	16.396	7.148	16.758	7.148	-21.0251
7.132	16.3876	7.152	16.771	7.152	-21.0038
7.136	16.3791	7.156	16.775	7.156	-20.9915
7.14	16.3707	7.16	16.757	7.16	-21.0013
7.144	16.3624	7.164	16.737	7.164	-21.0131
7.148	16.3541	7.168	16.672	7.168	-21.0699
7.152	16.3458	7.172	16.598	7.172	-21.1358
7.156	16.3375	7.176	16.569	7.176	-21.1567
7.16	16.3293	7.18	16.514	7.18	-21.2036
7.164	16.3211	7.184	16.442	7.184	-21.2675
7.168	16.3129	7.188	16.378	7.188	-21.3234
7.172	16.3048	7.192	16.344	7.192	-21.3494
7.176	16.2966	7.196	16.33	7.196	-21.3554
7.18	16.2886	7.2	16.315	7.2	-21.3624
7.184	16.2805	7.204	16.289	7.204	-21.3805
7.188	16.2724	7.208	16.287	7.208	-21.3745
7.192	16.2644	7.212	16.272	7.212	-21.3816
7.196	16.2564	7.216	16.259	7.216	-21.3867
7.2	16.2484	7.22	16.253	7.22	-21.3849
7.204	16.2404	7.224	16.24	7.224	-21.39
7.208	16.2325	7.228	16.251	7.228	-21.3712
7.212	16.2246	7.232	16.318	7.232	-21.2964
7.216	16.2167	7.236	16.376	7.236	-21.2307
7.22	16.2089	7.24	16.411	7.24	-21.1879
7.224	16.201	7.244	16.449	7.244	-21.1422
7.228	16.1932	7.248	16.462	7.248	-21.1215
7.232	16.1854	7.252	16.448	7.252	-21.1278
7.236	16.1776	7.256	16.419	7.256	-21.1492
7.24	16.1699	7.26	16.415	7.26	-21.1456
7.244	16.1622	7.264	16.416	7.264	-21.137
7.248	16.1545	7.268	16.385	7.268	-21.1604
7.252	16.1468	7.272	16.316	7.272	-21.2219
7.256	16.1392	7.276	16.276	7.276	-21.2544
7.26	16.1316	7.28	16.282	7.28	-21.2409
7.264	16.124	7.284	16.316	7.284	-21.1994
7.268	16.1164	7.288	16.348	7.288	-21.16
7.272	16.1089	7.292	16.351	7.292	-21.1496
7.276	16.1014	7.296	16.363	7.296	-21.1302
7.28	16.0939	7.3	16.375	7.3	-21.1108
7.284	16.0864	7.304	16.371	7.304	-21.1075
7.288	16.079	7.308	16.401	7.308	-21.0702
7.292	16.0716	7.312	16.389	7.312	-21.075
7.296	16.0642	7.316	16.328	7.316	-21.1287
7.3	16.0568	7.32	16.274	7.32	-21.1755
7.304	16.0495	7.324	16.193	7.324	-21.2493
7.308	16.0422	7.328	16.083	7.328	-21.3522
7.312	16.0349	7.332	15.982	7.332	-21.4461
7.316	16.0277	7.336	15.945	7.336	-21.476
7.32	16.0205	7.34	15.877	7.34	-21.5369
7.324	16.0133	7.344	15.817	7.344	-21.5899
7.328	16.0062	7.348	15.777	7.348	-21.6229
7.332	15.9991	7.352	15.819	7.352	-21.5739
7.336	15.992	7.356	15.873	7.356	-21.513
7.34	15.9849	7.36	15.893	7.36	-21.4861
7.344	15.9779	7.364	15.902	7.364	-21.4702
7.348	15.9709	7.368	15.9	7.368	-21.4654
7.352	15.9639	7.372	15.891	7.372	-21.4676
7.356	15.957	7.376	15.916	7.376	-21.4358
7.36	15.9501	7.38	15.933	7.38	-21.4121
7.364	15.9432	7.384	15.943	7.384	-21.3954
7.368	15.9364	7.388	15.944	7.388	-21.3877
7.372	15.9296	7.392	15.949	7.392	-21.3761
7.376	15.9228	7.396	15.953	7.396	-21.3655
7.38	15.9161	7.4	15.958	7.4	-21.3539
7.384	15.9093	7.404	15.958	7.404	-21.3474
7.388	15.9027	7.408	15.969	7.408	-21.3299
7.392	15.896	7.412	15.941	7.412	-21.3514
7.396	15.8894	7.416	15.916	7.416	-21.37
7.4	15.8829	7.42	15.929	7.42	-21.3506
7.404	15.8764	7.424	15.942	7.424	-21.3313
7.408	15.8699	7.428	15.929	7.428	-21.3379
7.412	15.8634	7.432	15.974	7.432	-21.2867
7.416	15.857	7.436	16.029	7.436	-21.2254
7.42	15.8506	7.44	16.043	7.44	-21.2052
7.424	15.8443	7.444	16.035	7.444	-21.207
7.428	15.8379	7.448	16.01	7.448	-21.2258
7.432	15.8317	7.452	15.98	7.452	-21.2497
7.436	15.8254	7.456	15.985	7.456	-21.2386
7.44	15.8192	7.46	15.967	7.46	-21.2505
7.444	15.813	7.464	15.883	7.464	-21.3284
7.448	15.8068	7.468	15.835	7.468	-21.3704
7.452	15.8007	7.472	15.803	7.472	-21.3964
7.456	15.7946	7.476	15.809	7.476	-21.3844
7.46	15.7885	7.48	15.773	7.48	-21.4144
7.464	15.7824	7.484	15.74	7.484	-21.4415
7.468	15.7764	7.488	15.689	7.488	-21.4866
7.472	15.7704	7.492	15.687	7.492	-21.4827
7.476	15.7644	7.496	15.673	7.496	-21.4909
7.48	15.7584	7.5	15.62	7.5	-21.5381
7.484	15.7525	7.504	15.579	7.504	-21.5733
7.488	15.7466	7.508	15.521	7.508	-21.6255
7.492	15.7407	7.512	15.517	7.512	-21.6238
7.496	15.7349	7.516	15.528	7.516	-21.6071
7.5	15.7291	7.52	15.545	7.52	-21.5844
7.504	15.7233	7.524	15.562	7.524	-21.5617
7.508	15.7175	7.528	15.648	7.528	-21.4701
7.512	15.7118	7.532	15.732	7.532	-21.3805
7.516	15.706	7.536	15.761	7.536	-21.3459
7.52	15.7004	7.54	15.78	7.54	-21.3213
7.524	15.6947	7.544	15.776	7.544	-21.3198
7.528	15.6891	7.548	15.731	7.548	-21.3593
7.532	15.6835	7.552	15.733	7.552	-21.3518
7.536	15.6779	7.556	15.708	7.556	-21.3714
7.54	15.6723	7.56	15.668	7.56	-21.406
7.544	15.6668	7.564	15.643	7.564	-21.4256
7.548	15.6613	7.568	15.656	7.568	-21.4072
7.552	15.6558	7.572	15.66	7.572	-21.3979
7.556	15.6504	7.576	15.656	7.576	-21.3966
7.56	15.645	7.58	15.655	7.58	-21.3923
7.564	15.6396	7.584	15.627	7.584	-21.415
7.568	15.6342	7.588	15.632	7.588	-21.4048
7.572	15.6289	7.592	15.594	7.592	-21.4376
7.576	15.6236	7.596	15.615	7.596	-21.4114
7.58	15.6183	7.6	15.621	7.6	-21.4003
7.584	15.613	7.604	15.593	7.604	-21.4232
7.588	15.6078	7.608	15.522	7.608	-21.4891
7.592	15.6026	7.612	15.449	7.612	-21.557
7.596	15.5974	7.616	15.366	7.616	-21.635
7.6	15.5923	7.62	15.33	7.62	-21.6659
7.604	15.5871	7.624	15.307	7.624	-21.684
7.608	15.5821	7.628	15.252	7.628	-21.734
7.612	15.577	7.632	15.275	7.632	-21.7061
7.616	15.5719	7.636	15.326	7.636	-21.6502
7.62	15.5669	7.64	15.375	7.64	-21.5963
7.624	15.5619	7.644	15.415	7.644	-21.5514
7.628	15.557	7.648	15.425	7.648	-21.5366
7.632	15.5521	7.652	15.43	7.652	-21.5268
7.636	15.5472	7.656	15.388	7.656	-21.5641
7.64	15.5423	7.66	15.391	7.66	-21.5563
7.644	15.5374	7.664	15.365	7.664	-21.5776
7.648	15.5326	7.668	15.355	7.668	-21.5829
7.652	15.5278	7.672	15.349	7.672	-21.5843
7.656	15.523	7.676	15.397	7.676	-21.5316
7.66	15.5183	7.68	15.419	7.68	-21.505
7.664	15.5136	7.684	15.422	7.684	-21.4975
7.668	15.5089	7.688	15.427	7.688	-21.4879
7.672	15.5043	7.692	15.399	7.692	-21.5114
7.676	15.4996	7.696	15.377	7.696	-21.5289
7.68	15.495	7.7	15.334	7.7	-21.5674
7.684	15.4904	7.704	15.305	7.704	-21.592
7.688	15.4859	7.708	15.259	7.708	-21.6336
7.692	15.4814	7.712	15.236	7.712	-21.6522
7.696	15.4769	7.716	15.206	7.716	-21.6778
7.7	15.4724	7.72	15.242	7.72	-21.6375
7.704	15.468	7.724	15.277	7.724	-21.5982
7.708	15.4636	7.728	15.294	7.728	-21.5769
7.712	15.4592	7.732	15.296	7.732	-21.5707
7.716	15.4548	7.736	15.314	7.736	-21.5485
7.72	15.4505	7.74	15.331	7.74	-21.5273
7.724	15.4462	7.744	15.393	7.744	-21.4611
7.728	15.4419	7.748	15.391	7.748	-21.459
7.732	15.4377	7.752	15.411	7.752	-21.4349
7.736	15.4335	7.756	15.421	7.756	-21.4208
7.74	15.4293	7.76	15.424	7.76	-21.4138
7.744	15.4251	7.764	15.417	7.764	-21.4167
7.748	15.421	7.768	15.342	7.768	-21.4877
7.752	15.4169	7.772	15.296	7.772	-21.5297
7.756	15.4128	7.776	15.265	7.776	-21.5568
7.76	15.4087	7.78	15.258	7.78	-21.5599
7.764	15.4047	7.784	15.204	7.784	-21.61
7.768	15.4007	7.788	15.164	7.788	-21.6461
7.772	15.3967	7.792	15.162	7.792	-21.6443
7.776	15.3928	7.796	15.197	7.796	-21.6055
7.78	15.3889	7.8	15.193	7.8	-21.6057
7.784	15.385	7.804	15.148	7.804	-21.647
7.788	15.3811	7.808	15.147	7.808	-21.6443
7.792	15.3773	7.812	15.16	7.812	-21.6276
7.796	15.3735	7.816	15.192	7.816	-21.5919
7.8	15.3697	7.82	15.208	7.82	-21.5723
7.804	15.366	7.824	15.216	7.824	-21.5607
7.808	15.3622	7.828	15.209	7.828	-21.5641
7.812	15.3586	7.832	15.251	7.832	-21.5185
7.816	15.3549	7.836	15.246	7.836	-21.52
7.82	15.3513	7.84	15.266	7.84	-21.4965
7.824	15.3476	7.844	15.275	7.844	-21.484
7.828	15.3441	7.848	15.255	7.848	-21.5006
7.832	15.3405	7.852	15.223	7.852	-21.5292
7.836	15.337	7.856	15.164	7.856	-21.5848
7.84	15.3335	7.86	15.106	7.86	-21.6394
7.844	15.33	7.864	15.108	7.864	-21.6341
7.848	15.3266	7.868	15.099	7.868	-21.6398
7.852	15.3232	7.872	15.107	7.872	-21.6285
7.856	15.3198	7.876	15.155	7.876	-21.5772
7.86	15.3164	7.88	15.234	7.88	-21.495
7.864	15.3131	7.884	15.259	7.884	-21.4668
7.868	15.3098	7.888	15.268	7.888	-21.4547
7.872	15.3065	7.892	15.272	7.892	-21.4475
7.876	15.3032	7.896	15.277	7.896	-21.4394
7.88	15.3	7.9	15.255	7.9	-21.4583
7.884	15.2968	7.904	15.259	7.904	-21.4513
7.888	15.2936	7.908	15.245	7.908	-21.4622
7.892	15.2905	7.912	15.246	7.912	-21.4582
7.896	15.2874	7.916	15.269	7.916	-21.4323
7.9	15.2843	7.92	15.293	7.92	-21.4053
7.904	15.2812	7.924	15.248	7.924	-21.4474
7.908	15.2782	7.928	15.174	7.928	-21.5185
7.912	15.2752	7.932	15.095	7.932	-21.5946
7.916	15.2722	7.936	14.992	7.936	-21.6948
7.92	15.2693	7.94	14.915	7.94	-21.769
7.924	15.2664	7.944	14.868	7.944	-21.8132
7.928	15.2635	7.948	14.863	7.948	-21.8155
7.932	15.2606	7.952	14.93	7.952	-21.7458
7.936	15.2578	7.956	14.989	7.956	-21.684
7.94	15.255	7.96	15.029	7.96	-21.6414
7.944	15.2522	7.964	15.046	7.964	-21.6217
7.948	15.2495	7.968	15.068	7.968	-21.5971
7.952	15.2467	7.972	15.129	7.972	-21.5335
7.956	15.244	7.976	15.175	7.976	-21.485
7.96	15.2414	7.98	15.166	7.98	-21.4915
7.964	15.2387	7.984	15.141	7.984	-21.514
7.968	15.2361	7.988	15.129	7.988	-21.5235
7.972	15.2335	7.992	15.131	7.992	-21.519
7.976	15.231	7.996	15.091	7.996	-21.5566
7.98	15.2284	8	15.069	8	-21.5762
7.984	15.2259	8.004	15.035	8.004	-21.6079
7.988	15.2235	8.008	15.041	8.008	-21.5995
7.992	15.221	8.012	15.061	8.012	-21.5772
7.996	15.2186	8.016	15.087	8.016	-21.5489
8	15.2162	8.02	15.14	8.02	-21.4937
8.004	15.2138	8.024	15.171	8.024	-21.4605
8.008	15.2115	8.028	15.186	8.028	-21.4432
8.012	15.2092	8.032	15.142	8.032	-21.4851
8.016	15.2069	8.036	15.107	8.036	-21.5179
8.02	15.2047	8.04	15.134	8.04	-21.4888
8.024	15.2024	8.044	15.147	8.044	-21.4737
8.028	15.2002	8.048	15.118	8.048	-21.5007
8.032	15.1981	8.052	15.085	8.052	-21.5316
8.036	15.1959	8.056	15.066	8.056	-21.5486
8.04	15.1938	8.06	15.05	8.06	-21.5627
8.044	15.1917	8.064	15.052	8.064	-21.5587
8.048	15.1897	8.068	15.047	8.068	-21.5618
8.052	15.1876	8.072	15.025	8.072	-21.5819
8.056	15.1856	8.076	15.015	8.076	-21.59
8.06	15.1837	8.08	15.007	8.08	-21.5962
8.064	15.1817	8.084	14.951	8.084	-21.6504
8.068	15.1798	8.088	14.93	8.088	-21.6696
8.072	15.1779	8.092	14.91	8.092	-21.6878
8.076	15.176	8.096	14.863	8.096	-21.7331
8.08	15.1742	8.1	14.813	8.1	-21.7814
8.084	15.1724	8.104	14.782	8.104	-21.8107
8.088	15.1706	8.108	14.779	8.108	-21.8121
8.092	15.1688	8.112	14.811	8.112	-21.7785
8.096	15.1671	8.116	14.876	8.116	-21.7119
8.1	15.1654	8.12	14.907	8.12	-21.6793
8.104	15.1637	8.124	14.977	8.124	-21.6078
8.108	15.1621	8.128	15.022	8.128	-21.5613
8.112	15.1605	8.132	15.074	8.132	-21.5078
8.116	15.1589	8.136	15.092	8.136	-21.4884
8.12	15.1573	8.14	15.058	8.14	-21.5209
8.124	15.1558	8.144	15.006	8.144	-21.5715
8.128	15.1543	8.148	14.971	8.148	-21.6052
8.132	15.1528	8.152	14.94	8.152	-21.6348
8.136	15.1513	8.156	14.927	8.156	-21.6465
8.14	15.1499	8.16	14.915	8.16	-21.6572
8.144	15.1485	8.164	14.861	8.164	-21.7099
8.148	15.1471	8.168	14.86	8.168	-21.7097
8.152	15.1458	8.172	14.858	8.172	-21.7105
8.156	15.1445	8.176	14.864	8.176	-21.7033
8.16	15.1432	8.18	14.875	8.18	-21.6912
8.164	15.1419	8.184	14.872	8.184	-21.6931
8.168	15.1407	8.188	14.832	8.188	-21.732
8.172	15.1395	8.192	14.843	8.192	-21.7199
8.176	15.1383	8.196	14.855	8.196	-21.7069
8.18	15.1372	8.2	14.823	8.2	-21.7379
8.184	15.136	8.204	14.814	8.204	-21.7459
8.188	15.135	8.208	14.823	8.208	-21.7359
8.192	15.1339	8.212	14.815	8.212	-21.743
8.196	15.1329	8.216	14.817	8.216	-21.7401
8.2	15.1318	8.22	14.866	8.22	-21.6902
8.204	15.1309	8.224	14.932	8.224	-21.6234
8.208	15.1299	8.228	14.988	8.228	-21.5665
8.212	15.129	8.232	15.028	8.232	-21.5258
8.216	15.1281	8.236	15.019	8.236	-21.534
8.22	15.1272	8.24	14.993	8.24	-21.5593
8.224	15.1264	8.244	14.983	8.244	-21.5685
8.228	15.1255	8.248	15.003	8.248	-21.5479
8.232	15.1248	8.252	15.003	8.252	-21.5472
8.236	15.124	8.256	14.995	8.256	-21.5546
8.24	15.1233	8.26	15.007	8.26	-21.542
8.244	15.1225	8.264	15.015	8.264	-21.5334
8.248	15.1219	8.268	15.055	8.268	-21.4929
8.252	15.1212	8.272	15.084	8.272	-21.4634
8.256	15.1206	8.276	15.095	8.276	-21.4519
8.26	15.12	8.28	15.07	8.28	-21.4764
8.264	15.1194	8.284	15.048	8.284	-21.498
8.268	15.1189	8.288	15.025	8.288	-21.5206
8.272	15.1184	8.292	15.024	8.292	-21.5212
8.276	15.1179	8.296	15.034	8.296	-21.5109
8.28	15.1174	8.3	15.031	8.3	-21.5136
8.284	15.117	8.304	15.043	8.304	-21.5013
8.288	15.1166	8.308	15.03	8.308	-21.514
8.292	15.1162	8.312	15.035	8.312	-21.5088
8.296	15.1159	8.316	15.014	8.316	-21.5296
8.3	15.1156	8.32	14.982	8.32	-21.5614
8.304	15.1153	8.324	14.985	8.324	-21.5583
8.308	15.115	8.328	14.998	8.328	-21.5451
8.312	15.1148	8.332	15.001	8.332	-21.5421
8.316	15.1146	8.336	14.97	8.336	-21.573
8.32	15.1144	8.34	14.963	8.34	-21.58
8.324	15.1143	8.344	14.973	8.344	-21.57
8.328	15.1141	8.348	15.007	8.348	-21.536
8.332	15.1141	8.352	15.012	8.352	-21.531
8.336	15.114	8.356	15.006	8.356	-21.5371
8.34	15.114	8.36	14.991	8.36	-21.5522
8.344	15.114	8.364	14.999	8.364	-21.5444
8.348	15.114	8.368	14.969	8.368	-21.5745
8.352	15.114	8.372	14.925	8.372	-21.6187
8.356	15.1141	8.376	14.885	8.376	-21.659
8.36	15.1142	8.38	14.868	8.38	-21.6762
8.364	15.1144	8.384	14.876	8.384	-21.6685
8.368	15.1145	8.388	14.905	8.388	-21.6398
8.372	15.1147	8.392	14.961	8.392	-21.5842
8.376	15.115	8.396	14.987	8.396	-21.5586
8.38	15.1152	8.4	15.012	8.4	-21.534
8.384	15.1155	8.404	14.994	8.404	-21.5524
8.388	15.1158	8.408	14.989	8.408	-21.5579
8.392	15.1162	8.412	14.986	8.412	-21.5614
8.396	15.1166	8.416	14.964	8.416	-21.5839
8.4	15.117	8.42	14.951	8.42	-21.5975
8.404	15.1174	8.424	14.949	8.424	-21.6001
8.408	15.1179	8.428	15.016	8.428	-21.5337
8.412	15.1184	8.432	15.096	8.432	-21.4543
8.416	15.1189	8.436	15.155	8.436	-21.396
8.42	15.1195	8.44	15.149	8.44	-21.4027
8.424	15.1201	8.444	15.157	8.444	-21.3955
8.428	15.1207	8.448	15.151	8.448	-21.4023
8.432	15.1213	8.452	15.131	8.452	-21.4231
8.436	15.122	8.456	15.064	8.456	-21.491
8.44	15.1227	8.46	15.015	8.46	-21.5408
8.444	15.1235	8.464	14.987	8.464	-21.5697
8.448	15.1243	8.468	14.929	8.468	-21.6287
8.452	15.1251	8.472	14.911	8.472	-21.6477
8.456	15.1259	8.476	14.919	8.476	-21.6407
8.46	15.1268	8.48	14.929	8.48	-21.6318
8.464	15.1277	8.484	14.947	8.484	-21.6149
8.468	15.1287	8.488	14.965	8.488	-21.598
8.472	15.1297	8.492	14.984	8.492	-21.5802
8.476	15.1307	8.496	15.029	8.496	-21.5364
8.48	15.1318	8.5	15.045	8.5	-21.5217
8.484	15.1329	8.504	15.056	8.504	-21.5119
8.488	15.134	8.508	15.044	8.508	-21.5253
8.492	15.1352	8.512	15.038	8.512	-21.5326
8.496	15.1364	8.516	15.032	8.516	-21.5401
8.5	15.1376	8.52	15.03	8.52	-21.5435
8.504	15.1389	8.524	14.972	8.524	-21.603
8.508	15.1403	8.528	14.966	8.528	-21.6106
8.512	15.1416	8.532	14.962	8.532	-21.6162
8.516	15.1431	8.536	14.951	8.536	-21.6288
8.52	15.1445	8.54	14.975	8.54	-21.6065
8.524	15.146	8.544	15.002	8.544	-21.5813
8.528	15.1476	8.548	15.066	8.548	-21.5191
8.532	15.1492	8.552	15.155	8.552	-21.4319
8.536	15.1508	8.556	15.216	8.556	-21.3728
8.54	15.1525	8.56	15.246	8.56	-21.3448
8.544	15.1542	8.564	15.257	8.564	-21.3358
8.548	15.156	8.568	15.207	8.568	-21.3879
8.552	15.1579	8.572	15.139	8.572	-21.4581
8.556	15.1598	8.576	15.113	8.576	-21.4863
8.56	15.1618	8.58	15.099	8.58	-21.5026
8.564	15.1638	8.584	15.138	8.584	-21.4659
8.568	15.1659	8.588	15.185	8.588	-21.4214
8.572	15.168	8.592	15.21	8.592	-21.3989
8.576	15.1703	8.596	15.212	8.596	-21.3995
8.58	15.1726	8.6	15.203	8.6	-21.4112
8.584	15.1749	8.604	15.202	8.604	-21.415
8.588	15.1774	8.608	15.182	8.608	-21.4378
8.592	15.1799	8.612	15.161	8.612	-21.4618
8.596	15.1825	8.616	15.169	8.616	-21.4569
8.6	15.1852	8.62	15.229	8.62	-21.4001
8.604	15.188	8.624	15.259	8.624	-21.3734
8.608	15.1908	8.628	15.291	8.628	-21.3448
8.612	15.1938	8.632	15.309	8.632	-21.3303
8.616	15.1969	8.636	15.287	8.636	-21.356
8.62	15.2001	8.64	15.266	8.64	-21.3808
8.624	15.2034	8.644	15.236	8.644	-21.4147
8.628	15.2068	8.648	15.218	8.648	-21.4368
8.632	15.2103	8.652	15.219	8.652	-21.4401
8.636	15.214	8.656	15.274	8.656	-21.3895
8.64	15.2178	8.66	15.277	8.66	-21.3911
8.644	15.2217	8.664	15.268	8.664	-21.4049
8.648	15.2258	8.668	15.277	8.668	-21.4009
8.652	15.2301	8.672	15.287	8.672	-21.3961
8.656	15.2345	8.676	15.292	8.676	-21.3965
8.66	15.2391	8.68	15.328	8.68	-21.3661
8.664	15.2439	8.684	15.353	8.684	-21.3469
8.668	15.2489	8.688	15.373	8.688	-21.333
8.672	15.254	8.692	15.381	8.692	-21.3314
8.676	15.2594	8.696	15.342	8.696	-21.377
8.68	15.2651	8.7	15.315	8.7	-21.4109
8.684	15.2709	8.704	15.303	8.704	-21.4301
8.688	15.277	8.708	15.287	8.708	-21.4537
8.692	15.2834	8.712	15.271	8.712	-21.4775
8.696	15.29	8.716	15.224	8.716	-21.5327
8.7	15.2969	8.72	15.237	8.72	-21.5283
8.704	15.3041	8.724	15.266	8.724	-21.5083
8.708	15.3117	8.728	15.298	8.728	-21.4856
8.712	15.3195	8.732	15.345	8.732	-21.4484
8.716	15.3277	8.736	15.393	8.736	-21.4106
8.72	15.3363	8.74	15.452	8.74	-21.3623
8.724	15.3453	8.744	15.58	8.744	-21.2455
8.728	15.3546	8.748	15.64	8.748	-21.1972
8.732	15.3644	8.752	15.631	8.752	-21.2184
8.736	15.3746	8.756	15.643	8.756	-21.2191
8.74	15.3853	8.76	15.638	8.76	-21.2374
8.744	15.3965	8.764	15.605	8.764	-21.2844
8.748	15.4081	8.768	15.581	8.768	-21.3229
8.752	15.4203	8.772	15.479	8.772	-21.4401
8.756	15.4331	8.776	15.461	8.776	-21.474
8.76	15.4464	8.78	15.491	8.78	-21.4606
8.764	15.4603	8.784	15.527	8.784	-21.442
8.768	15.4749	8.788	15.562	8.788	-21.4251
8.772	15.4901	8.792	15.595	8.792	-21.4111
8.776	15.506	8.796	15.617	8.796	-21.4089
8.78	15.5226	8.8	15.669	8.8	-21.3775
8.784	15.54	8.804	15.74	8.804	-21.3281
8.788	15.5581	8.808	15.826	8.808	-21.2646
8.792	15.5771	8.812	15.936	8.812	-21.178
8.796	15.5968	8.816	15.993	8.816	-21.1455
8.8	15.6175	8.82	16.028	8.82	-21.1361
8.804	15.639	8.824	16.045	8.824	-21.1457
8.808	15.6616	8.828	16.043	8.828	-21.1754
8.812	15.685	8.832	16.034	8.832	-21.2133
8.816	15.7095	8.836	16.014	8.836	-21.2635
8.82	15.735	8.84	15.946	8.84	-21.3628
8.824	15.7617	8.844	15.947	8.844	-21.3945
8.828	15.7894	8.848	15.997	8.848	-21.3785
8.832	15.8183	8.852	16.035	8.852	-21.3758
8.836	15.8485	8.856	16.022	8.856	-21.4256
8.84	15.8798	8.86	16.035	8.86	-21.4508
8.844	15.9125	8.864	16.091	8.864	-21.4345
8.848	15.9465	8.868	16.146	8.868	-21.4207
8.852	15.9818	8.872	16.211	8.872	-21.3985
8.856	16.0186	8.876	16.274	8.876	-21.3799
8.86	16.0568	8.88	16.331	8.88	-21.369
8.864	16.0965	8.884	16.414	8.884	-21.3338
8.868	16.1377	8.888	16.489	8.888	-21.3083
8.872	16.1805	8.892	16.558	8.892	-21.2906
8.876	16.2249	8.896	16.575	8.896	-21.3268
8.88	16.271	8.9	16.575	8.9	-21.3818
8.884	16.3188	8.904	16.57	8.904	-21.4437
8.888	16.3683	8.908	16.559	8.908	-21.5136
8.892	16.4196	8.912	16.546	8.912	-21.5874
8.896	16.4728	8.916	16.576	8.916	-21.6202
8.9	16.5278	8.92	16.646	8.92	-21.6151
8.904	16.5847	8.924	16.724	8.924	-21.6041
8.908	16.6436	8.928	16.821	8.928	-21.5762
8.912	16.7044	8.932	16.899	8.932	-21.5694
8.916	16.7672	8.936	17.012	8.936	-21.5298
8.92	16.8321	8.94	17.086	8.94	-21.5315
8.924	16.8991	8.944	17.118	8.944	-21.5773
8.928	16.9682	8.948	17.127	8.948	-21.6484
8.932	17.0394	8.952	17.161	8.952	-21.6968
8.936	17.1128	8.956	17.218	8.956	-21.7244
8.94	17.1885	8.96	17.323	8.96	-21.7064
8.944	17.2663	8.964	17.447	8.964	-21.6717
8.948	17.3464	8.968	17.541	8.968	-21.6693
8.952	17.4288	8.972	17.651	8.972	-21.6532
8.956	17.5134	8.976	17.738	8.976	-21.6625
8.96	17.6004	8.98	17.804	8.98	-21.6951
8.964	17.6897	8.984	17.823	8.984	-21.7771
8.968	17.7813	8.988	17.811	8.988	-21.8924
8.972	17.8752	8.992	17.839	8.992	-21.9701
8.976	17.9715	8.996	17.9	8.996	-22.017
8.98	18.0701	9	17.999	9	-22.0283
8.984	18.1711	9.004	18.088	9.004	-22.0518
8.988	18.2744	9.008	18.203	9.008	-22.0516
8.992	18.38	9.012	18.339	9.012	-22.0326
8.996	18.488	9.016	18.517	9.016	-21.9738
9	18.5983	9.02	18.617	9.02	-21.9952
9.004	18.7108	9.024	18.76	9.024	-21.9757
9.008	18.8256	9.028	18.897	9.028	-21.9643
9.012	18.9426	9.032	19.038	9.032	-21.9509
9.016	19.0618	9.036	19.232	9.036	-21.8865
9.02	19.1832	9.04	19.396	9.04	-21.854
9.024	19.3067	9.044	19.549	9.044	-21.8343
9.028	19.4323	9.048	19.738	9.048	-21.7805
9.032	19.5599	9.052	19.876	9.052	-21.7793
9.036	19.6895	9.056	19.968	9.056	-21.8258
9.04	19.821	9.06	20.029	9.06	-21.9049
9.044	19.9543	9.064	20.076	9.064	-21.9994
9.048	20.0894	9.068	20.176	9.068	-22.0423
9.052	20.2263	9.072	20.305	9.072	-22.0575
9.056	20.3648	9.076	20.466	9.076	-22.0419
9.06	20.5049	9.08	20.623	9.08	-22.0314
9.064	20.6464	9.084	20.798	9.084	-22.0038
9.068	20.7893	9.088	20.995	9.088	-21.9551
9.072	20.9335	9.092	21.252	9.092	-21.8472
9.076	21.0789	9.096	21.496	9.096	-21.7529
9.08	21.2254	9.1	21.675	9.1	-21.724
9.084	21.3728	9.104	21.886	9.104	-21.6636
9.088	21.5211	9.108	22.074	9.108	-21.6264
9.092	21.6702	9.112	22.229	9.112	-21.6222
9.096	21.8198	9.116	22.374	9.116	-21.6281
9.1	21.97	9.12	22.523	9.12	-21.6297
9.104	22.1206	9.124	22.632	9.124	-21.671
9.108	22.2714	9.128	22.783	9.128	-21.6697
9.112	22.4222	9.132	22.965	9.132	-21.6369
9.116	22.573	9.136	23.113	9.136	-21.6372
9.12	22.7237	9.14	23.298	9.14	-21.5995
9.124	22.874	9.144	23.492	9.144	-21.5517
9.128	23.0237	9.148	23.687	9.148	-21.5016
9.132	23.1729	9.152	23.876	9.152	-21.456
9.136	23.3212	9.156	24.05	9.156	-21.4238
9.14	23.4685	9.16	24.232	9.16	-21.3817
9.144	23.6147	9.164	24.423	9.164	-21.3286
9.148	23.7596	9.168	24.584	9.168	-21.3034
9.152	23.903	9.172	24.786	9.172	-21.2348
9.156	24.0448	9.176	25.047	9.176	-21.1046
9.16	24.1847	9.18	25.272	9.18	-21.0077
9.164	24.3226	9.184	25.455	9.184	-20.9499
9.168	24.4584	9.188	25.68	9.188	-20.8471
9.172	24.5918	9.192	25.888	9.192	-20.758
9.176	24.7226	9.196	26.052	9.196	-20.7094
9.18	24.8507	9.2	26.219	9.2	-20.6543
9.184	24.9759	9.204	26.318	9.204	-20.6633
9.188	25.0981	9.208	26.398	9.208	-20.6874
9.192	25.217	9.212	26.51	9.212	-20.6754
9.196	25.3324	9.216	26.599	9.216	-20.6821
9.2	25.4443	9.22	26.66	9.22	-20.7123
9.204	25.5523	9.224	26.756	9.224	-20.703
9.208	25.6564	9.228	26.904	9.228	-20.6368
9.212	25.7564	9.232	27.04	9.232	-20.5778
9.216	25.8521	9.236	27.148	9.236	-20.5418
9.22	25.9433	9.24	27.277	9.24	-20.4796
9.224	26.0299	9.244	27.447	9.244	-20.3711
9.228	26.1118	9.248	27.606	9.248	-20.2682
9.232	26.1888	9.252	27.706	9.252	-20.2188
9.236	26.2608	9.256	27.721	9.256	-20.2488
9.24	26.3276	9.26	27.71	9.26	-20.2992
9.244	26.3891	9.264	27.693	9.264	-20.3498
9.248	26.4452	9.268	27.711	9.268	-20.3595
9.252	26.4958	9.272	27.654	9.272	-20.4384
9.256	26.5408	9.276	27.563	9.276	-20.5454
9.26	26.5802	9.28	27.494	9.28	-20.6244
9.264	26.6137	9.284	27.493	9.284	-20.6295
9.268	26.6415	9.288	27.528	9.288	-20.5926
9.272	26.6634	9.292	27.489	9.292	-20.6238
9.276	26.6794	9.296	27.398	9.296	-20.701
9.28	26.6894	9.3	27.36	9.3	-20.7193
9.284	26.6935	9.304	27.32	9.304	-20.7338
9.288	26.6916	9.308	27.23	9.308	-20.7924
9.292	26.6838	9.312	27.121	9.312	-20.8643
9.296	26.67	9.316	27.001	9.316	-20.9415
9.3	26.6503	9.32	26.864	9.32	-21.0302
9.304	26.6248	9.324	26.778	9.324	-21.0623
9.308	26.5934	9.328	26.623	9.328	-21.1581
9.312	26.5563	9.332	26.453	9.332	-21.2636
9.316	26.5135	9.336	26.298	9.336	-21.349
9.32	26.4652	9.34	26.161	9.34	-21.4114
9.324	26.4113	9.344	25.983	9.344	-21.5099
9.328	26.3521	9.348	25.825	9.348	-21.5836
9.332	26.2876	9.352	25.686	9.352	-21.6338
9.336	26.218	9.356	25.535	9.356	-21.6915
9.34	26.1434	9.36	25.397	9.36	-21.732
9.344	26.0638	9.364	25.281	9.364	-21.7464
9.348	25.9796	9.368	25.147	9.368	-21.7748
9.352	25.8908	9.372	25.009	9.372	-21.8035
9.356	25.7975	9.376	24.83	9.376	-21.8696
9.36	25.7	9.38	24.629	9.38	-21.9543
9.364	25.5984	9.384	24.418	9.384	-22.0458
9.368	25.4928	9.388	24.22	9.388	-22.1212
9.372	25.3835	9.392	24.048	9.392	-22.1678
9.376	25.2706	9.396	23.898	9.396	-22.1896
9.38	25.1543	9.4	23.769	9.4	-22.1879
9.384	25.0348	9.404	23.652	9.404	-22.1719
9.388	24.9122	9.408	23.523	9.408	-22.1657
9.392	24.7867	9.412	23.33	9.412	-22.2216
9.396	24.6586	9.416	23.136	9.416	-22.2767
9.4	24.5279	9.42	22.934	9.42	-22.3381
9.404	24.3949	9.424	22.766	9.424	-22.364
9.408	24.2597	9.428	22.625	9.428	-22.3617
9.412	24.1226	9.432	22.512	9.432	-22.3303
9.416	23.9837	9.436	22.408	9.436	-22.2889
9.42	23.8431	9.44	22.281	9.44	-22.2697
9.424	23.701	9.444	22.124	9.444	-22.2798
9.428	23.5577	9.448	21.99	9.448	-22.2665
9.432	23.4133	9.452	21.863	9.452	-22.2459
9.436	23.2679	9.456	21.708	9.456	-22.2531
9.44	23.1217	9.46	21.555	9.46	-22.2582
9.444	22.9748	9.464	21.384	9.464	-22.2815
9.448	22.8275	9.468	21.245	9.468	-22.273
9.452	22.6799	9.472	21.111	9.472	-22.2599
9.456	22.5321	9.476	21.029	9.476	-22.1953
9.46	22.3842	9.48	20.905	9.48	-22.1734
9.464	22.2365	9.484	20.78	9.484	-22.1532
9.468	22.089	9.488	20.679	9.488	-22.1098
9.472	21.9419	9.492	20.606	9.492	-22.0395
9.476	21.7953	9.496	20.539	9.496	-21.9642
9.48	21.6493	9.5	20.461	9.5	-21.9012
9.484	21.5041	9.504	20.382	9.504	-21.8404
9.488	21.3598	9.508	20.28	9.508	-21.8041
9.492	21.2165	9.512	20.188	9.512	-21.7592
9.496	21.0742	9.516	20.071	9.516	-21.7408
9.5	20.9332	9.52	19.961	9.52	-21.7172
9.504	20.7934	9.524	19.827	9.524	-21.7192
9.508	20.655	9.528	19.742	9.528	-21.674
9.512	20.5182	9.532	19.645	9.532	-21.6427
9.516	20.3828	9.536	19.515	9.536	-21.6463
9.52	20.2491	9.54	19.413	9.54	-21.6238
9.524	20.1172	9.544	19.378	9.544	-21.5364
9.528	19.987	9.548	19.346	9.548	-21.4481
9.532	19.8587	9.552	19.272	9.552	-21.4039
9.536	19.7323	9.556	19.201	9.556	-21.3588
9.54	19.6078	9.56	19.084	9.56	-21.362
9.544	19.4854	9.564	18.993	9.564	-21.3413
9.548	19.3651	9.568	18.894	9.568	-21.3309
9.552	19.2469	9.572	18.784	9.572	-21.3338
9.556	19.1308	9.576	18.657	9.576	-21.356
9.56	19.017	9.58	18.563	9.58	-21.3474
9.564	18.9053	9.584	18.506	9.584	-21.3042
9.568	18.7959	9.588	18.489	9.588	-21.2234
9.572	18.6888	9.592	18.493	9.592	-21.1238
9.576	18.584	9.596	18.477	9.596	-21.0466
9.58	18.4814	9.6	18.411	9.6	-21.0217
9.584	18.3812	9.604	18.362	9.604	-20.9821
9.588	18.2834	9.608	18.338	9.608	-20.9199
9.592	18.1878	9.612	18.274	9.612	-20.8999
9.596	18.0946	9.616	18.19	9.616	-20.9023
9.6	18.0037	9.62	18.115	9.62	-20.8979
9.604	17.9151	9.624	18.029	9.624	-20.9067
9.608	17.8289	9.628	17.915	9.628	-20.9458
9.612	17.7449	9.632	17.817	9.632	-20.9712
9.616	17.6633	9.636	17.737	9.636	-20.9806
9.62	17.5839	9.64	17.672	9.64	-20.9773
9.624	17.5067	9.644	17.626	9.644	-20.957
9.628	17.4318	9.648	17.579	9.648	-20.9399
9.632	17.3591	9.652	17.503	9.652	-20.9538
9.636	17.2886	9.656	17.506	9.656	-20.8908
9.64	17.2203	9.66	17.55	9.66	-20.7888
9.644	17.154	9.664	17.577	9.664	-20.7057
9.648	17.0899	9.668	17.564	9.668	-20.6645
9.652	17.0278	9.672	17.569	9.672	-20.6072
9.656	16.9678	9.676	17.566	9.676	-20.5598
9.66	16.9097	9.68	17.544	9.68	-20.5331
9.664	16.8537	9.684	17.524	9.684	-20.5062
9.668	16.7995	9.688	17.463	9.688	-20.5221
9.672	16.7472	9.692	17.391	9.692	-20.5506
9.676	16.6968	9.696	17.321	9.696	-20.5787
9.68	16.6481	9.7	17.279	9.7	-20.5805
9.684	16.6012	9.704	17.246	9.704	-20.5748
9.688	16.5561	9.708	17.214	9.708	-20.5696
9.692	16.5126	9.712	17.2	9.712	-20.5479
9.696	16.4707	9.716	17.172	9.716	-20.5416
9.7	16.4305	9.72	17.14	9.72	-20.5407
9.704	16.3918	9.724	17.092	9.724	-20.5571
9.708	16.3546	9.728	17.084	9.728	-20.5349
9.712	16.3189	9.732	17.08	9.732	-20.5099
9.716	16.2846	9.736	17.055	9.736	-20.5071
9.72	16.2517	9.74	17.013	9.74	-20.5225
9.724	16.2201	9.744	16.978	9.744	-20.5321
9.728	16.1899	9.748	16.978	9.748	-20.5077
9.732	16.1609	9.752	16.964	9.752	-20.4984
9.736	16.1331	9.756	16.918	9.756	-20.5221
9.74	16.1065	9.76	16.867	9.76	-20.5519
9.744	16.081	9.764	16.823	9.764	-20.5755
9.748	16.0567	9.768	16.781	9.768	-20.5982
9.752	16.0334	9.772	16.722	9.772	-20.6386
9.756	16.0111	9.776	16.66	9.776	-20.683
9.76	15.9899	9.78	16.625	9.78	-20.7011
9.764	15.9695	9.784	16.623	9.784	-20.687
9.768	15.9501	9.788	16.658	9.788	-20.6367
9.772	15.9316	9.792	16.687	9.792	-20.5931
9.776	15.9139	9.796	16.725	9.796	-20.5412
9.78	15.8971	9.8	16.773	9.8	-20.4799
9.784	15.881	9.804	16.818	9.804	-20.4223
9.788	15.8657	9.808	16.852	9.808	-20.3763
9.792	15.8511	9.812	16.853	9.812	-20.3639
9.796	15.8372	9.816	16.823	9.816	-20.383
9.8	15.8239	9.82	16.745	9.82	-20.4507
9.804	15.8113	9.824	16.709	9.824	-20.4768
9.808	15.7993	9.828	16.687	9.828	-20.4895
9.812	15.7879	9.832	16.683	9.832	-20.4846
9.816	15.777	9.836	16.645	9.836	-20.5141
9.82	15.7667	9.84	16.619	9.84	-20.5321
9.824	15.7568	9.844	16.579	9.844	-20.5644
9.828	15.7475	9.848	16.546	9.848	-20.5902
9.832	15.7386	9.852	16.491	9.852	-20.6383
9.836	15.7301	9.856	16.453	9.856	-20.6697
9.84	15.7221	9.86	16.398	9.86	-20.7185
9.844	15.7144	9.864	16.363	9.864	-20.7476
9.848	15.7072	9.868	16.379	9.868	-20.7259
9.852	15.7003	9.872	16.391	9.872	-20.7086
9.856	15.6937	9.876	16.365	9.876	-20.7295
9.86	15.6875	9.88	16.33	9.88	-20.7597
9.864	15.6815	9.884	16.28	9.884	-20.8051
9.868	15.6759	9.888	16.22	9.888	-20.8607
9.872	15.6706	9.892	16.161	9.892	-20.9155
9.876	15.6655	9.896	16.114	9.896	-20.9586
9.88	15.6606	9.9	16.08	9.9	-20.9888
9.884	15.6561	9.904	16.071	9.904	-20.9943
9.888	15.6517	9.908	16.078	9.908	-20.9839
9.892	15.6475	9.912	16.118	9.912	-20.9406
9.896	15.6436	9.916	16.154	9.916	-20.9015
9.9	15.6398	9.92	16.181	9.92	-20.8716
9.904	15.6362	9.924	16.182	9.924	-20.8678
9.908	15.6328	9.928	16.161	9.928	-20.8861
9.912	15.6296	9.932	16.141	9.932	-20.9036
9.916	15.6265	9.936	16.121	9.936	-20.9211
9.92	15.6236	9.94	16.149	9.94	-20.8908
9.924	15.6208	9.944	16.146	9.944	-20.8916
9.928	15.6181	9.948	16.156	9.948	-20.8795
9.932	15.6156	9.952	16.139	9.952	-20.8944
9.936	15.6131	9.956	16.122	9.956	-20.9095
9.94	15.6108	9.96	16.06	9.96	-20.9697
9.944	15.6086	9.964	16.038	9.964	-20.9899
9.948	15.6065	9.968	15.975	9.968	-21.0512
9.952	15.6044	9.972	15.861	9.972	-21.1636
9.956	15.6025	9.976	15.807	9.976	-21.216
9.96	15.6006	9.98	15.804	9.98	-21.2175
9.964	15.5989	9.984	15.864	9.984	-21.156
9.968	15.5972	9.988	15.929	9.988	-21.0897
9.972	15.5955	9.992	16.023	9.992	-20.9943
9.976	15.594	9.996	16.072	9.996	-20.944
9.98	15.5925	10	16.147	10	-20.8678
9.984	15.591	10.004	16.199	10.004	-20.8146
9.988	15.5897	10.008	16.203	10.008	-20.8095
9.992	15.5883	10.012	16.18	10.012	-20.8314
9.996	15.587	10.016	16.135	10.016	-20.8753
10	15.5858	10.02	16.09	10.02	-20.9193
10.004	15.5846	10.024	16.05	10.024	-20.9582
10.008	15.5834	10.028	16.039	10.028	-20.9683
10.012	15.5823	10.032	15.993	10.032	-21.0134
10.016	15.5813	10.036	15.95	10.036	-21.0555
10.02	15.5802	10.04	15.913	10.04	-21.0916
10.024	15.5792	10.044	15.875	10.044	-21.1287
10.028	15.5783	10.048	15.857	10.048	-21.1459
10.032	15.5773	10.052	15.869	10.052	-21.1331
10.036	15.5764	10.056	15.904	10.056	-21.0973
10.04	15.5756	10.06	15.949	10.06	-21.0516
10.044	15.5747	10.064	15.99	10.064	-21.0099
10.048	15.5739	10.068	16.036	10.068	-20.9631
10.052	15.5731	10.072	16.093	10.072	-20.9054
10.056	15.5723	10.076	16.132	10.076	-20.8658
10.06	15.5716	10.08	16.1	10.08	-20.8971
10.064	15.5708	10.084	16.066	10.084	-20.9305
10.068	15.5701	10.088	16	10.088	-20.9959
10.072	15.5694	10.092	15.926	10.092	-21.0693
10.076	15.5688	10.096	15.872	10.096	-21.1227
10.08	15.5681	10.1	15.859	10.1	-21.1351
10.084	15.5675	10.104	15.832	10.104	-21.1615
10.088	15.5669	10.108	15.767	10.108	-21.226
10.092	15.5662	10.112	15.725	10.112	-21.2674
10.096	15.5656	10.116	15.7	10.116	-21.2919
10.1	15.5651	10.12	15.681	10.12	-21.3104
10.104	15.5645	10.124	15.673	10.124	-21.3179
10.108	15.564	10.128	15.655	10.128	-21.3354
10.112	15.5634	10.132	15.602	10.132	-21.3879
10.116	15.5629	10.136	15.592	10.136	-21.3974
10.12	15.5624	10.14	15.622	10.14	-21.3669
10.124	15.5619	10.144	15.622	10.144	-21.3665
10.128	15.5614	10.148	15.606	10.148	-21.382
10.132	15.5609	10.152	15.58	10.152	-21.4076
10.136	15.5604	10.156	15.55	10.156	-21.4371
10.14	15.5599	10.16	15.55	10.16	-21.4367
10.144	15.5595	10.164	15.544	10.164	-21.4422
10.148	15.559	10.168	15.545	10.168	-21.4408
10.152	15.5585	10.172	15.574	10.172	-21.4114
10.156	15.5581	10.176	15.613	10.176	-21.372
10.16	15.5577	10.18	15.641	10.18	-21.3435
10.164	15.5572	10.184	15.691	10.184	-21.2931
10.168	15.5568	10.188	15.716	10.188	-21.2677
10.172	15.5564	10.192	15.73	10.192	-21.2533
10.176	15.5559	10.196	15.732	10.196	-21.2509
10.18	15.5555	10.2	15.695	10.2	-21.2875
10.184	15.5551	10.204	15.674	10.204	-21.3081
10.188	15.5547	10.208	15.698	10.208	-21.2836
10.192	15.5543	10.212	15.674	10.212	-21.3072
10.196	15.5539	10.216	15.621	10.216	-21.3598
10.2	15.5534	10.22	15.585	10.22	-21.3954
10.204	15.553	10.224	15.587	10.224	-21.3929
10.208	15.5526	10.228	15.605	10.228	-21.3745
10.212	15.5522	10.232	15.613	10.232	-21.3661
10.216	15.5518	10.236	15.607	10.236	-21.3717
10.22	15.5514	10.24	15.627	10.24	-21.3512
10.224	15.5509	10.244	15.618	10.244	-21.3598
10.228	15.5505	10.248	15.593	10.248	-21.3843
10.232	15.5501	10.252	15.557	10.252	-21.4199
10.236	15.5496	10.256	15.531	10.256	-21.4454
10.24	15.5492	10.26	15.496	10.26	-21.4799
10.244	15.5488	10.264	15.473	10.264	-21.5024
10.248	15.5483	10.268	15.457	10.268	-21.5179
10.252	15.5478	10.272	15.46	10.272	-21.5144
10.256	15.5474	10.276	15.472	10.276	-21.5019
10.26	15.5469	10.28	15.476	10.28	-21.4974
10.264	15.5464	10.284	15.427	10.284	-21.5458
10.268	15.5459	10.288	15.429	10.288	-21.5433
10.272	15.5454	10.292	15.459	10.292	-21.5127
10.276	15.5449	10.296	15.488	10.296	-21.4831
10.28	15.5443	10.3	15.508	10.3	-21.4625
10.284	15.5438	10.304	15.531	10.304	-21.4389
10.288	15.5432	10.308	15.545	10.308	-21.4243
10.292	15.5427	10.312	15.548	10.312	-21.4206
10.296	15.5421	10.316	15.546	10.316	-21.422
10.3	15.5415	10.32	15.485	10.32	-21.4823
10.304	15.5409	10.324	15.47	10.324	-21.4966
10.308	15.5403	10.328	15.494	10.328	-21.4719
10.312	15.5396	10.332	15.476	10.332	-21.4892
10.316	15.539	10.336	15.475	10.336	-21.4894
10.32	15.5383	10.34	15.459	10.34	-21.5047
10.324	15.5376	10.344	15.48	10.344	-21.4829
10.328	15.5369	10.348	15.495	10.348	-21.4671
10.332	15.5362	10.352	15.496	10.352	-21.4652
10.336	15.5354	10.356	15.455	10.356	-21.5054
10.34	15.5346	10.36	15.446	10.36	-21.5135
10.344	15.5339	10.364	15.472	10.364	-21.4866
10.348	15.533	10.368	15.515	10.368	-21.4427
10.352	15.5322	10.372	15.519	10.372	-21.4378
10.356	15.5314	10.376	15.5	10.376	-21.4559
10.36	15.5305	10.38	15.503	10.38	-21.4519
10.364	15.5296	10.384	15.529	10.384	-21.4249
10.368	15.5287	10.388	15.513	10.388	-21.4399
10.372	15.5278	10.392	15.457	10.392	-21.4948
10.376	15.5268	10.396	15.405	10.396	-21.5458
10.38	15.5259	10.4	15.386	10.4	-21.5637
10.384	15.5249	10.404	15.358	10.404	-21.5906
10.388	15.5239	10.408	15.329	10.408	-21.6185
10.392	15.5228	10.412	15.298	10.412	-21.6483
10.396	15.5218	10.416	15.306	10.416	-21.6392
10.4	15.5207	10.42	15.353	10.42	-21.5909
10.404	15.5196	10.424	15.404	10.424	-21.5387
10.408	15.5184	10.428	15.436	10.428	-21.5055
10.412	15.5173	10.432	15.452	10.432	-21.4883
10.416	15.5161	10.436	15.471	10.436	-21.468
10.42	15.5149	10.44	15.469	10.44	-21.4687
10.424	15.5137	10.444	15.431	10.444	-21.5054
10.428	15.5125	10.448	15.39	10.448	-21.545
10.432	15.5112	10.452	15.366	10.452	-21.5677
10.436	15.51	10.456	15.298	10.456	-21.6343
10.44	15.5087	10.46	15.234	10.46	-21.6969
10.444	15.5074	10.464	15.204	10.464	-21.7255
10.448	15.506	10.468	15.198	10.468	-21.73
10.452	15.5046	10.472	15.157	10.472	-21.7696
10.456	15.5033	10.476	15.156	10.476	-21.7691
10.46	15.5019	10.48	15.165	10.48	-21.7586
10.464	15.5005	10.484	15.167	10.484	-21.7551
10.468	15.499	10.488	15.192	10.488	-21.7286
10.472	15.4976	10.492	15.211	10.492	-21.7081
10.476	15.4961	10.496	15.204	10.496	-21.7136
10.48	15.4946	10.5	15.216	10.5	-21.7
10.484	15.4931	10.504	15.235	10.504	-21.6794
10.488	15.4916	10.508	15.254	10.508	-21.6588
10.492	15.4901	10.512	15.261	10.512	-21.6502
10.496	15.4885	10.516	15.28	10.516	-21.6296
10.5	15.487	10.52	15.263	10.52	-21.645
10.504	15.4854	10.524	15.242	10.524	-21.6643
10.508	15.4838	10.528	15.253	10.528	-21.6517
10.512	15.4822	10.532	15.266	10.532	-21.637
10.516	15.4806	10.536	15.246	10.536	-21.6554
10.52	15.479	10.54	15.233	10.54	-21.6667
10.524	15.4773	10.544	15.228	10.544	-21.67
10.528	15.4757	10.548	15.226	10.548	-21.6703
10.532	15.474	10.552	15.221	10.552	-21.6736
10.536	15.4724	10.556	15.226	10.556	-21.6669
10.54	15.4707	10.56	15.22	10.56	-21.6712
10.544	15.469	10.564	15.222	10.564	-21.6675
10.548	15.4673	10.568	15.253	10.568	-21.6348
10.552	15.4656	10.572	15.248	10.572	-21.638
10.556	15.4639	10.576	15.243	10.576	-21.6413
10.56	15.4622	10.58	15.236	10.58	-21.6465
10.564	15.4605	10.584	15.216	10.584	-21.6648
10.568	15.4587	10.588	15.211	10.588	-21.6681
10.572	15.457	10.592	15.21	10.592	-21.6673
10.576	15.4553	10.596	15.202	10.596	-21.6735
10.58	15.4535	10.6	15.182	10.6	-21.6918
10.584	15.4518	10.604	15.135	10.604	-21.737
10.588	15.45	10.608	15.101	10.608	-21.7693
10.592	15.4483	10.612	15.078	10.612	-21.7905
10.596	15.4465	10.616	15.078	10.616	-21.7888
10.6	15.4448	10.62	15.067	10.62	-21.798
10.604	15.443	10.624	15.055	10.624	-21.8082
10.608	15.4413	10.628	15.06	10.628	-21.8015
10.612	15.4395	10.632	15.057	10.632	-21.8027
10.616	15.4377	10.636	15.097	10.636	-21.7609
10.62	15.436	10.64	15.131	10.64	-21.7252
10.624	15.4342	10.644	15.148	10.644	-21.7064
10.628	15.4324	10.648	15.149	10.648	-21.7037
10.632	15.4307	10.652	15.149	10.652	-21.7019
10.636	15.4289	10.656	15.158	10.656	-21.6912
10.64	15.4272	10.66	15.162	10.66	-21.6854
10.644	15.4254	10.664	15.173	10.664	-21.6727
10.648	15.4237	10.668	15.172	10.668	-21.6719
10.652	15.4219	10.672	15.154	10.672	-21.6882
10.656	15.4201	10.676	15.148	10.676	-21.6924
10.66	15.4184	10.68	15.168	10.68	-21.6707
10.664	15.4167	10.684	15.165	10.684	-21.672
10.668	15.4149	10.688	15.173	10.688	-21.6622
10.672	15.4132	10.692	15.162	10.692	-21.6715
10.676	15.4114	10.696	15.157	10.696	-21.6748
10.68	15.4097	10.7	15.121	10.7	-21.7091
10.684	15.408	10.704	15.09	10.704	-21.7384
10.688	15.4062	10.708	15.092	10.708	-21.7346
10.692	15.4045	10.712	15.069	10.712	-21.7559
10.696	15.4028	10.716	15.044	10.716	-21.7793
10.7	15.4011	10.72	15.053	10.72	-21.7686
10.704	15.3994	10.724	15.101	10.724	-21.7189
10.708	15.3976	10.728	15.134	10.728	-21.6842
10.712	15.3959	10.732	15.212	10.732	-21.6045
10.716	15.3942	10.736	15.237	10.736	-21.5778
10.72	15.3925	10.74	15.238	10.74	-21.5751
10.724	15.3909	10.744	15.214	10.744	-21.5975
10.728	15.3892	10.748	15.173	10.748	-21.6368
10.732	15.3875	10.752	15.162	10.752	-21.6461
10.736	15.3858	10.756	15.149	10.756	-21.6575
10.74	15.3841	10.76	15.117	10.76	-21.6878
10.744	15.3825	10.764	15.081	10.764	-21.7222
10.748	15.3808	10.768	15.055	10.768	-21.7466
10.752	15.3791	10.772	15.048	10.772	-21.7519
10.756	15.3775	10.776	15.06	10.776	-21.7383
10.76	15.3758	10.78	15.069	10.78	-21.7277
10.764	15.3742	10.784	15.037	10.784	-21.758
10.768	15.3726	10.788	15.029	10.788	-21.7644
10.772	15.3709	10.792	15.039	10.792	-21.7528
10.776	15.3693	10.796	15.049	10.796	-21.7412
10.78	15.3676	10.8	15.055	10.8	-21.7336
10.784	15.366	10.804	15.041	10.804	-21.746
10.788	15.3644	10.808	15.027	10.808	-21.7584
10.792	15.3628	10.812	15.072	10.812	-21.7118
10.796	15.3612	10.816	15.094	10.816	-21.6882
10.8	15.3596	10.82	15.094	10.82	-21.6866
10.804	15.358	10.824	15.102	10.824	-21.6771
10.808	15.3564	10.828	15.106	10.828	-21.6715
10.812	15.3548	10.832	15.124	10.832	-21.6519
10.816	15.3532	10.836	15.11	10.836	-21.6643
10.82	15.3516	10.84	15.082	10.84	-21.6908
10.824	15.35	10.844	15.063	10.844	-21.7082
10.828	15.3485	10.848	15.08	10.848	-21.6897
10.832	15.3469	10.852	15.08	10.852	-21.6881
10.836	15.3453	10.856	15.102	10.856	-21.6646
10.84	15.3438	10.86	15.125	10.86	-21.64
10.844	15.3422	10.864	15.16	10.864	-21.6035
10.848	15.3407	10.868	15.192	10.868	-21.5699
10.852	15.3391	10.872	15.133	10.872	-21.6274
10.856	15.3376	10.876	15.079	10.876	-21.6799
10.86	15.336	10.88	15.029	10.88	-21.7283
10.864	15.3345	10.884	15.005	10.884	-21.7508
10.868	15.3329	10.888	15.011	10.888	-21.7433
10.872	15.3314	10.892	15.017	10.892	-21.7358
10.876	15.3299	10.896	15.027	10.896	-21.7243
10.88	15.3283	10.9	15.066	10.9	-21.6837
10.884	15.3268	10.904	15.093	10.904	-21.6552
10.888	15.3253	10.908	15.115	10.908	-21.6317
10.892	15.3238	10.912	15.141	10.912	-21.6042
10.896	15.3222	10.916	15.145	10.916	-21.5987
10.9	15.3207	10.92	15.131	10.92	-21.6112
10.904	15.3192	10.924	15.116	10.924	-21.6247
10.908	15.3177	10.928	15.094	10.928	-21.6452
10.912	15.3162	10.932	15.096	10.932	-21.6417
10.916	15.3147	10.936	15.104	10.936	-21.6322
10.92	15.3132	10.94	15.107	10.94	-21.6277
10.924	15.3117	10.944	15.117	10.944	-21.6163
10.928	15.3102	10.948	15.143	10.948	-21.5888
10.932	15.3087	10.952	15.173	10.952	-21.5573
10.936	15.3072	10.956	15.185	10.956	-21.5438
10.94	15.3057	10.96	15.163	10.96	-21.5643
10.944	15.3042	10.964	15.106	10.964	-21.6199
10.948	15.3028	10.968	15.051	10.968	-21.6734
10.952	15.3013	10.972	14.997	10.972	-21.7259
10.956	15.2998	10.976	14.97	10.976	-21.7514
10.96	15.2983	10.98	14.968	10.98	-21.752
10.964	15.2968	10.984	14.986	10.984	-21.7325
10.968	15.2954	10.988	15.006	10.988	-21.7111
10.972	15.2939	10.992	15.042	10.992	-21.6736
10.976	15.2924	10.996	15.063	10.996	-21.6512
10.98	15.291	11	15.082	11	-21.6307
10.984	15.2895	11.004	15.071	11.004	-21.6402
10.988	15.2881	11.008	15.059	11.008	-21.6508
10.992	15.2866	11.012	15.019	11.012	-21.6894
10.996	15.2851	11.016	15.011	11.016	-21.6959
11	15.2837	11.02	15.056	11.02	-21.6495
11.004	15.2822	11.024	15.091	11.024	-21.613
11.008	15.2808	11.028	15.101	11.028	-21.6016
11.012	15.2793	11.032	15.112	11.032	-21.5891
11.016	15.2779	11.036	15.097	11.036	-21.6027
11.02	15.2765	11.04	15.093	11.04	-21.6053
11.024	15.275	11.044	15.097	11.044	-21.5998
11.028	15.2736	11.048	15.091	11.048	-21.6044
11.032	15.2721	11.052	15.09	11.052	-21.604
11.036	15.2707	11.056	15.091	11.056	-21.6016
11.04	15.2693	11.06	15.095	11.06	-21.5962
11.044	15.2678	11.064	15.101	11.064	-21.5887
11.048	15.2664	11.068	15.094	11.068	-21.5943
11.052	15.265	11.072	15.111	11.072	-21.5759
11.056	15.2636	11.076	15.075	11.076	-21.6105
11.06	15.2621	11.08	14.993	11.08	-21.6911
11.064	15.2607	11.084	14.91	11.084	-21.7727
11.068	15.2593	11.088	14.854	11.088	-21.8273
11.072	15.2579	11.092	14.832	11.092	-21.8479
11.076	15.2565	11.096	14.827	11.096	-21.8515
11.08	15.2551	11.1	14.831	11.1	-21.8461
11.084	15.2537	11.104	14.861	11.104	-21.8147
11.088	15.2523	11.108	14.918	11.108	-21.7563
11.092	15.2509	11.112	14.996	11.112	-21.6769
11.096	15.2495	11.116	15.037	11.116	-21.6346
11.1	15.2481	11.12	15.044	11.12	-21.6262
11.104	15.2467	11.124	15.046	11.124	-21.6228
11.108	15.2453	11.128	15.044	11.128	-21.6234
11.112	15.2439	11.132	15.022	11.132	-21.644
11.116	15.2425	11.136	15.011	11.136	-21.6537
11.12	15.2411	11.14	15	11.14	-21.6633
11.124	15.2398	11.144	14.968	11.144	-21.694
11.128	15.2384	11.148	14.945	11.148	-21.7156
11.132	15.237	11.152	14.917	11.152	-21.7422
11.136	15.2357	11.156	14.912	11.156	-21.7459
11.14	15.2343	11.16	14.913	11.16	-21.7435
11.144	15.2329	11.164	14.929	11.164	-21.7262
11.148	15.2316	11.168	14.951	11.168	-21.7029
11.152	15.2302	11.172	14.99	11.172	-21.6625
11.156	15.2289	11.176	14.987	11.176	-21.6642
11.16	15.2275	11.18	14.996	11.18	-21.6539
11.164	15.2262	11.184	15.003	11.184	-21.6455
11.168	15.2248	11.188	15.041	11.188	-21.6062
11.172	15.2235	11.192	15.102	11.192	-21.5439
11.176	15.2222	11.196	15.137	11.196	-21.5076
11.18	15.2209	11.2	15.089	11.2	-21.5543
11.184	15.2195	11.204	15.057	11.204	-21.585
11.188	15.2182	11.208	15.07	11.208	-21.5707
11.192	15.2169	11.212	15.082	11.212	-21.5574
11.196	15.2156	11.216	15.075	11.216	-21.5631
11.2	15.2142	11.22	15.063	11.22	-21.5738
11.204	15.2129	11.224	15.067	11.224	-21.5685
11.208	15.2117	11.228	15.085	11.228	-21.5492
11.212	15.2104	11.232	15.12	11.232	-21.5129
11.216	15.209	11.236	15.118	11.236	-21.5137
11.22	15.2078	11.24	15.088	11.24	-21.5424
11.224	15.2065	11.244	15.089	11.244	-21.5401
11.228	15.2052	11.248	15.061	11.248	-21.5669
11.232	15.2039	11.252	15.036	11.252	-21.5906
11.236	15.2027	11.256	15.02	11.256	-21.6054
11.24	15.2014	11.26	15.029	11.26	-21.5951
11.244	15.2001	11.264	15.032	11.264	-21.5909
11.248	15.1989	11.268	15.047	11.268	-21.5746
11.252	15.1976	11.272	15.065	11.272	-21.5554
11.256	15.1964	11.276	15.062	11.276	-21.5572
11.26	15.1951	11.28	15.051	11.28	-21.567
11.264	15.1939	11.284	15.035	11.284	-21.5817
11.268	15.1926	11.288	14.987	11.288	-21.6285
11.272	15.1914	11.292	14.98	11.292	-21.6343
11.276	15.1902	11.296	15.006	11.296	-21.6071
11.28	15.189	11.3	15.03	11.3	-21.5819
11.284	15.1877	11.304	15.066	11.304	-21.5448
11.288	15.1865	11.308	15.102	11.308	-21.5076
11.292	15.1853	11.312	15.128	11.312	-21.4804
11.296	15.1841	11.316	15.156	11.316	-21.4512
11.3	15.1829	11.32	15.162	11.32	-21.4441
11.304	15.1817	11.324	15.122	11.324	-21.4829
11.308	15.1806	11.328	15.085	11.328	-21.5187
11.312	15.1794	11.332	15.05	11.332	-21.5526
11.316	15.1782	11.336	15.011	11.336	-21.5904
11.32	15.177	11.34	14.993	11.34	-21.6073
11.324	15.1759	11.344	14.99	11.344	-21.6092
11.328	15.1747	11.348	14.996	11.348	-21.602
11.332	15.1736	11.352	15.012	11.352	-21.5849
11.336	15.1724	11.356	15.033	11.356	-21.5628
11.34	15.1713	11.36	15.096	11.36	-21.4987
11.344	15.1701	11.364	15.152	11.364	-21.4416
11.348	15.169	11.368	15.159	11.368	-21.4335
11.352	15.1679	11.372	15.092	11.372	-21.4994
11.356	15.1668	11.376	15.047	11.376	-21.5433
11.36	15.1657	11.38	15.049	11.38	-21.5402
11.364	15.1646	11.384	15.042	11.384	-21.5462
11.368	15.1635	11.388	15.045	11.388	-21.5421
11.372	15.1624	11.392	15.012	11.392	-21.574
11.376	15.1613	11.396	15.012	11.396	-21.573
11.38	15.1602	11.4	15.067	11.4	-21.517
11.384	15.1592	11.404	15.105	11.404	-21.4779
11.388	15.1581	11.408	15.113	11.408	-21.4689
11.392	15.157	11.412	15.091	11.412	-21.4899
11.396	15.156	11.416	15.054	11.416	-21.5258
11.4	15.1549	11.42	15.041	11.42	-21.5378
11.404	15.1539	11.424	15.01	11.424	-21.5678
11.408	15.1529	11.428	14.99	11.428	-21.5868
11.412	15.1518	11.432	14.997	11.432	-21.5788
11.416	15.1508	11.436	14.988	11.436	-21.5869
11.42	15.1498	11.44	14.981	11.44	-21.5929
11.424	15.1488	11.444	15.033	11.444	-21.5399
11.428	15.1478	11.448	15.05	11.448	-21.522
11.432	15.1468	11.452	15.04	11.452	-21.531
11.436	15.1458	11.456	15.061	11.456	-21.509
11.44	15.1449	11.46	15.079	11.46	-21.4901
11.444	15.1439	11.464	15.109	11.464	-21.4592
11.448	15.1429	11.468	15.164	11.468	-21.4033
11.452	15.142	11.472	15.13	11.472	-21.4363
11.456	15.141	11.476	15.084	11.476	-21.4814
11.46	15.1401	11.48	15.099	11.48	-21.4655
11.464	15.1392	11.484	15.096	11.484	-21.4676
11.468	15.1382	11.488	15.072	11.488	-21.4907
11.472	15.1373	11.492	15.09	11.492	-21.4719
11.476	15.1364	11.496	15.114	11.496	-21.447
11.48	15.1355	11.5	15.154	11.5	-21.4061
11.484	15.1346	11.504	15.194	11.504	-21.3653
[truncated: 4,952 more rows]

## Sheet: Fig. 2b
COF-205		COF-205-Ru		AA_stacking		AA_stacking_Bragg_position		AB_stacking		AB_stacking_Bragg_position
2Theta (°)	Intensity	2Theta (°)	Intensity	2Theta (°)	Intensity	2Theta (°)	Intensity	2Theta (°)	Intensity	2Theta (°)	Intensity
2	221194	2	112806	2	0	4.58813	-5	2	0	6.0266	-5
2.01	220795	2.01	113075	2.01	0	6.47611	-5	2.01	0	6.18737	-5
2.02	220510	2.02	113042	2.02	0	6.50452	-5	2.02	0	8.64143	-5
2.03	220541	2.03	112389	2.03	0	9.18363	-5	2.03	0	12.0699	-5
2.04	220682	2.04	112496	2.04	0	10.2523	-5	2.04	0	12.3929	-5
2.05	220482	2.05	112492	2.05	0	10.2884	-5	2.05	0	13.574	-5
2.06	219518	2.06	112341	2.06	0	12.973	-5	2.06	0	13.7909	-5
2.07	220486	2.07	111839	2.07	0	13.0301	-5	2.07	0	17.3325	-5
2.08	220006	2.08	111959	2.08	0	13.794	-5	2.08	0	18.1472	-5
2.09	219190	2.09	112151	2.09	0	14.5249	-5	2.09	0	18.6351	-5
2.1	219186	2.1	111682	2.1	0	14.5633	-5	2.1	0	19.1899	-5
2.11	219141	2.11	111329	2.11	0	16.5625	-5	2.11	0	19.602	-5
2.12	219464	2.12	110914	2.12	0	16.63	-5	2.12	0	20.1684	-5
2.13	218218	2.13	111789	2.13	0	18.4269	-5	2.13	0	21.9317	-5
2.14	218347	2.14	111897	2.14	0	18.9795	-5	2.14	0	22.0231	-5
2.15	217115	2.15	111357	2.15	0	19.0189	-5	2.15	0	22.0345	-5
2.16	216630	2.16	111508	2.16	0	19.5121	-5	2.16	0	22.2613	-5
2.17	216319	2.17	111023	2.17	0	19.5985	-5	2.17	0	23.6548	-5
2.18	216687	2.18	111255	2.18	0	20.5879	-5	2.18	0	24.2765	-5
2.19	215684	2.19	110680	2.19	0	20.6609	-5	2.19	0	24.9337	-5
2.2	215450	2.2	110967	2.2	0	23.0413	-5	2.2	0	25.0759	-5
2.21	214223	2.21	110727	2.21	0	23.0905	-5	2.21	0	25.1062	-5
2.22	213873	2.22	110400	2.22	0	23.1395	-5	2.22	0	25.347	-5
2.23	214023	2.23	110564	2.23	0	23.5341	-5	2.23	0	25.6746	-5
2.24	213407	2.24	110692	2.24	0	23.5743	-5	2.24	0	26.1255	-5
2.25	213050	2.25	110401	2.25	0	24.8585	-5	2.25	0	26.6361	-5
2.26	213403	2.26	110406	2.26	0	24.9348	-5	2.26	0	26.7883	-5
2.27	212340	2.27	110219	2.27	0	26.1162	-5	2.27	0	27.3432	-5
2.28	211910	2.28	109730	2.28	0	26.2041	-5	2.28	0	27.7867	-5
2.29	212175	2.29	109787	2.29	0	26.2326	-5	2.29	0	29.2657	-5
2.3	211634	2.3	109238	2.3	0	26.6169	-5	2.3	0	29.4749	-5
2.31	211979	2.31	109454	2.31	0	26.9419	-5	2.31	0	29.6828	-5
2.32	211468	2.32	109412	2.32	0	27.0203	-5	2.32	0	30.4771	-5
2.33	212096	2.33	109614	2.33	0	27.0274	-5	2.33	0	30.6034	-5
2.34	211828	2.34	110121	2.34	0	27.048	-5	2.34	0	30.7793	-5
2.35	212259	2.35	109106	2.35	0	27.7931	-5	2.35	0	30.9377	-5
2.36	212015	2.36	109425	2.36	0	27.8212	-5	2.36	0	31.0125	-5
2.37	212290	2.37	109515	2.37	0	28.1639	-5	2.37	0	31.1289	-5
2.38	212071	2.38	109612	2.38	0	28.2047	-5	2.38	0	31.3099	-5
2.39	212243	2.39	110075	2.39	0	28.2053	-5	2.39	0	31.9141	-5
2.4	211420	2.4	109592	2.4	0	28.2189	-5	2.4	0	33.0147	-5
2.41	211412	2.41	109240	2.41	0	29.2899	-5	2.41	0	33.1323	-5
2.42	211369	2.42	109057	2.42	0	29.3429	-5	2.42	0	33.3196	-5
2.43	212142	2.43	109031	2.43	0	29.3686	-5	2.43	0	33.6682	-5
2.44	212202	2.44	109017	2.44	0	29.3691	-5	2.44	0	34.091	-5
2.45	211138	2.45	109244	2.45	0	29.6371	-5	2.45	0	34.6966	-5
2.46	210447	2.46	108763	2.46	0	29.7284	-5	2.46	0	35.0782	-5
2.47	210527	2.47	109093	2.47	0	29.7667	-5	2.47	0	35.2643	-5
2.48	210046	2.48	108882	2.48	0	30.087	-5	2.48	0	35.7941	-5
2.49	209750	2.49	108556	2.49	0	30.1062	-5	2.49	0	35.9622	-5
2.5	209604	2.5	108625	2.5	0	31.0963	-5	2.5	0	36.4257	-5
2.51	209337	2.51	109131	2.51	0	31.1589	-5	2.51	0	36.6344	-5
2.52	209140	2.52	108516	2.52	0	31.1961	-5	2.52	0	36.7707	-5
2.53	209267	2.53	108506	2.53	0	31.208	-5	2.53	0	37.3247	-5
2.54	208058	2.54	108811	2.54	0	32.2257	-5	2.54	0	37.5147	-5
2.55	207848	2.55	108657	2.55	0	32.544	-5	2.55	0	37.7873	-5
2.56	208032	2.56	108534	2.56	0	32.5565	-5	2.56	0	37.9062	-5
2.57	207937	2.57	108540	2.57	0	32.5803	-5	2.57	0	38.3011	-5
2.58	208073	2.58	108512	2.58	0	32.8098	-5	2.58	0	38.9462	-5
2.59	207725	2.59	108770	2.59	0	32.8631	-5	2.59	0	39.3867	-5
2.6	207425	2.6	108768	2.6	0	32.8813	-5	2.6	0	39.7692	-5
2.61	207231	2.61	108624	2.61	0	32.9045	-5	2.61	0	39.8089	-5
2.62	207290	2.62	108507	2.62	0	32.9345	-5	2.62	0	39.9964	-5
2.63	207717	2.63	108693	2.63	0	32.9576	-5	2.63	0	40.0092	-5
2.64	208394	2.64	108664	2.64	0	33.4843	-5	2.64	0	40.1885	-5
2.65	207265	2.65	108312	2.65	0	33.5545	-5	2.65	0	40.4272	-5
2.66	207589	2.66	108681	2.66	0	33.601	-5	2.66	0	40.4866	-5
2.67	208635	2.67	108298	2.67	0	33.6237	-5	2.67	0	40.513	-5
2.68	208240	2.68	108338	2.68	0	33.8445	-5	2.68	0	40.6903	-5
2.69	207928	2.69	108225	2.69	0	33.9251	-5	2.69	0	40.8997	-5
2.7	208530	2.7	108433	2.7	0	35.1697	-5	2.7	0	40.998	-5
2.71	208204	2.71	108663	2.71	0	35.2032	-5	2.71	0	41.1602	-5
2.72	208964	2.72	108900	2.72	0	35.2366	-5	2.72	0	41.5299	-5
2.73	208786	2.73	107874	2.73	0	35.4397	-5	2.73	0	41.9287	-5
2.74	209091	2.74	107915	2.74	0	35.5066	-5	2.74	0	42.0309	-5
2.75	209205	2.75	108457	2.75	0	35.5342	-5	2.75	0	42.2217	-5
2.76	208441	2.76	108494	2.76	0	35.5559	-5	2.76	0	42.4258	-5
2.77	208634	2.77	108667	2.77	0	36.3545	-5	2.77	0	42.4447	-5
2.78	209250	2.78	108770	2.78	0	36.4307	-5	2.78	0	42.5018	-5
2.79	209581	2.79	108595	2.79	0	36.4848	-5	2.79	0	43.0494	-5
2.8	208997	2.8	108801	2.8	0	36.5167	-5	2.8	0	43.1815	-5
2.81	208806	2.81	108924	2.81	0	37.3325	-5	2.81	0	43.667	-5
2.82	209123	2.82	109264	2.82	0	37.3532	-5	2.82	0	43.8896	-5
2.83	210035	2.83	108846	2.83	0	37.4171	-5	2.83	0	44.2466	-5
2.84	208294	2.84	108581	2.84	0	37.5811	-5	2.84	0	44.2584	-5
2.85	208773	2.85	108635	2.85	0	37.6338	-5	2.85	0	44.3926	-5
2.86	209087	2.86	108822	2.86	0	37.6758	-5	2.86	0	44.4667	-5
2.87	209358	2.87	108328	2.87	0	37.7283	-5	2.87	0	44.6312	-5
2.88	209215	2.88	108650	2.88	0	37.9365	-5	2.88	0	44.7229	-5
2.89	209563	2.89	108679	2.89	0	38.0148	-5	2.89	0	44.8435	-5
2.9	209647	2.9	108502	2.9	0	38.5062	-5	2.9	0	44.917	-5
2.91	209670	2.91	108606	2.91	0	38.5685	-5	2.91	0	44.9411	-5
2.92	209774	2.92	109200	2.92	0	38.5887	-5	2.92	0	45.0443	-5
2.93	210523	2.93	108763	2.93	0	38.8467	-5	2.93	0	45.0986	-5
2.94	210826	2.94	109508	2.94	0	38.8774	-5	2.94	0	45.3336	-5
2.95	210019	2.95	109204	2.95	0	39.6207	-5	2.95	0	45.4233	-5
2.96	209504	2.96	109169	2.96	0	39.7016	-5	2.96	0	45.7649	-5
2.97	209426	2.97	109570	2.97	0	39.7619	-5	2.97	0	45.98	-5
2.98	210468	2.98	109398	2.98	0	39.8016	-5	2.98	0	46.0506	-5
2.99	210966	2.99	109692	2.99	0	39.9378	-5	2.99	0	46.1285	-5
3	211253	3	109538	3	0	39.9682	-5	3	0	46.1752	-5
3.01	210407	3.01	109870	3.01	0	40.0577	-5	3.01	0	46.2471	-5
3.02	210284	3.02	109408	3.02	0	40.0681	-5	3.02	0	46.9239	-5
3.03	210708	3.03	109696	3.03	0	40.1956	-5	3.03	0	47.3392	-5
3.04	210778	3.04	109397	3.04	0	40.3694	-5	3.04	0	47.4088	-5
3.05	210984	3.05	109896	3.05	0	41.1032	-5	3.05	0	47.7102	-5
3.06	210102	3.06	109524	3.06	0	41.191	-5	3.06	0	47.7914	-5
3.07	209674	3.07	110139	3.07	0	41.8809	-5	3.07	0	47.8087	-5
3.08	210018	3.08	110385	3.08	0	42.0346	-5	3.08	0	48.1369	-5
3.09	209630	3.09	110086	3.09	0	42.2317	-5	3.09	0	48.3313	-5
3.1	210060	3.1	110578	3.1	0	42.2512	-5	3.1	0	48.4007	-5
3.11	209459	3.11	110409	3.11	0	42.4641	-5	3.11	0	48.6344	-5
3.12	209195	3.12	110122	3.12	0	42.4827	-5	3.12	0	48.9759	-5
3.13	209611	3.13	110820	3.13	0	42.5069	-5	3.13	0	49.0496	-5
3.14	209184	3.14	110889	3.14	0	42.5255	-5	3.14	0	49.1292	-5
3.15	209504	3.15	110919	3.15	0	42.5401	-5	3.15	0	49.2023	-5
3.16	209251	3.16	111228	3.16	0	42.5829	-5	3.16	0	49.2982	-5
3.17	209230	3.17	111028	3.17	0	43.0076	-5	3.17	0	49.4001	-5
3.18	209041	3.18	111029	3.18	0	43.1204	-5	3.18	0	49.7376	-5
3.19	209029	3.19	111315	3.19	0	43.2148	-5	3.19	0
3.2	209658	3.2	111449	3.2	0	43.271	-5	3.2	0
3.21	209620	3.21	112416	3.21	0	43.2995	-5	3.21	0
3.22	210305	3.22	112360	3.22	0	43.3553	-5	3.22	0
3.23	211006	3.23	111758	3.23	0	43.365	-5	3.23	0
3.24	210112	3.24	112528	3.24	0	43.4114	-5	3.24	0
3.25	210087	3.25	112744	3.25	0	44.2815	-5	3.25	0
3.26	209880	3.26	112542	3.26	0	44.4652	-5	3.26	0
3.27	211565	3.27	112412	3.27	0	44.5736	-5	3.27	0
3.28	211680	3.28	112930	3.28	0	44.606	-5	3.28	0
3.29	212299	3.29	112740	3.29	0	44.697	-5	3.29	0
3.3	211771	3.3	113155	3.3	0	44.702	-5	3.3	0
3.31	212326	3.31	113399	3.31	0	45.3648	-5	3.31	0
3.32	212315	3.32	113712	3.32	0	45.5	-5	3.32	0
3.33	213042	3.33	113325	3.33	0	46.2005	-5	3.33	0
3.34	213408	3.34	113582	3.34	0	46.3565	-5	3.34	0
3.35	213614	3.35	113849	3.35	0	46.3923	-5	3.35	0
3.36	214531	3.36	114553	3.36	0	46.4366	-5	3.36	0
3.37	214819	3.37	114641	3.37	0	46.4721	-5	3.37	0
3.38	214651	3.38	114744	3.38	0	46.516	-5	3.38	0
3.39	216525	3.39	115041	3.39	0	46.5164	-5	3.39	0
3.4	216335	3.4	115203	3.4	0	46.5809	-5	3.4	0
3.41	218524	3.41	115558	3.41	0	46.7972	-5	3.41	0
3.42	217513	3.42	115844	3.42	0	47.0866	-5	3.42	0
3.43	218883	3.43	116121	3.43	0	47.1746	-5	3.43	0
3.44	220191	3.44	116897	3.44	0	47.1917	-5	3.44	0
3.45	220433	3.45	116639	3.45	0	47.2446	-5	3.45	0
3.46	220816	3.46	117779	3.46	0	47.2967	-5	3.46	0
3.47	221993	3.47	117376	3.47	0	47.4197	-5	3.47	0
3.48	222649	3.48	118027	3.48	0	47.4633	-5	3.48	0
3.49	224317	3.49	117810	3.49	0	48.1249	-5	3.49	0
3.5	225126	3.5	118292	3.5	0	48.1418	-5	3.5	0
3.51	225760	3.51	118534	3.51	0	48.2279	-5	3.51	0
3.52	226135	3.52	119160	3.52	0	48.2799	-5	3.52	0
3.53	227580	3.53	119602	3.53	0	48.3968	-5	3.53	0
3.54	228165	3.54	119830	3.54	0	48.4997	-5	3.54	0
3.55	229278	3.55	120149	3.55	0	48.5794	-5	3.55	0
3.56	229898	3.56	120627	3.56	0	48.6183	-5	3.56	0
3.57	231805	3.57	121013	3.57	0	48.7679	-5	3.57	0
3.58	232152	3.58	121103	3.58	0	48.7719	-5	3.58	0
3.59	233492	3.59	121697	3.59	0	49.3416	-5	3.59	0
3.6	234915	3.6	121583	3.6	0	49.4685	-5	3.6	0
3.61	235320	3.61	122552	3.61	0			3.61	0
3.62	236188	3.62	122789	3.62	0			3.62	0
3.63	237701	3.63	123437	3.63	0			3.63	0
3.64	238879	3.64	123496	3.64	0			3.64	0
3.65	239813	3.65	124428	3.65	0			3.65	0
3.66	240911	3.66	124464	3.66	0			3.66	0
3.67	241733	3.67	124705	3.67	0			3.67	0
3.68	242499	3.68	125027	3.68	0			3.68	0
3.69	243860	3.69	125519	3.69	0			3.69	0
3.7	244233	3.7	125955	3.7	0			3.7	0
3.71	247351	3.71	126489	3.71	0			3.71	0
3.72	247813	3.72	127387	3.72	0			3.72	0
3.73	249032	3.73	127294	3.73	0			3.73	0
3.74	251055	3.74	128488	3.74	0			3.74	0
3.75	252629	3.75	129173	3.75	0			3.75	0
3.76	254583	3.76	129222	3.76	0			3.76	0
3.77	255546	3.77	130542	3.77	0			3.77	0
3.78	257551	3.78	130499	3.78	0			3.78	0
3.79	259945	3.79	131410	3.79	0			3.79	0
3.8	261251	3.8	132253	3.8	0			3.8	0
3.81	263978	3.81	132791	3.81	0			3.81	0
3.82	265979	3.82	133444	3.82	0			3.82	0
3.83	268082	3.83	133595	3.83	0			3.83	0
3.84	270446	3.84	133939	3.84	0			3.84	0
3.85	271715	3.85	134956	3.85	0			3.85	0
3.86	274991	3.86	135862	3.86	0			3.86	0
3.87	277278	3.87	136671	3.87	0			3.87	0
3.88	280379	3.88	137427	3.88	0			3.88	0
3.89	282541	3.89	137998	3.89	0			3.89	0
3.9	285292	3.9	138722	3.9	0			3.9	0
3.91	287982	3.91	139449	3.91	0			3.91	0
3.92	291451	3.92	140468	3.92	0			3.92	0
3.93	295060	3.93	142021	3.93	0			3.93	0
3.94	297970	3.94	142577	3.94	0			3.94	0
3.95	300153	3.95	143484	3.95	0			3.95	0
3.96	303805	3.96	144996	3.96	0			3.96	0
3.97	307432	3.97	145448	3.97	0			3.97	0
3.98	312056	3.98	146682	3.98	0			3.98	0
3.99	315944	3.99	148231	3.99	0			3.99	0
4	320157	4	149100	4	0			4	0
4.01	323885	4.01	149665	4.01	0			4.01	0
4.02	328618	4.02	150921	4.02	0			4.02	0
4.03	333147	4.03	152490	4.03	0			4.03	0
4.04	337641	4.04	153083	4.04	0			4.04	0
4.05	342246	4.05	154373	4.05	0			4.05	0
4.06	347683	4.06	156562	4.06	0			4.06	0
4.07	352748	4.07	157848	4.07	0			4.07	0
4.08	358382	4.08	158909	4.08	0			4.08	0
4.09	362993	4.09	159895	4.09	0			4.09	0
4.1	369292	4.1	162118	4.1	0			4.1	0
4.11	375521	4.11	163547	4.11	0			4.11	0
4.12	381210	4.12	165022	4.12	0			4.12	0
4.13	387705	4.13	166976	4.13	0			4.13	0
4.14	392637	4.14	168474	4.14	0			4.14	0
4.15	399377	4.15	170138	4.15	0.00652			4.15	0
4.16	405999	4.16	172362	4.16	0.03608			4.16	0
4.17	412907	4.17	174904	4.17	0.0759			4.17	0
4.18	420473	4.18	177212	4.18	0.1108			4.18	0
4.19	426608	4.19	178640	4.19	0.12622			4.19	0
4.2	434525	4.2	180476	4.2	0.13279			4.2	0
4.21	441245	4.21	183289	4.21	0.13988			4.21	0
4.22	449898	4.22	185035	4.22	0.14756			4.22	0
4.23	457350	4.23	187656	4.23	0.15588			4.23	0
4.24	465009	4.24	190805	4.24	0.16493			4.24	0
4.25	473356	4.25	193344	4.25	0.17479			4.25	0
4.26	482921	4.26	195692	4.26	0.18555			4.26	0
4.27	491685	4.27	198427	4.27	0.19734			4.27	0
4.28	501486	4.28	201396	4.28	0.21029			4.28	0
4.29	511437	4.29	204044	4.29	0.22456			4.29	0
4.3	522147	4.3	207973	4.3	0.24032			4.3	0
4.31	531265	4.31	211291	4.31	0.2578			4.31	0
4.32	542537	4.32	214508	4.32	0.27726			4.32	0
4.33	554687	4.33	217789	4.33	0.29899			4.33	0
4.34	565882	4.34	221843	4.34	0.32338			4.34	0
4.35	579370	4.35	225229	4.35	0.35087			4.35	0
4.36	591689	4.36	230534	4.36	0.38201			4.36	0
4.37	605879	4.37	235307	4.37	0.41748			4.37	0
4.38	620790	4.38	239409	4.38	0.45809			4.38	0
4.39	636527	4.39	245096	4.39	0.50491			4.39	0
4.4	654079	4.4	248841	4.4	0.55926			4.4	0
4.41	669484	4.41	253293	4.41	0.62282			4.41	0
4.42	688437	4.42	258899	4.42	0.6978			4.42	0
4.43	706502	4.43	265876	4.43	0.78709			4.43	0
4.44	726392	4.44	271888	4.44	0.89453			4.44	0
4.45	746277	4.45	277097	4.45	1.02535			4.45	0
4.46	766890	4.46	282819	4.46	1.18679			4.46	0
4.47	790576	4.47	290479	4.47	1.38906			4.47	0
4.48	811632	4.48	297358	4.48	1.64698			4.48	0
4.49	835811	4.49	304303	4.49	1.98262			4.49	0
4.5	860043	4.5	311374	4.5	2.43066			4.5	0
4.51	884539	4.51	319186	4.51	3.05317			4.51	0
4.52	909207	4.52	327555	4.52	3.99701			4.52	0
4.53	933655	4.53	335257	4.53	5.70531			4.53	0
4.54	958905	4.54	343005	4.54	9.46538			4.54	0
4.55	981446	4.55	350826	4.55	18.1001			4.55	0
4.56	1005250	4.56	361392	4.56	35.3693			4.56	0
4.57	1027460	4.57	368373	4.57	62.1998			4.57	0
4.58	1049660	4.58	375890	4.58	90.4777			4.58	0
4.59	1067750	4.59	384050	4.59	100			4.59	0
4.6	1085350	4.6	389678	4.6	80.8061			4.6	0
4.61	1098400	4.61	395888	4.61	51.2824			4.61	0
4.62	1109480	4.62	399420	4.62	27.7085			4.62	0
4.63	1116240	4.63	404549	4.63	14.0532			4.63	0
4.64	1118340	4.64	405294	4.64	7.67683			4.64	0
4.65	1116110	4.65	406135	4.65	4.92227			4.65	0
4.66	1109400	4.66	405794	4.66	3.58891			4.66	0
4.67	1098800	4.67	403672	4.67	2.79362			4.67	0
4.68	1083470	4.68	398839	4.68	2.24681			4.68	0
4.69	1063750	4.69	393910	4.69	1.84608			4.69	0
4.7	1040120	4.7	387051	4.7	1.54275			4.7	0
4.71	1012970	4.71	377215	4.71	1.30777			4.71	0
4.72	979995	4.72	367903	4.72	1.12222			4.72	0
4.73	948132	4.73	357442	4.73	0.97325			4.73	0
4.74	915078	4.74	347042	4.74	0.8519			4.74	0
4.75	877846	4.75	334126	4.75	0.75178			4.75	0
4.76	839778	4.76	322041	4.76	0.66824			4.76	0
4.77	801746	4.77	308438	4.77	0.59783			4.77	0
4.78	762273	4.78	294859	4.78	0.53794			4.78	0
4.79	724070	4.79	282676	4.79	0.48659			4.79	0
4.8	687929	4.8	270482	4.8	0.44223			4.8	0
4.81	651929	4.81	257623	4.81	0.40365			4.81	0
4.82	616355	4.82	245378	4.82	0.36989			4.82	0
4.83	582974	4.83	234597	4.83	0.34019			4.83	0
4.84	552463	4.84	223706	4.84	0.31392			4.84	0
4.85	522823	4.85	213225	4.85	0.29057			4.85	0
4.86	494223	4.86	203906	4.86	0.26973			4.86	0
4.87	468156	4.87	195616	4.87	0.25104			4.87	0
4.88	444843	4.88	188183	4.88	0.23423			4.88	0
4.89	421884	4.89	180718	4.89	0.21905			4.89	0
4.9	399900	4.9	174262	4.9	0.2053			4.9	0
4.91	380730	4.91	168256	4.91	0.1928			4.91	0
4.92	362734	4.92	162650	4.92	0.18141			4.92	0
4.93	347060	4.93	157732	4.93	0.171			4.93	0
4.94	331232	4.94	152770	4.94	0.16145			4.94	0
4.95	316877	4.95	148609	4.95	0.15269			4.95	0
4.96	304460	4.96	145163	4.96	0.14461			4.96	0
4.97	292393	4.97	141304	4.97	0.13716			4.97	0
4.98	282312	4.98	137652	4.98	0.13028			4.98	0
4.99	272142	4.99	134407	4.99	0.12337			4.99	0
5	262067	5	132122	5	0.09928			5	0
5.01	253571	5.01	128938	5.01	0.06076			5.01	0
5.02	245871	5.02	126536	5.02	0.023			5.02	0
5.03	238261	5.03	124381	5.03	0.00119			5.03	0
5.04	231826	5.04	122452	5.04	0			5.04	0
5.05	224908	5.05	120451	5.05	0			5.05	0
5.06	219055	5.06	118468	5.06	0			5.06	0
5.07	213422	5.07	116514	5.07	0			5.07	0
5.08	207547	5.08	114984	5.08	0			5.08	0
5.09	203242	5.09	113750	5.09	0			5.09	0
5.1	199124	5.1	111985	5.1	0			5.1	0
5.11	195260	5.11	110628	5.11	0			5.11	0
5.12	190652	5.12	109146	5.12	0			5.12	0
5.13	187155	5.13	108124	5.13	0			5.13	0
5.14	183408	5.14	107244	5.14	0			5.14	0
5.15	179534	5.15	105919	5.15	0			5.15	0
5.16	177047	5.16	104799	5.16	0			5.16	0
5.17	175008	5.17	103620	5.17	0			5.17	0
5.18	171789	5.18	103170	5.18	0			5.18	0
5.19	169110	5.19	102126	5.19	0			5.19	0
5.2	166332	5.2	101770	5.2	0			5.2	0
5.21	163881	5.21	100708	5.21	0			5.21	0
5.22	161840	5.22	99761	5.22	0			5.22	0
5.23	159511	5.23	99183	5.23	0			5.23	0
5.24	157431	5.24	98725	5.24	0			5.24	0
5.25	155896	5.25	97928	5.25	0			5.25	0
5.26	153710	5.26	96596	5.26	0			5.26	0
5.27	152874	5.27	96366	5.27	0			5.27	0
5.28	150968	5.28	95861	5.28	0			5.28	0
5.29	149089	5.29	95347	5.29	0			5.29	0
5.3	147606	5.3	94873	5.3	0			5.3	0
5.31	146484	5.31	94076	5.31	0			5.31	0
5.32	144759	5.32	94261	5.32	0			5.32	0
5.33	143879	5.33	93442	5.33	0			5.33	0
5.34	142576	5.34	92605	5.34	0			5.34	0
5.35	140457	5.35	92904	5.35	0			5.35	0
5.36	140183	5.36	92058	5.36	0			5.36	0
5.37	138967	5.37	91184	5.37	0			5.37	0
5.38	136933	5.38	90908	5.38	0			5.38	0
5.39	136616	5.39	90938	5.39	0			5.39	0
5.4	136328	5.4	90688	5.4	0			5.4	0
5.41	134307	5.41	89961	5.41	0			5.41	0
5.42	132199	5.42	89525	5.42	0			5.42	0
5.43	132215	5.43	89269	5.43	0			5.43	0
5.44	131903	5.44	88727	5.44	0			5.44	0
5.45	130191	5.45	88828	5.45	0			5.45	0
5.46	128892	5.46	88279	5.46	0			5.46	0
5.47	128159	5.47	88287	5.47	0			5.47	0
5.48	127749	5.48	88017	5.48	0			5.48	0
5.49	126359	5.49	87189	5.49	0			5.49	0
5.5	125826	5.5	87232	5.5	0			5.5	0
5.51	125203	5.51	87251	5.51	0			5.51	0
5.52	124042	5.52	86211	5.52	0			5.52	0
5.53	123572	5.53	86459	5.53	0			5.53	0
5.54	122575	5.54	86224	5.54	0			5.54	0
5.55	122087	5.55	86003	5.55	0			5.55	0
5.56	121674	5.56	85918	5.56	0			5.56	0
5.57	120971	5.57	85812	5.57	0			5.57	0
5.58	120917	5.58	85538	5.58	0			5.58	0
5.59	119796	5.59	85314	5.59	0			5.59	1.43551e-06
5.6	119499	5.6	85254	5.6	0			5.6	6.24511e-06
5.61	119088	5.61	84921	5.61	0			5.61	1.22721e-05
5.62	118425	5.62	84632	5.62	0			5.62	1.723e-05
5.63	117724	5.63	84703	5.63	0			5.63	1.91288e-05
5.64	118244	5.64	84445	5.64	0			5.64	2.01279e-05
5.65	117433	5.65	84007	5.65	0			5.65	2.12073e-05
5.66	116922	5.66	84218	5.66	0			5.66	2.23757e-05
5.67	117002	5.67	83693	5.67	0			5.67	2.36434e-05
5.68	117159	5.68	84381	5.68	0			5.68	2.50217e-05
5.69	116457	5.69	83470	5.69	0			5.69	2.6524e-05
5.7	116497	5.7	83942	5.7	0			5.7	2.81655e-05
5.71	116232	5.71	83337	5.71	0			5.71	2.9964e-05
5.72	116120	5.72	83758	5.72	0			5.72	3.19401e-05
5.73	115713	5.73	82985	5.73	0			5.73	3.41179e-05
5.74	115374	5.74	83250	5.74	0			5.74	3.65259e-05
5.75	115447	5.75	82412	5.75	0			5.75	0.00795012
5.76	115394	5.76	83209	5.76	0			5.76	0.0388509
5.77	114310	5.77	82625	5.77	0			5.77	0.0790545
5.78	115070	5.78	82218	5.78	0			5.78	0.113279
5.79	114577	5.79	82487	5.79	0			5.79	0.127418
5.8	114458	5.8	82706	5.8	0			5.8	0.134062
5.81	114499	5.81	82177	5.81	0			5.81	0.141238
5.82	114772	5.82	82035	5.82	0			5.82	0.149006
5.83	114602	5.83	82548	5.83	0			5.83	0.157433
5.84	114333	5.84	82766	5.84	0			5.84	0.166594
5.85	114811	5.85	82635	5.85	0			5.85	0.176578
5.86	115034	5.86	82106	5.86	0			5.86	0.187485
5.87	115257	5.87	82255	5.87	0			5.87	0.199435
5.88	115568	5.88	82330	5.88	0			5.88	0.212563
5.89	115517	5.89	82516	5.89	0			5.89	0.22703
5.9	115356	5.9	82281	5.9	0			5.9	0.243024
5.91	115600	5.91	82332	5.91	0			5.91	0.260767
5.92	115582	5.92	82233	5.92	0			5.92	0.280526
5.93	115699	5.93	82019	5.93	0			5.93	0.302617
5.94	116541	5.94	82631	5.94	0			5.94	0.327424
5.95	116370	5.95	82544	5.95	0			5.95	0.355414
5.96	116302	5.96	83040	5.96	0			5.96	0.387173
5.97	116706	5.97	82742	5.97	0			5.97	0.423467
5.98	116342	5.98	82676	5.98	0			5.98	0.465372
5.99	116806	5.99	81954	5.99	0			5.99	0.51442
6	117631	6	82379	6	0			6	0.572518
6.01	117201	6.01	82226	6.01	0			6.01	0.641396
6.02	117792	6.02	82726	6.02	0			6.02	0.721799
6.03	118088	6.03	83073	6.03	0			6.03	0.813526
6.04	117392	6.04	82283	6.04	0.00265			6.04	0.919747
6.05	118552	6.05	82923	6.05	0.01069			6.05	1.04889
6.06	118402	6.06	83153	6.06	0.02053			6.06	1.21055
6.07	118383	6.07	83037	6.07	0.02842			6.07	1.41568
6.08	119223	6.08	83016	6.08	0.0313			6.08	1.67913
6.09	119330	6.09	82627	6.09	0.03294			6.09	2.02329
6.1	120083	6.1	83454	6.1	0.03471			6.1	2.48406
6.11	120034	6.11	83499	6.11	0.03662			6.11	3.12717
6.12	120439	6.12	83139	6.12	0.0387			6.12	4.11204
6.13	121135	6.13	83357	6.13	0.04096			6.13	5.92376
6.14	121568	6.14	83695	6.14	0.04342			6.14	9.95233
6.15	122049	6.15	84091	6.15	0.04611			6.15	19.1603
6.16	123044	6.16	83872	6.16	0.04906			6.16	37.2931
6.17	123785	6.17	84240	6.17	0.0523			6.17	64.8296
6.18	123846	6.18	84414	6.18	0.05587			6.18	92.6678
6.19	124695	6.19	84439	6.19	0.05982			6.19	100
6.2	124985	6.2	85056	6.2	0.06421			6.2	79.079
6.21	125742	6.21	84890	6.21	0.06909			6.21	49.4392
6.22	126347	6.22	85137	6.22	0.07455			6.22	26.473
6.23	127557	6.23	85193	6.23	0.08068			6.23	13.4334
6.24	128032	6.24	85581	6.24	0.0876			6.24	7.41689
6.25	129183	6.25	85868	6.25	0.09544			6.25	4.81333
6.26	129564	6.26	85947	6.26	0.10438			6.26	3.53394
6.27	130527	6.27	85748	6.27	0.11464			6.27	2.75977
6.28	132114	6.28	85803	6.28	0.12647			6.28	2.22375
6.29	133556	6.29	86418	6.29	0.14023			6.29	1.8297
6.3	133909	6.3	86702	6.3	0.15635			6.3	1.53083
6.31	134375	6.31	86796	6.31	0.17541			6.31	1.29896
6.32	135464	6.32	86788	6.32	0.19814			6.32	1.11562
6.33	135269	6.33	87194	6.33	0.22555			6.33	0.968242
6.34	137522	6.34	87551	6.34	0.25902			6.34	0.848072
6.35	137706	6.35	87928	6.35	0.30044			6.35	0.748838
6.36	139340	6.36	87604	6.36	0.35251			6.36	0.665968
6.37	139462	6.37	87925	6.37	0.41916			6.37	0.596069
6.38	139875	6.38	87700	6.38	0.5063			6.38	0.536581
6.39	140894	6.39	87652	6.39	0.62335			6.39	0.48554
6.4	141610	6.4	88541	6.4	0.78798			6.4	0.441427
6.41	142213	6.41	88213	6.41	1.04466			6.41	0.403045
6.42	142447	6.42	88663	6.42	1.52996			6.42	0.369445
6.43	142918	6.43	88648	6.43	2.62494			6.43	0.339868
6.44	143506	6.44	88520	6.44	5.10129			6.44	0.313694
6.45	143149	6.45	88180	6.45	9.84458			6.45	0.290421
6.46	143543	6.46	88911	6.46	16.7649			6.46	0.26964
6.47	144174	6.47	89368	6.47	23.2424			6.47	0.251009
6.48	144874	6.48	88869	6.48	24.0891			6.48	0.234244
6.49	144449	6.49	88960	6.49	18.4017			6.49	0.2191
6.5	143351	6.5	88276	6.5	11.2364			6.5	0.205377
6.51	143563	6.51	88584	6.51	5.93801			6.51	0.192902
6.52	142587	6.52	88591	6.52	3.02279			6.52	0.181529
6.53	142324	6.53	87873	6.53	1.70063			6.53	0.171131
6.54	141028	6.54	88176	6.54	1.12495			6.54	0.1616
6.55	141110	6.55	88245	6.55	0.83462			6.55	0.152843
6.56	139809	6.56	87914	6.56	0.65499			6.56	0.144779
6.57	138908	6.57	87661	6.57	0.52934			6.57	0.137335
6.58	137948	6.58	87906	6.58	0.43653			6.58	0.13045
6.59	136543	6.59	87408	6.59	0.36592			6.59	0.122964
6.6	134801	6.6	87046	6.6	0.31099			6.6	0.0969216
6.61	134565	6.61	87143	6.61	0.26747			6.61	0.057652
6.62	133474	6.62	86794	6.62	0.23242			6.62	0.020437
6.63	130992	6.63	86421	6.63	0.20379			6.63	0.000557868
6.64	129310	6.64	86030	6.64	0.18012			6.64	0
6.65	128467	6.65	85715	6.65	0.16032			6.65	0
6.66	126874	6.66	85287	6.66	0.1436			6.66	0
6.67	125494	6.67	85170	6.67	0.12936			6.67	0
6.68	123265	6.68	85473	6.68	0.11712			6.68	0
6.69	122308	6.69	84445	6.69	0.10654			6.69	0
6.7	121138	6.7	83928	6.7	0.09733			6.7	0
6.71	119184	6.71	83644	6.71	0.08926			6.71	0
6.72	117423	6.72	83298	6.72	0.08215			6.72	0
6.73	116295	6.73	83318	6.73	0.07585			6.73	0
6.74	115100	6.74	83614	6.74	0.07025			6.74	0
6.75	113341	6.75	82691	6.75	0.06525			6.75	0
6.76	111559	6.76	82565	6.76	0.06076			6.76	0
6.77	110625	6.77	82803	6.77	0.05672			6.77	0
6.78	109508	6.78	82288	6.78	0.05307			6.78	0
6.79	108307	6.79	81328	6.79	0.04975			6.79	0
6.8	107286	6.8	81388	6.8	0.04674			6.8	0
6.81	105930	6.81	81193	6.81	0.044			6.81	0
6.82	104822	6.82	81339	6.82	0.04149			6.82	0
6.83	103440	6.83	80568	6.83	0.03918			6.83	0
6.84	102702	6.84	80427	6.84	0.03707			6.84	0
6.85	101810	6.85	79716	6.85	0.03512			6.85	0
6.86	100785	6.86	80322	6.86	0.03332			6.86	0
6.87	100164	6.87	80014	6.87	0.03165			6.87	0
6.88	99246	6.88	79622	6.88	0.02954			6.88	0
6.89	98241	6.89	78995	6.89	0.02258			6.89	0
6.9	97658	6.9	79170	6.9	0.01286			6.9	0
6.91	96885	6.91	79117	6.91	0.00409			6.91	0
6.92	95964	6.92	78868	6.92	1.61236e-05			6.92	0
6.93	95757	6.93	78556	6.93	1.24087e-06			6.93	0
6.94	94859	6.94	78511	6.94	3.32899e-07			6.94	0
6.95	94434	6.95	78766	6.95	0			6.95	0
6.96	93421	6.96	78174	6.96	0			6.96	0
6.97	92782	6.97	78359	6.97	0			6.97	0
6.98	92636	6.98	77986	6.98	0			6.98	0
6.99	91945	6.99	77775	6.99	0			6.99	0
7	91055	7	77928	7	0			7	0
7.01	90786	7.01	77808	7.01	0			7.01	0
7.02	90520	7.02	77761	7.02	0			7.02	0
7.03	90148	7.03	77202	7.03	0			7.03	0
7.04	89859	7.04	77383	7.04	0			7.04	0
7.05	89350	7.05	77474	7.05	0			7.05	0
7.06	89498	7.06	77290	7.06	0			7.06	0
7.07	88810	7.07	76967	7.07	0			7.07	0
7.08	88010	7.08	77046	7.08	0			7.08	0
7.09	88304	7.09	76852	7.09	0			7.09	0
7.1	87202	7.1	76480	7.1	0			7.1	0
7.11	86805	7.11	76722	7.11	0			7.11	0
7.12	86634	7.12	76767	7.12	0			7.12	0
7.13	86666	7.13	77068	7.13	0			7.13	0
7.14	86187	7.14	76563	7.14	0			7.14	0
7.15	86209	7.15	76914	7.15	0			7.15	0
7.16	85478	7.16	76570	7.16	0			7.16	0
7.17	85637	7.17	76369	7.17	0			7.17	0
7.18	84861	7.18	76614	7.18	0			7.18	0
7.19	84600	7.19	76134	7.19	0			7.19	0
7.2	84249	7.2	76223	7.2	0			7.2	0
7.21	84293	7.21	75848	7.21	0			7.21	0
7.22	83594	7.22	76491	7.22	0			7.22	0
7.23	83493	7.23	75992	7.23	0			7.23	0
7.24	83668	7.24	76010	7.24	0			7.24	0
7.25	83178	7.25	75800	7.25	0			7.25	0
7.26	82584	7.26	75930	7.26	0			7.26	0
7.27	82753	7.27	76060	7.27	0			7.27	0
7.28	82685	7.28	76438	7.28	0			7.28	0
7.29	82316	7.29	75468	7.29	0			7.29	0
7.3	81093	7.3	76151	7.3	0			7.3	0
7.31	81759	7.31	75977	7.31	0			7.31	0
7.32	82250	7.32	75475	7.32	0			7.32	0
7.33	81372	7.33	75770	7.33	0			7.33	0
7.34	80561	7.34	75698	7.34	0			7.34	0
7.35	80870	7.35	75662	7.35	0			7.35	0
7.36	80702	7.36	75680	7.36	0			7.36	0
7.37	80537	7.37	75738	7.37	0			7.37	0
7.38	80178	7.38	75493	7.38	0			7.38	0
7.39	79912	7.39	75915	7.39	0			7.39	0
7.4	80073	7.4	75585	7.4	0			7.4	0
7.41	80065	7.41	75807	7.41	0			7.41	0
7.42	80143	7.42	75822	7.42	0			7.42	0
7.43	80008	7.43	75386	7.43	0			7.43	0
7.44	79835	7.44	75757	7.44	0			7.44	0
7.45	78999	7.45	76053	7.45	0			7.45	0
7.46	79278	7.46	75543	7.46	0			7.46	0
7.47	79080	7.47	75771	7.47	0			7.47	0
7.48	78421	7.48	75530	7.48	0			7.48	0
7.49	78975	7.49	75410	7.49	0			7.49	0
7.5	79027	7.5	75507	7.5	0			7.5	0
7.51	79264	7.51	75998	7.51	0			7.51	0
7.52	78787	7.52	75703	7.52	0			7.52	0
7.53	78928	7.53	75916	7.53	0			7.53	0
7.54	79205	7.54	75526	7.54	0			7.54	0
7.55	78854	7.55	75729	7.55	0			7.55	0
7.56	78976	7.56	75635	7.56	0			7.56	0
7.57	78627	7.57	75630	7.57	0			7.57	0
7.58	79103	7.58	75675	7.58	0			7.58	0
7.59	78309	7.59	75792	7.59	0			7.59	0
7.6	78789	7.6	75940	7.6	0			7.6	0
7.61	78545	7.61	75841	7.61	0			7.61	0
7.62	78803	7.62	76120	7.62	0			7.62	0
7.63	78856	7.63	75938	7.63	0			7.63	0
7.64	78837	7.64	75529	7.64	0			7.64	0
7.65	78842	7.65	75612	7.65	0			7.65	0
7.66	78568	7.66	75815	7.66	0			7.66	0
7.67	78475	7.67	75569	7.67	0			7.67	0
7.68	78834	7.68	75679	7.68	0			7.68	0
7.69	78743	7.69	76189	7.69	0			7.69	0
7.7	79162	7.7	76142	7.7	0			7.7	0
7.71	78734	7.71	75885	7.71	0			7.71	0
7.72	78461	7.72	75982	7.72	0			7.72	0
7.73	78362	7.73	75892	7.73	0			7.73	0
7.74	78051	7.74	76070	7.74	0			7.74	0
7.75	78646	7.75	76264	7.75	0			7.75	0
7.76	78102	7.76	76447	7.76	0			7.76	0
7.77	78092	7.77	76463	7.77	0			7.77	0
7.78	77876	7.78	76100	7.78	0			7.78	0
7.79	77831	7.79	76467	7.79	0			7.79	0
7.8	77763	7.8	76755	7.8	0			7.8	0
7.81	77995	7.81	76424	7.81	0			7.81	0
7.82	78133	7.82	75683	7.82	0			7.82	0
7.83	77769	7.83	76463	7.83	0			7.83	0
7.84	77940	7.84	76264	7.84	0			7.84	0
7.85	77872	7.85	76109	7.85	0			7.85	0
7.86	77644	7.86	76092	7.86	0			7.86	0
7.87	77293	7.87	76299	7.87	0			7.87	0
7.88	77671	7.88	76115	7.88	0			7.88	0
7.89	77332	7.89	76732	7.89	0			7.89	0
7.9	77624	7.9	76343	7.9	0			7.9	0
7.91	77561	7.91	76634	7.91	0			7.91	0
7.92	77902	7.92	76955	7.92	0			7.92	0
7.93	77789	7.93	76479	7.93	0			7.93	0
7.94	77579	7.94	76650	7.94	0			7.94	0
7.95	77602	7.95	76574	7.95	0			7.95	0
7.96	77222	7.96	76589	7.96	0			7.96	0
7.97	77905	7.97	76891	7.97	0			7.97	0
7.98	77529	7.98	76967	7.98	0			7.98	0
7.99	77472	7.99	77035	7.99	0			7.99	0
8	77597	8	77276	8	0			8	0
8.01	77780	8.01	76693	8.01	0			8.01	0
8.02	77677	8.02	76957	8.02	0			8.02	0
8.03	77457	8.03	77176	8.03	0			8.03	0
8.04	77887	8.04	77480	8.04	0			8.04	0
8.05	78037	8.05	77297	8.05	0			8.05	0
8.06	77839	8.06	77238	8.06	0			8.06	0
8.07	77925	8.07	77835	8.07	0			8.07	0
8.08	78165	8.08	77909	8.08	0			8.08	0
8.09	77963	8.09	77320	8.09	0			8.09	0
8.1	78111	8.1	77979	8.1	0			8.1	0
8.11	78104	8.11	77895	8.11	0			8.11	0
8.12	78298	8.12	78256	8.12	0			8.12	0
8.13	77866	8.13	78335	8.13	0			8.13	0
8.14	78625	8.14	78230	8.14	0			8.14	0
8.15	78694	8.15	78597	8.15	0			8.15	0
8.16	78734	8.16	78109	8.16	0			8.16	0
8.17	79397	8.17	78831	8.17	0			8.17	0
8.18	79324	8.18	78410	8.18	0			8.18	0
8.19	79529	8.19	78311	8.19	0			8.19	0
8.2	79012	8.2	78156	8.2	0			8.2	0.00212435
8.21	79349	8.21	79042	8.21	0			8.21	0.0245225
8.22	79475	8.22	78812	8.22	0			8.22	0.0601735
8.23	79593	8.23	79425	8.23	0			8.23	0.0950724
8.24	79872	8.24	79548	8.24	0			8.24	0.115214
8.25	79567	8.25	79785	8.25	0			8.25	0.121257
8.26	80491	8.26	79600	8.26	0			8.26	0.127677
8.27	80125	8.27	79251	8.27	0			8.27	0.134619
8.28	80411	8.28	79692	8.28	0			8.28	0.142143
8.29	80875	8.29	79916	8.29	0			8.29	0.150315
8.3	80757	8.3	79699	8.3	0			8.3	0.159211
8.31	81045	8.31	80064	8.31	0			8.31	0.16892
8.32	80828	8.32	80059	8.32	0			8.32	0.179543
8.33	81437	8.33	80621	8.33	0			8.33	0.191199
8.34	81539	8.34	80504	8.34	0			8.34	0.204026
8.35	81646	8.35	80631	8.35	0			8.35	0.218186
8.36	81904	8.36	80974	8.36	0			8.36	0.233869
8.37	81820	8.37	81172	8.37	0			8.37	0.251302
8.38	82472	8.38	81938	8.38	0			8.38	0.270754
8.39	82383	8.39	81880	8.39	0			8.39	0.292549
8.4	82990	8.4	81434	8.4	0			8.4	0.317078
8.41	82621	8.41	81591	8.41	0			8.41	0.344815
8.42	83057	8.42	82394	8.42	0			8.42	0.376345
8.43	83380	8.43	82308	8.43	0			8.43	0.412388
8.44	83176	8.44	82871	8.44	0			8.44	0.453845
8.45	83685	8.45	82759	8.45	0			8.45	0.501852
8.46	84096	8.46	83134	8.46	0			8.46	0.557857
8.47	83823	8.47	83372	8.47	0			8.47	0.62373
8.48	84192	8.48	83587	8.48	0			8.48	0.701915
8.49	84408	8.49	84492	8.49	0			8.49	0.795658
8.5	84997	8.5	84986	8.5	0			8.5	0.909341
8.51	85331	8.51	84586	8.51	0			8.51	1.04898
8.52	84993	8.52	85003	8.52	0			8.52	1.22303
8.53	85862	8.53	85348	8.53	0			8.53	1.4436
8.54	86140	8.54	85151	8.54	0			8.54	1.7286
8.55	86751	8.55	85521	8.55	0			8.55	2.10554
8.56	86489	8.56	86156	8.56	0			8.56	2.62092
8.57	87225	8.57	86832	8.57	0			8.57	3.37416
8.58	87584	8.58	86690	8.58	0			8.58	4.64943
8.59	88675	8.59	86959	8.59	0			8.59	7.30806
8.6	88926	8.6	87781	8.6	0			8.6	13.459
8.61	88743	8.61	88299	8.61	0			8.61	26.5111
8.62	89574	8.62	88741	8.62	0			8.62	48.7363
8.63	90041	8.63	88991	8.63	0			8.63	76.0291
8.64	90653	8.64	89116	8.64	0			8.64	92.8334
8.65	91213	8.65	89675	8.65	0			8.65	82.8546
8.66	91654	8.66	90237	8.66	0			8.66	56.4389
8.67	92435	8.67	90762	8.67	0			8.67	31.92
8.68	92640	8.68	91153	8.68	0			8.68	16.3194
8.69	93004	8.69	91579	8.69	0			8.69	8.57345
8.7	94428	8.7	91942	8.7	0			8.7	5.20358
8.71	95338	8.71	92680	8.71	0			8.71	3.66285
8.72	95773	8.72	93222	8.72	0			8.72	2.80446
8.73	95633	8.73	93706	8.73	0			8.73	2.23554
8.74	97100	8.74	93696	8.74	0.000119427			8.74	1.82515
8.75	98196	8.75	94854	8.75	0.00434			8.75	1.51731
8.76	98777	8.76	95626	8.76	0.01224			8.76	1.28052
8.77	99190	8.77	96107	8.77	0.02059			8.77	1.09465
8.78	99964	8.78	96973	8.78	0.02616			8.78	0.946191
8.79	100867	8.79	97559	8.79	0.02776			8.79	0.825809
8.8	102101	8.8	98505	8.8	0.02922			8.8	0.726888
8.81	103971	8.81	99253	8.81	0.0308			8.81	0.64464
8.82	104233	8.82	100417	8.82	0.03251			8.82	0.575537
8.83	105227	8.83	100802	8.83	0.03437			8.83	0.516931
8.84	106292	8.84	101393	8.84	0.03639			8.84	0.466808
8.85	107071	8.85	102088	8.85	0.0386			8.85	0.423611
8.86	108840	8.86	103280	8.86	0.04101			8.86	0.386125
8.87	109539	8.87	104389	8.87	0.04365			8.87	0.353389
8.88	110831	8.88	105294	8.88	0.04656			8.88	0.324635
8.89	111809	8.89	106384	8.89	0.04977			8.89	0.299244
8.9	113001	8.9	107268	8.9	0.05331			8.9	0.276713
8.91	114560	8.91	108082	8.91	0.05726			8.91	0.256629
8.92	115938	8.92	108621	8.92	0.06165			8.92	0.23865
8.93	118182	8.93	110761	8.93	0.06657			8.93	0.222492
8.94	118932	8.94	111154	8.94	0.0721			8.94	0.207919
8.95	120295	8.95	112320	8.95	0.07835			8.95	0.19473
8.96	121483	8.96	114267	8.96	0.08544			8.96	0.182755
8.97	123588	8.97	115434	8.97	0.09354			8.97	0.171851
8.98	124795	8.98	116251	8.98	0.10284			8.98	0.161892
8.99	126446	8.99	117225	8.99	0.11359			8.99	0.152774
9	127786	9	119082	9	0.12612			9	0.144404
9.01	130428	9.01	120447	9.01	0.14082			9.01	0.136702
9.02	131699	9.02	121876	9.02	0.15824			9.02	0.1296
9.03	133460	9.03	122701	9.03	0.17907			9.03	0.123037
9.04	135895	9.04	124728	9.04	0.20427			9.04	0.11696
9.05	137312	9.05	125601	9.05	0.23512			9.05	0.10293
9.06	138535	9.06	127147	9.06	0.27345			9.06	0.0708108
9.07	140581	9.07	129749	9.07	0.32184			9.07	0.033947
9.08	142507	9.08	130033	9.08	0.38408			9.08	0.00634343
9.09	144875	9.09	133122	9.09	0.46593			9.09	0
9.1	146601	9.1	134076	9.1	0.57684			9.1	0
9.11	148923	9.11	136144	9.11	0.73579			9.11	0
9.12	150611	9.12	137346	9.12	0.99422			9.12	0
9.13	151782	9.13	138589	9.13	1.51013			9.13	0
9.14	153149	9.14	140144	9.14	2.69576			9.14	0
9.15	154817	9.15	142560	9.15	5.29433			9.15	0
9.16	156002	9.16	143705	9.16	9.97407			9.16	0
9.17	157861	9.17	145522	9.17	16.2296			9.17	0
9.18	158680	9.18	147396	9.18	21.0773			9.18	0
9.19	159607	9.19	148178	9.19	20.1736			9.19	0
9.2	160501	9.2	150003	9.2	14.4789			9.2	0
9.21	161380	9.21	150254	9.21	8.48254			9.21	0
9.22	162326	9.22	151662	9.22	4.3957			9.22	0
9.23	162792	9.23	153033	9.23	2.26761			9.23	0
9.24	162719	9.24	153907	9.24	1.32636			9.24	0
9.25	163696	9.25	154515	9.25	0.90788			9.25	0
9.26	163210	9.26	155045	9.26	0.68569			9.26	0
9.27	162217	9.27	154771	9.27	0.54286			9.27	0
9.28	162669	9.28	155457	9.28	0.44117			9.28	0
9.29	161956	9.29	156046	9.29	0.36542			9.29	0
9.3	161009	9.3	155653	9.3	0.30743			9.3	0
9.31	160233	9.31	155239	9.31	0.26211			9.31	0
9.32	158968	9.32	155138	9.32	0.22604			9.32	0
9.33	158268	9.33	153910	9.33	0.19688			9.33	0
9.34	155710	9.34	152954	9.34	0.17299			9.34	0
9.35	154367	9.35	152401	9.35	0.15317			9.35	0
9.36	153022	9.36	151684	9.36	0.13656			9.36	0
9.37	151585	9.37	150278	9.37	0.1225			9.37	0
9.38	149520	9.38	148996	9.38	0.1105			9.38	0
9.39	146998	9.39	147984	9.39	0.10017			9.39	0
9.4	145009	9.4	146051	9.4	0.09122			9.4	0
9.41	143400	9.41	144050	9.41	0.08341			9.41	0
9.42	141074	9.42	142858	9.42	0.07656			9.42	0
9.43	139493	9.43	140513	9.43	0.07052			9.43	0
9.44	137508	9.44	139164	9.44	0.06517			9.44	0
9.45	134975	9.45	137124	9.45	0.0604			9.45	0
9.46	133631	9.46	136228	9.46	0.05614			9.46	0
9.47	131724	9.47	134028	9.47	0.05231			9.47	0
9.48	130057	9.48	132293	9.48	0.04886			9.48	0
9.49	127791	9.49	130677	9.49	0.04574			9.49	0
9.5	125993	9.5	128648	9.5	0.0429			9.5	0
9.51	124341	9.51	127185	9.51	0.04033			9.51	0
9.52	122008	9.52	125162	9.52	0.03798			9.52	0
9.53	121379	9.53	123959	9.53	0.03582			9.53	0
9.54	119428	9.54	122618	9.54	0.03385			9.54	0
9.55	117397	9.55	120504	9.55	0.03203			9.55	0
9.56	116215	9.56	119005	9.56	0.03036			9.56	0
9.57	114586	9.57	117713	9.57	0.02881			9.57	0
9.58	112466	9.58	116537	9.58	0.02738			9.58	0
9.59	111964	9.59	115624	9.59	0.0251			9.59	0
9.6	110871	9.6	113721	9.6	0.01845			9.6	0
9.61	109311	9.61	112304	9.61	0.0099			9.61	0
9.62	108102	9.62	111326	9.62	0.00269			9.62	0
9.63	107279	9.63	110626	9.63	0			9.63	0
9.64	106422	9.64	109330	9.64	0			9.64	0
9.65	105150	9.65	108547	9.65	0			9.65	0
9.66	104362	9.66	107666	9.66	0			9.66	0
9.67	103068	9.67	106515	9.67	0			9.67	0
9.68	102994	9.68	105911	9.68	0			9.68	0
9.69	101113	9.69	104602	9.69	0			9.69	0
9.7	99698	9.7	103876	9.7	0			9.7	0
9.71	99624	9.71	103450	9.71	0			9.71	0
9.72	98843	9.72	102465	9.72	0			9.72	0
9.73	98121	9.73	101304	9.73	0			9.73	0
9.74	97710	9.74	100674	9.74	0			9.74	0
9.75	96596	9.75	100129	9.75	0			9.75	0
9.76	95712	9.76	99901	9.76	0			9.76	0
9.77	95342	9.77	98724	9.77	0			9.77	0
9.78	94844	9.78	98311	9.78	0			9.78	0
9.79	93749	9.79	97985	9.79	0			9.79	0
9.8	93377	9.8	97392	9.8	0			9.8	0
9.81	93184	9.81	96727	9.81	0.000125467			9.81	0
9.82	91818	9.82	95917	9.82	0.00138			9.82	0
9.83	91726	9.83	95514	9.83	0.00337			9.83	0
9.84	91883	9.84	95575	9.84	0.00532			9.84	0
9.85	91160	9.85	94875	9.85	0.00653			9.85	0
9.86	90567	9.86	94341	9.86	0.00717			9.86	0
9.87	90182	9.87	93689	9.87	0.00791			9.87	0
9.88	89953	9.88	94178	9.88	0.00861			9.88	0
9.89	89397	9.89	93111	9.89	0.00915			9.89	0
9.9	89350	9.9	92769	9.9	0.00967			9.9	0
9.91	88750	9.91	92730	9.91	0.01023			9.91	0
9.92	88216	9.92	92126	9.92	0.01084			9.92	0
9.93	87544	9.93	91478	9.93	0.01152			9.93	0
9.94	87545	9.94	90988	9.94	0.01225			9.94	0
9.95	87280	9.95	91183	9.95	0.01306			9.95	0
9.96	86345	9.96	91015	9.96	0.01395			9.96	0
9.97	86017	9.97	90412	9.97	0.01493			9.97	0
9.98	85775	9.98	90156	9.98	0.01603			9.98	0
9.99	85701	9.99	89683	9.99	0.01724			9.99	0
10	84904	10	89834	10	0.01861			10	0
10.01	85141	10.01	89437	10.01	0.02013			10.01	0
10.02	85227	10.02	89050	10.02	0.02186			10.02	0
10.03	84207	10.03	88996	10.03	0.02382			10.03	0
10.04	83944	10.04	88190	10.04	0.02605			10.04	0
10.05	83784	10.05	88033	10.05	0.02861			10.05	0
10.06	83716	10.06	87656	10.06	0.03156			10.06	0
10.07	83247	10.07	87608	10.07	0.035			10.07	0
10.08	82922	10.08	86996	10.08	0.03903			10.08	0
10.09	82278	10.09	87192	10.09	0.04379			10.09	0
10.1	82593	10.1	86947	10.1	0.04948			10.1	0
10.11	82081	10.11	86123	10.11	0.05636			10.11	0
10.12	81620	10.12	86350	10.12	0.06476			10.12	0
10.13	81596	10.13	85979	10.13	0.07517			10.13	0
10.14	81449	10.14	85819	10.14	0.0883			10.14	0
10.15	81177	10.15	85658	10.15	0.10515			10.15	0
10.16	80854	10.16	85331	10.16	0.12728			10.16	0
10.17	80416	10.17	85315	10.17	0.15725			10.17	0
10.18	80255	10.18	85273	10.18	0.20037			10.18	0
10.19	79747	10.19	84857	10.19	0.27133			10.19	0
10.2	80292	10.2	84547	10.2	0.41455			10.2	0
10.21	80210	10.21	84126	10.21	0.74097			10.21	0
10.22	79723	10.22	84547	10.22	1.43784			10.22	0
10.23	79354	10.23	84305	10.23	2.65036			10.23	0
10.24	79186	10.24	83857	10.24	4.20659			10.24	0
10.25	79028	10.25	83824	10.25	5.32714			10.25	0
10.26	78566	10.26	83839	10.26	5.07267			10.26	0
10.27	78094	10.27	83578	10.27	3.89031			10.27	0
10.28	78382	10.28	83458	10.28	2.75722			10.28	0
10.29	78113	10.29	83109	10.29	1.93345			10.29	0
10.3	77595	10.3	82674	10.3	1.28885			10.3	0
10.31	77854	10.31	83026	10.31	0.80272			10.31	0
10.32	77658	10.32	82321	10.32	0.48261			10.32	0
10.33	77721	10.33	82941	10.33	0.29882			10.33	0
10.34	76880	10.34	82486	10.34	0.20299			10.34	0
10.35	77199	10.35	82116	10.35	0.1521			10.35	0
10.36	76755	10.36	81652	10.36	0.12131			10.36	0
10.37	76656	10.37	81609	10.37	0.09997			10.37	0
10.38	76792	10.38	81989	10.38	0.08401			10.38	0
10.39	76524	10.39	82139	10.39	0.07163			10.39	0
10.4	76038	10.4	81579	10.4	0.06181			10.4	0
10.41	76238	10.41	81159	10.41	0.05389			10.41	0
10.42	76273	10.42	80988	10.42	0.0474			10.42	0
10.43	75989	10.43	80678	10.43	0.04202			10.43	0
10.44	75517	10.44	80578	10.44	0.03751			10.44	0
10.45	75572	10.45	81052	10.45	0.03369			10.45	0
10.46	75507	10.46	80896	10.46	0.03043			10.46	0
10.47	75056	10.47	80572	10.47	0.02762			10.47	0
10.48	75311	10.48	79824	10.48	0.02518			10.48	0
10.49	75203	10.49	80135	10.49	0.02305			10.49	0
10.5	74999	10.5	80368	10.5	0.02118			10.5	0
10.51	74829	10.51	80265	10.51	0.01953			10.51	0
10.52	75006	10.52	79731	10.52	0.01807			10.52	0
10.53	74142	10.53	79606	10.53	0.01676			10.53	0
10.54	74462	10.54	79665	10.54	0.01559			10.54	0
10.55	74116	10.55	79717	10.55	0.01454			10.55	0
10.56	73702	10.56	79281	10.56	0.01359			10.56	0
10.57	73435	10.57	79389	10.57	0.01273			10.57	0
10.58	73766	10.58	79381	10.58	0.01196			10.58	0
10.59	73692	10.59	79201	10.59	0.01125			10.59	0
10.6	73471	10.6	78616	10.6	0.0106			10.6	0
10.61	73363	10.61	78411	10.61	0.01			10.61	0
10.62	73189	10.62	78992	10.62	0.00946			10.62	0
10.63	73594	10.63	79078	10.63	0.00896			10.63	0
10.64	73576	10.64	78708	10.64	0.00849			10.64	0
10.65	73997	10.65	78169	10.65	0.00806			10.65	0
10.66	72958	10.66	78647	10.66	0.00739			10.66	0
10.67	72837	10.67	78515	10.67	0.00566			10.67	0
10.68	72615	10.68	78588	10.68	0.00353			10.68	0
10.69	72569	10.69	78273	10.69	0.00177			10.69	0
10.7	72761	10.7	77967	10.7	0.001			10.7	0
10.71	72428	10.71	78113	10.71	0.000652088			10.71	0
10.72	71749	10.72	78169	10.72	0.000280208			10.72	0
10.73	71885	10.73	77886	10.73	3.26281e-05			10.73	0
10.74	72092	10.74	78252	10.74	0			10.74	0
10.75	71790	10.75	77790	10.75	0			10.75	0
10.76	71622	10.76	77494	10.76	0			10.76	0
10.77	71610	10.77	77759	10.77	0			10.77	0
10.78	71805	10.78	77891	10.78	0			10.78	0
10.79	71319	10.79	77704	10.79	0			10.79	0
10.8	71178	10.8	77518	10.8	0			10.8	0
10.81	71118	10.81	77452	10.81	0			10.81	0
10.82	71325	10.82	76893	10.82	0			10.82	0
10.83	71252	10.83	77280	10.83	0			10.83	0
10.84	71042	10.84	77158	10.84	0			10.84	0
10.85	70583	10.85	77118	10.85	0			10.85	0
10.86	71077	10.86	77005	10.86	0			10.86	0
10.87	70606	10.87	77046	10.87	0			10.87	0
10.88	70390	10.88	76942	10.88	0			10.88	0
10.89	70310	10.89	76620	10.89	0			10.89	0
10.9	70100	10.9	76777	10.9	0			10.9	0
10.91	69805	10.91	77211	10.91	0			10.91	0
10.92	70316	10.92	76587	10.92	0			10.92	0
10.93	69703	10.93	77163	10.93	0			10.93	0
10.94	70033	10.94	76970	10.94	0			10.94	0
10.95	70104	10.95	76493	10.95	0			10.95	0
10.96	70068	10.96	76527	10.96	0			10.96	0
10.97	69856	10.97	76393	10.97	0			10.97	0
10.98	69923	10.98	76397	10.98	0			10.98	0
10.99	69671	10.99	76472	10.99	0			10.99	0
11	69540	11	76184	11	0			11	0
11.01	69207	11.01	76214	11.01	0			11.01	0
11.02	69166	11.02	76041	11.02	0			11.02	0
11.03	69268	11.03	76108	11.03	0			11.03	0
11.04	68644	11.04	75783	11.04	0			11.04	0
11.05	69383	11.05	75814	11.05	0			11.05	0
11.06	69155	11.06	75950	11.06	0			11.06	0
11.07	69180	11.07	76329	11.07	0			11.07	0
11.08	69201	11.08	75636	11.08	0			11.08	0
11.09	69003	11.09	76159	11.09	0			11.09	0
11.1	69191	11.1	75837	11.1	0			11.1	0
11.11	68882	11.11	74969	11.11	0			11.11	0
11.12	68540	11.12	75824	11.12	0			11.12	0
11.13	69144	11.13	75285	11.13	0			11.13	0
11.14	68551	11.14	75403	11.14	0			11.14	0
11.15	68440	11.15	75788	11.15	0			11.15	0
11.16	68496	11.16	75604	11.16	0			11.16	0
11.17	68494	11.17	75719	11.17	0			11.17	0
11.18	67955	11.18	75820	11.18	0			11.18	0
11.19	68293	11.19	75542	11.19	0			11.19	0
11.2	68248	11.2	75357	11.2	0			11.2	0
11.21	68002	11.21	75441	11.21	0			11.21	0
11.22	67616	11.22	75402	11.22	0			11.22	0
11.23	68090	11.23	75644	11.23	0			11.23	0
11.24	67955	11.24	75129	11.24	0			11.24	0
11.25	68404	11.25	75063	11.25	0			11.25	0
11.26	67717	11.26	75005	11.26	0			11.26	0
11.27	67578	11.27	75137	11.27	0			11.27	0
11.28	67692	11.28	75684	11.28	0			11.28	0
11.29	67784	11.29	75341	11.29	0			11.29	0
11.3	67226	11.3	74971	11.3	0			11.3	0
11.31	67432	11.31	75378	11.31	0			11.31	0
11.32	67589	11.32	75046	11.32	0			11.32	0
11.33	67375	11.33	75174	11.33	0			11.33	0
11.34	67463	11.34	75550	11.34	0			11.34	0
11.35	67091	11.35	75058	11.35	0			11.35	0
11.36	66794	11.36	74684	11.36	0			11.36	0
11.37	67125	11.37	74710	11.37	0			11.37	0
11.38	66952	11.38	74546	11.38	0			11.38	0
11.39	67063	11.39	75462	11.39	0			11.39	0
11.4	67186	11.4	75169	11.4	0			11.4	0
11.41	67266	11.41	75269	11.41	0			11.41	0
11.42	66888	11.42	74742	11.42	0			11.42	0
11.43	66603	11.43	74889	11.43	0			11.43	0
11.44	66594	11.44	74684	11.44	0			11.44	0
11.45	66404	11.45	74773	11.45	0			11.45	0
11.46	66864	11.46	74947	11.46	0			11.46	0
11.47	66315	11.47	75010	11.47	0			11.47	0
11.48	66419	11.48	75155	11.48	0			11.48	0
11.49	66662	11.49	74787	11.49	0			11.49	0
11.5	66736	11.5	74784	11.5	0			11.5	0
11.51	66404	11.51	74448	11.51	0			11.51	0
11.52	66399	11.52	74794	11.52	0			11.52	0
11.53	66270	11.53	74965	11.53	0			11.53	0
11.54	66379	11.54	74959	11.54	0			11.54	0
11.55	65950	11.55	74989	11.55	0			11.55	0
11.56	66075	11.56	74883	11.56	0			11.56	0
11.57	66199	11.57	74750	11.57	0			11.57	0
11.58	66248	11.58	74692	11.58	0			11.58	0
11.59	66180	11.59	74778	11.59	0			11.59	0
11.6	65805	11.6	74590	11.6	0			11.6	0
11.61	66076	11.61	75018	11.61	0			11.61	0
11.62	65578	11.62	74503	11.62	0			11.62	0
11.63	65832	11.63	74320	11.63	0			11.63	4.90925e-06
11.64	65214	11.64	74291	11.64	0			11.64	2.10146e-05
11.65	65558	11.65	74605	11.65	0			11.65	4.11713e-05
11.66	65994	11.66	74556	11.66	0			11.66	5.78516e-05
11.67	66059	11.67	74766	11.67	0			11.67	6.43826e-05
11.68	65994	11.68	74654	11.68	0			11.68	6.7716e-05
11.69	65574	11.69	74393	11.69	0			11.69	7.13149e-05
11.7	65886	11.7	74379	11.7	0			11.7	7.52082e-05
11.71	66481	11.71	74546	11.71	0			11.71	7.94287e-05
11.72	65707	11.72	73588	11.72	0			11.72	8.40143e-05
11.73	65782	11.73	74455	11.73	0			11.73	8.90081e-05
11.74	65861	11.74	74034	11.74	0			11.74	9.44601e-05
11.75	65688	11.75	74263	11.75	0			11.75	0.000100428
11.76	65677	11.76	74398	11.76	0			11.76	0.000106978
11.77	65484	11.77	74687	11.77	0			11.77	0.00011419
11.78	65517	11.78	74219	11.78	0			11.78	0.000122155
11.79	65701	11.79	73954	11.79	0			11.79	0.000130982
11.8	65102	11.8	74139	11.8	0			11.8	0.000140798
11.81	64837	11.81	74318	11.81	0			11.81	0.000151758
11.82	64948	11.82	73957	11.82	0			11.82	0.000164046
11.83	65557	11.83	73913	11.83	0			11.83	0.000177883
11.84	65324	11.84	74474	11.84	0			11.84	0.000193543
11.85	65363	11.85	74124	11.85	0			11.85	0.000211357
11.86	65209	11.86	74106	11.86	0			11.86	0.000231739
11.87	64708	11.87	74249	11.87	0			11.87	0.000255205
11.88	65284	11.88	73784	11.88	0			11.88	0.000282405
11.89	65185	11.89	74334	11.89	0			11.89	0.000314173
11.9	64899	11.9	73989	11.9	0			11.9	0.000351584
11.91	64874	11.91	74321	11.91	0			11.91	0.00039605
11.92	64897	11.92	73752	11.92	0			11.92	0.000449445
11.93	65004	11.93	73863	11.93	0			11.93	0.00051431
11.94	64906	11.94	73972	11.94	0			11.94	0.000594142
11.95	64339	11.95	73663	11.95	0			11.95	0.000703255
11.96	64347	11.96	74260	11.96	0			11.96	0.00088548
11.97	64594	11.97	74694	11.97	0			11.97	0.00112921
11.98	64739	11.98	74373	11.98	0			11.98	0.00142063
11.99	64814	11.99	74311	11.99	0			11.99	0.00175821
12	64533	12	74141	12	0			12	0.00221853
12.01	64602	12.01	73833	12.01	0			12.01	0.00301672
12.02	64497	12.02	74442	12.02	0			12.02	0.00471251
12.03	64637	12.03	73869	12.03	0			12.03	0.0085896
12.04	64492	12.04	74365	12.04	0			12.04	0.016521
12.05	64475	12.05	73781	12.05	0			12.05	0.0293775
12.06	64709	12.06	73588	12.06	0			12.06	0.0440905
12.07	64280	12.07	74062	12.07	0			12.07	0.051393
12.08	64138	12.08	74411	12.08	0			12.08	0.0440011
12.09	64527	12.09	74352	12.09	0			12.09	0.0293193
12.1	64122	12.1	73839	12.1	0			12.1	0.0165595
12.11	63936	12.11	74149	12.11	0			12.11	0.00873218
12.12	64562	12.12	74097	12.12	0			12.12	0.0049426
12.13	64277	12.13	73888	12.13	0			12.13	0.00331948
12.14	64710	12.14	73739	12.14	0			12.14	0.00258872
12.15	64267	12.15	74303	12.15	0			12.15	0.00219739
12.16	63919	12.16	74073	12.16	0			12.16	0.00195882
12.17	63932	12.17	73842	12.17	0			12.17	0.00181039
12.18	64125	12.18	73608	12.18	0			12.18	0.00172536
12.19	63649	12.19	73873	12.19	0			12.19	0.00168944
12.2	64287	12.2	73691	12.2	0			12.2	0.00169459
12.21	64056	12.21	74051	12.21	0			12.21	0.00173686
12.22	64147	12.22	73788	12.22	0			12.22	0.00181534
12.23	64025	12.23	73863	12.23	0			12.23	0.00193179
12.24	63462	12.24	74099	12.24	0			12.24	0.0020906
12.25	64218	12.25	73953	12.25	0			12.25	0.00229921
12.26	64120	12.26	74103	12.26	0			12.26	0.002569
12.27	63807	12.27	74020	12.27	0			12.27	0.00291675
12.28	63449	12.28	74152	12.28	0			12.28	0.00336718
12.29	63660	12.29	73951	12.29	0			12.29	0.00395715
12.3	63584	12.3	74131	12.3	0			12.3	0.00474344
12.31	64023	12.31	73871	12.31	0			12.31	0.00582108
12.32	63903	12.32	74488	12.32	0			12.32	0.00738757
12.33	63779	12.33	74063	12.33	0			12.33	0.00999315
12.34	64118	12.34	74142	12.34	0			12.34	0.0153075
12.35	64017	12.35	74571	12.35	0			12.35	0.0275269
12.36	63784	12.36	74206	12.36	0			12.36	0.0538107
12.37	64028	12.37	74308	12.37	0			12.37	0.0998628
12.38	63919	12.38	74296	12.38	0			12.38	0.159311
12.39	63785	12.39	74092	12.39	0			12.39	0.202034
12.4	63943	12.4	74248	12.4	0			12.4	0.188907
12.41	63798	12.41	73724	12.41	0			12.41	0.133671
12.42	63691	12.42	74116	12.42	0			12.42	0.0778193
12.43	63818	12.43	74446	12.43	0			12.43	0.0403717
12.44	63721	12.44	74078	12.44	0			12.44	0.0210189
12.45	63616	12.45	74250	12.45	0			12.45	0.01245
12.46	63500	12.46	73585	12.46	0			12.46	0.00860259
12.47	63716	12.47	73963	12.47	0			12.47	0.00653502
12.48	63139	12.48	74188	12.48	0			12.48	0.00519212
12.49	63706	12.49	73956	12.49	0			12.49	0.00422069
12.5	63355	12.5	74189	12.5	0			12.5	0.0034876
12.51	63464	12.51	74031	12.51	0			12.51	0.00292488
12.52	63438	12.52	74294	12.52	0			12.52	0.00249206
12.53	63758	12.53	74296	12.53	2.15645e-06			12.53	0.00215095
12.54	63609	12.54	73890	12.54	1.31329e-05			12.54	0.0018749
12.55	63333	12.55	73994	12.55	2.83748e-05			12.55	0.00164845
12.56	63135	12.56	74332	12.56	4.21549e-05			12.56	0.00146046
12.57	63305	12.57	74217	12.57	4.88147e-05			12.57	0.00130274
12.58	63233	12.58	74206	12.58	5.13222e-05			12.58	0.00116914
12.59	63407	12.59	73883	12.59	5.45991e-05			12.59	0.001055
12.6	63741	12.6	74036	12.6	5.91067e-05			12.6	0.000956741
12.61	63256	12.61	74205	12.61	6.41739e-05			12.61	0.00087155
12.62	63148	12.62	73835	12.62	6.9123e-05			12.62	0.000797217
12.63	63242	12.63	74278	12.63	7.34116e-05			12.63	0.000731978
12.64	63356	12.64	73762	12.64	7.78119e-05			12.64	0.00067441
12.65	63487	12.65	73992	12.65	8.26201e-05			12.65	0.000623361
12.66	63315	12.66	74295	12.66	8.78881e-05			12.66	0.000577883
12.67	63395	12.67	74027	12.67	9.36767e-05			12.67	0.000537196
12.68	63322	12.68	73805	12.68	0.000100057			12.68	0.000500651
12.69	63004	12.69	74178	12.69	0.000107111			12.69	0.000467706
12.7	63240	12.7	74088	12.7	0.000114939			12.7	0.000437904
12.71	63196	12.71	73977	12.71	0.000123657			12.71	0.000410857
12.72	62961	12.72	74132	12.72	0.000133406			12.72	0.000386237
12.73	62875	12.73	74573	12.73	0.000144355			12.73	0.000363763
12.74	62879	12.74	74296	12.74	0.000156709			12.74	0.000343192
12.75	62762	12.75	74210	12.75	0.000170718			12.75	0.000324316
12.76	62912	12.76	74314	12.76	0.000186692			12.76	0.000306953
12.77	62917	12.77	74316	12.77	0.000205017			12.77	0.000290947
12.78	62884	12.78	74000	12.78	0.000226174			12.78	0.00027616
12.79	62745	12.79	74089	12.79	0.00025078			12.79	0.00026247
12.8	62994	12.8	73817	12.8	0.000279624			12.8	0.000245538
12.81	63674	12.81	73988	12.81	0.000313734			12.81	0.000189316
12.82	63054	12.82	74249	12.82	0.000354471			12.82	0.000109635
12.83	62923	12.83	74295	12.83	0.00040366			12.83	3.66311e-05
12.84	62827	12.84	74932	12.84	0.000463797			12.84	4.39943e-07
12.85	63382	12.85	74409	12.85	0.000538361			12.85	0
12.86	63217	12.86	74171	12.86	0.000632318			12.86	0
12.87	63415	12.87	73987	12.87	0.000752944			12.87	0
12.88	63017	12.88	74244	12.88	0.000911313			12.88	0
12.89	63355	12.89	73919	12.89	0.00113			12.89	0
12.9	63538	12.9	74173	12.9	0.00143			12.9	0
12.91	63071	12.91	74023	12.91	0.00194			12.91	0
12.92	63218	12.92	74614	12.92	0.00296			12.92	0
12.93	63626	12.93	74565	12.93	0.0053			12.93	0
12.94	63077	12.94	74263	12.94	0.0103			12.94	0
12.95	63346	12.95	74709	12.95	0.01907			12.95	0
12.96	63008	12.96	74402	12.96	0.03044			12.96	0
12.97	62797	12.97	74479	12.97	0.03876			12.97	0
12.98	63704	12.98	74837	12.98	0.03659			12.98	0
12.99	63129	12.99	74848	12.99	0.02648			12.99	0
13	63110	13	74818	13	0.01653			13	0
13.01	63294	13.01	74409	13.01	0.01052			13.01	0
13.02	62728	13.02	75231	13.02	0.00816			13.02	0
13.03	63208	13.03	74705	13.03	0.0072			13.03	0
13.04	63136	13.04	74627	13.04	0.00578			13.04	0
13.05	62871	13.05	74780	13.05	0.004			13.05	0
13.06	63072	13.06	74498	13.06	0.00253			13.06	0
13.07	63306	13.07	74812	13.07	0.00159			13.07	0
13.08	63409	13.08	74522	13.08	0.00109			13.08	0
13.09	63182	13.09	75139	13.09	0.000821			13.09	0
13.1	62974	13.1	75104	13.1	0.000663779			13.1	0
13.11	63460	13.11	74682	13.11	0.000555632			13.11	0
13.12	63230	13.12	75023	13.12	0.000474044			13.12	0
13.13	62863	13.13	74541	13.13	0.000409833			13.13	0.000305831
13.14	63184	13.14	75096	13.14	0.000358133			13.14	0.00192468
13.15	63085	13.15	75130	13.15	0.000315813			13.15	0.00419342
13.16	63624	13.16	75142	13.16	0.000280691			13.16	0.00626113
13.17	63111	13.17	75145	13.17	0.000251199			13.17	0.00728303
13.18	63321	13.18	74866	13.18	0.000226178			13.18	0.00765624
13.19	63260	13.19	75301	13.19	0.000204757			13.19	0.00805887
13.2	63743	13.2	75203	13.2	0.000186269			13.2	0.00849407
13.21	63175	13.21	75028	13.21	0.000170198			13.21	0.00896545
13.22	63048	13.22	75269	13.22	0.000156135			13.22	0.00947713
13.23	63538	13.23	75171	13.23	0.000143758			13.23	0.0100338
13.24	63455	13.24	75398	13.24	0.000132804			13.24	0.010641
13.25	63341	13.25	74913	13.25	0.000123064			13.25	0.0113049
13.26	63394	13.26	75406	13.26	0.000114362			13.26	0.0120328
13.27	63198	13.27	75118	13.27	0.000106556			13.27	0.0128332
13.28	63214	13.28	75242	13.28	9.95253e-05			13.28	0.013716
13.29	63325	13.29	75628	13.29	9.31711e-05			13.29	0.014693
13.3	63176	13.3	75954	13.3	8.74087e-05			13.3	0.0157779
13.31	63162	13.31	75702	13.31	8.21665e-05			13.31	0.0169873
13.32	63536	13.32	75481	13.32	7.73834e-05			13.32	0.0183408
13.33	63877	13.33	75593	13.33	7.30073e-05			13.33	0.0198623
13.34	63303	13.34	76373	13.34	6.89931e-05			13.34	0.0215807
13.35	63354	13.35	76079	13.35	0.000206898			13.35	0.0249535
13.36	63559	13.36	75877	13.36	0.000904923			13.36	0.0309652
13.37	63821	13.37	75895	13.37	0.00187			13.37	0.0380197
13.38	63464	13.38	76243	13.38	0.00274			13.38	0.0445206
13.39	63676	13.39	76197	13.39	0.00315			13.39	0.0492242
13.4	63871	13.4	76112	13.4	0.0033			13.4	0.0540119
13.41	64051	13.41	76527	13.41	0.00346			13.41	0.059602
13.42	63957	13.42	76265	13.42	0.00363			13.42	0.0661938
13.43	64010	13.43	76305	13.43	0.00383			13.43	0.0740534
13.44	63888	13.44	75900	13.44	0.00405			13.44	0.0835429
13.45	64019	13.45	76016	13.45	0.00429			13.45	0.0951657
13.46	63947	13.46	76343	13.46	0.00455			13.46	0.109637
13.47	63969	13.47	76599	13.47	0.00483			13.47	0.128
13.48	63947	13.48	77183	13.48	0.00514			13.48	0.151836
13.49	64530	13.49	76920	13.49	0.00548			13.49	0.18374
13.5	64407	13.5	77235	13.5	0.00586			13.5	0.228945
13.51	64294	13.51	76820	13.51	0.00627			13.51	0.301649
13.52	64755	13.52	77014	13.52	0.00674			13.52	0.444928
13.53	64327	13.53	76783	13.53	0.00725			13.53	0.769426
13.54	64224	13.54	76753	13.54	0.00783			13.54	1.47207
13.55	64808	13.55	77361	13.55	0.00848			13.55	2.72884
13.56	65058	13.56	77154	13.56	0.00921			13.56	4.40972
13.57	64780	13.57	77836	13.57	0.01005			13.57	5.73957
13.58	64881	13.58	77852	13.58	0.011			13.58	5.55949
13.59	65051	13.59	78042	13.59	0.01209			13.59	4.06364
13.6	65108	13.6	77472	13.6	0.01335			13.6	2.44276
13.61	64962	13.61	77798	13.61	0.01482			13.61	1.31687
13.62	65151	13.62	77959	13.62	0.01654			13.62	0.72292
13.63	64836	13.63	78087	13.63	0.01858			13.63	0.462473
13.64	65719	13.64	77878	13.64	0.02102			13.64	0.354241
13.65	65718	13.65	78627	13.65	0.02397			13.65	0.305774
13.66	65222	13.66	78629	13.66	0.02758			13.66	0.283523
13.67	65693	13.67	79342	13.67	0.03206			13.67	0.277287
13.68	65426	13.68	78520	13.68	0.03771			13.68	0.28423
13.69	65895	13.69	78714	13.69	0.04497			13.69	0.304342
13.7	65764	13.7	78809	13.7	0.05451			13.7	0.339734
13.71	65659	13.71	78503	13.71	0.06743			13.71	0.39556
13.72	65622	13.72	79059	13.72	0.08594			13.72	0.484711
13.73	65717	13.73	79350	13.73	0.11609			13.73	0.646055
13.74	65689	13.74	79386	13.74	0.1762			13.74	0.995513
13.75	65563	13.75	79602	13.75	0.31332			13.75	1.80452
13.76	65912	13.76	79300	13.76	0.61126			13.76	3.48516
13.77	66033	13.77	79566	13.77	1.14502			13.77	6.26811
13.78	65824	13.78	79633	13.78	1.85979			13.78	9.57228
13.79	66069	13.79	80048	13.79	2.4266			13.79	11.4511
13.8	66201	13.8	79578	13.8	2.35131			13.8	10.0772
13.81	66266	13.81	80448	13.81	1.713			13.81	6.83857
13.82	65932	13.82	80162	13.82	1.01872			13.82	3.88289
13.83	65857	13.83	80523	13.83	0.53415			13.83	2.00595
13.84	66202	13.84	80274	13.84	0.27606			13.84	1.06897
13.85	66110	13.85	80786	13.85	0.16005			13.85	0.657223
13.86	66009	13.86	80819	13.86	0.10853			13.86	0.467126
13.87	66087	13.87	80883	13.87	0.08159			13.87	0.360608
13.88	66172	13.88	80705	13.88	0.06449			13.88	0.289722
13.89	66098	13.89	81240	13.89	0.05237			13.89	0.238359
13.9	66088	13.9	81534	13.9	0.04336			13.9	0.199644
13.91	66306	13.91	81286	13.91	0.03647			13.91	0.169719
13.92	66085	13.92	80933	13.92	0.03108			13.92	0.146116
13.93	66285	13.93	81417	13.93	0.02679			13.93	0.127174
13.94	66269	13.94	80993	13.94	0.02333			13.94	0.11174
13.95	66196	13.95	81133	13.95	0.0205			13.95	0.0989981
13.96	65893	13.96	81009	13.96	0.01814			13.96	0.0883536
13.97	65969	13.97	80884	13.97	0.01617			13.97	0.0793683
13.98	66075	13.98	81236	13.98	0.0145			13.98	0.0716975
13.99	66011	13.99	81039	13.99	0.01308			13.99	0.0641545
14	65771	14	81549	14	0.01186			14	0.0565972
14.01	65288	14.01	81314	14.01	0.0108			14.01	0.0497259
14.02	66025	14.02	81210	14.02	0.00987			14.02	0.0442727
14.03	66101	14.03	81266	14.03	0.00906			14.03	0.0405609
14.04	65781	14.04	81493	14.04	0.00834			14.04	0.0373958
14.05	65603	14.05	80984	14.05	0.00771			14.05	0.0345863
14.06	65847	14.06	80540	14.06	0.00714			14.06	0.0320813
14.07	65776	14.07	80700	14.07	0.00664			14.07	0.0298383
14.08	65854	14.08	80668	14.08	0.00633			14.08	0.0278221
14.09	65424	14.09	80597	14.09	0.00661			14.09	0.0260032
14.1	65380	14.1	80630	14.1	0.00718			14.1	0.0243568
14.11	65946	14.11	80182	14.11	0.00769			14.11	0.0228616
14.12	65743	14.12	80409	14.12	0.00791			14.12	0.0214998
14.13	65462	14.13	80644	14.13	0.00816			14.13	0.020256
14.14	64792	14.14	80685	14.14	0.00855			14.14	0.019117
14.15	65234	14.15	80553	14.15	0.0089			14.15	0.0180713
14.16	65118	14.16	80363	14.16	0.00904			14.16	0.0171089
14.17	64560	14.17	80283	14.17	0.00913			14.17	0.0162214
14.18	65029	14.18	79954	14.18	0.00926			14.18	0.0154011
14.19	65268	14.19	79995	14.19	0.00944			14.19	0.0146415
14.2	64785	14.2	80107	14.2	0.00965			14.2	0.0136511
14.21	64586	14.21	80253	14.21	0.00952			14.21	0.010445
14.22	64519	14.22	80089	14.22	0.00905			14.22	0.00599404
14.23	64744	14.23	79272	14.23	0.00859			14.23	0.00196287
14.24	64924	14.24	79799	14.24	0.00853			14.24	1.6092e-05
14.25	64560	14.25	79792	14.25	0.00907			14.25	0
14.26	64274	14.26	79535	14.26	0.00974			14.26	0
14.27	64206	14.27	79691	14.27	0.01048			14.27	0
14.28	64025	14.28	79171	14.28	0.01132			14.28	0
14.29	64054	14.29	79170	14.29	0.01226			14.29	0
14.3	64155	14.3	79435	14.3	0.01331			14.3	0
14.31	64140	14.31	79484	14.31	0.01452			14.31	0
14.32	64235	14.32	79524	14.32	0.01589			14.32	0
14.33	64089	14.33	79216	14.33	0.01747			14.33	0
14.34	63734	14.34	79320	14.34	0.0193			14.34	0
14.35	64057	14.35	79139	14.35	0.02143			14.35	0
14.36	63820	14.36	79000	14.36	0.02393			14.36	0
14.37	63871	14.37	79122	14.37	0.0269			14.37	0
14.38	63727	14.38	79098	14.38	0.03046			14.38	0
14.39	64057	14.39	78965	14.39	0.03477			14.39	0
14.4	64143	14.4	79175	14.4	0.04008			14.4	0
14.41	63401	14.41	78466	14.41	0.04669			14.41	0
14.42	62936	14.42	78404	14.42	0.05509			14.42	0
14.43	64129	14.43	78322	14.43	0.06597			14.43	0
14.44	63554	14.44	78403	14.44	0.08045			14.44	0
14.45	63321	14.45	78567	14.45	0.10073			14.45	0
14.46	63642	14.46	77895	14.46	0.1324			14.46	0
14.47	63654	14.47	78357	14.47	0.19217			14.47	0
14.48	63484	14.48	78578	14.48	0.32336			14.48	0
14.49	63067	14.49	78305	14.49	0.6059			14.49	0
14.5	62935	14.5	77986	14.5	1.1196			14.5	0
14.51	63018	14.51	78359	14.51	1.83712			14.51	0
14.52	62967	14.52	78168	14.52	2.49122			14.52	0
14.53	63183	14.53	78546	14.53	2.63668			14.53	0
14.54	63436	14.54	77900	14.54	2.31619			14.54	0
14.55	62793	14.55	78217	14.55	1.98313			14.55	0
14.56	62895	14.56	78116	14.56	1.75036			14.56	0
14.57	63168	14.57	77538	14.57	1.41795			14.57	0
14.58	62779	14.58	77856	14.58	0.97467			14.58	0
14.59	62605	14.59	78245	14.59	0.58692			14.59	0
14.6	62525	14.6	77804	14.6	0.33113			14.6	0
14.61	62744	14.61	77513	14.61	0.19392			14.61	0
14.62	62714	14.62	78108	14.62	0.1281			14.62	0
14.63	62661	14.63	77558	14.63	0.09506			14.63	0
14.64	62419	14.64	77275	14.64	0.07544			14.64	0
14.65	62905	14.65	77673	14.65	0.06191			14.65	0
14.66	62685	14.66	78372	14.66	0.05183			14.66	0
14.67	62771	14.67	77932	14.67	0.04406			14.67	0
14.68	62206	14.68	77519	14.68	0.03792			14.68	0
14.69	62224	14.69	77406	14.69	0.03299			14.69	0
14.7	62686	14.7	77568	14.7	0.02896			14.7	0
14.71	61939	14.71	77265	14.71	0.02564			14.71	0
14.72	62366	14.72	77348	14.72	0.02286			14.72	0
14.73	62613	14.73	77750	14.73	0.02051			14.73	0
14.74	62599	14.74	77548	14.74	0.0185			14.74	0
14.75	62534	14.75	77594	14.75	0.01678			14.75	0
14.76	61778	14.76	77315	14.76	0.01529			14.76	0
14.77	61913	14.77	77204	14.77	0.01399			14.77	0
14.78	62051	14.78	77413	14.78	0.01284			14.78	0
14.79	61920	14.79	77656	14.79	0.01184			14.79	0
14.8	61964	14.8	76921	14.8	0.01095			14.8	0
14.81	61740	14.81	77309	14.81	0.01015			14.81	0
14.82	61521	14.82	77342	14.82	0.00944			14.82	0
14.83	62194	14.83	76985	14.83	0.0088			14.83	0
14.84	62341	14.84	77100	14.84	0.00822			14.84	0
14.85	61968	14.85	77627	14.85	0.0077			14.85	0
14.86	62094	14.86	77573	14.86	0.00723			14.86	0
14.87	62058	14.87	77169	14.87	0.0068			14.87	0
14.88	61288	14.88	77145	14.88	0.00641			14.88	0
14.89	61968	14.89	76907	14.89	0.00605			14.89	0
14.9	61185	14.9	77213	14.9	0.00572			14.9	0
14.91	61500	14.91	77206	14.91	0.00541			14.91	0
14.92	61628	14.92	77009	14.92	0.00513			14.92	0
14.93	61403	14.93	76771	14.93	0.00487			14.93	0
14.94	61188	14.94	77261	14.94	0.00436			14.94	0
14.95	61316	14.95	76842	14.95	0.00342			14.95	0
14.96	61433	14.96	77571	14.96	0.00239			14.96	0
14.97	61232	14.97	77119	14.97	0.00164			14.97	0
14.98	61015	14.98	77070	14.98	0.00125			14.98	0
14.99	61026	14.99	76679	14.99	0.000803984			14.99	0
15	61162	15	76541	15	0.000341033			15	0
15.01	60722	15.01	76832	15.01	3.76608e-05			15.01	0
15.02	61195	15.02	76910	15.02	0			15.02	0
15.03	61011	15.03	76425	15.03	0			15.03	0
15.04	60927	15.04	76365	15.04	0			15.04	0
15.05	60782	15.05	76699	15.05	0			15.05	0
15.06	61001	15.06	76582	15.06	0			15.06	0
15.07	61249	15.07	77017	15.07	0			15.07	0
15.08	60888	15.08	76537	15.08	0			15.08	0
15.09	60752	15.09	77130	15.09	0			15.09	0
15.1	60746	15.1	76612	15.1	0			15.1	0
15.11	60923	15.11	76461	15.11	0			15.11	0
15.12	60748	15.12	76568	15.12	0			15.12	0
15.13	60583	15.13	76532	15.13	0			15.13	0
15.14	60297	15.14	76422	15.14	0			15.14	0
15.15	60644	15.15	76800	15.15	0			15.15	0
15.16	60441	15.16	76496	15.16	0			15.16	0
15.17	60583	15.17	76541	15.17	0			15.17	0
15.18	60583	15.18	76396	15.18	0			15.18	0
15.19	60388	15.19	76210	15.19	0			15.19	0
15.2	60893	15.2	76452	15.2	0			15.2	0
15.21	60500	15.21	76500	15.21	0			15.21	0
15.22	60434	15.22	76112	15.22	0			15.22	0
15.23	60331	15.23	76613	15.23	0			15.23	0
15.24	60511	15.24	76664	15.24	0			15.24	0
15.25	60292	15.25	76674	15.25	0			15.25	0
15.26	60506	15.26	76490	15.26	0			15.26	0
15.27	60290	15.27	76187	15.27	0			15.27	0
15.28	60136	15.28	76612	15.28	0			15.28	0
15.29	60764	15.29	75917	15.29	0			15.29	0
15.3	60492	15.3	76370	15.3	0			15.3	0
15.31	59964	15.31	76150	15.31	0			15.31	0
15.32	60109	15.32	76449	15.32	0			15.32	0
15.33	59960	15.33	75834	15.33	0			15.33	0
15.34	60146	15.34	76711	15.34	0			15.34	0
15.35	59785	15.35	75764	15.35	0			15.35	0
15.36	60478	15.36	76283	15.36	0			15.36	0
15.37	60042	15.37	76204	15.37	0			15.37	0
15.38	59742	15.38	76186	15.38	0			15.38	0
15.39	59681	15.39	76153	15.39	0			15.39	0
15.4	59858	15.4	75821	15.4	0			15.4	0
15.41	60063	15.41	75292	15.41	0			15.41	0
15.42	60169	15.42	76394	15.42	0			15.42	0
15.43	60118	15.43	75979	15.43	0			15.43	0
15.44	60064	15.44	76221	15.44	0			15.44	0
15.45	60279	15.45	76178	15.45	0			15.45	0
15.46	59783	15.46	76588	15.46	0			15.46	0
15.47	59743	15.47	75712	15.47	0			15.47	0
15.48	59539	15.48	75907	15.48	0			15.48	0
15.49	59667	15.49	76185	15.49	0			15.49	0
15.5	59373	15.5	75770	15.5	0			15.5	0
15.51	59685	15.51	75987	15.51	0			15.51	0
15.52	59269	15.52	76216	15.52	0			15.52	0
15.53	59483	15.53	76306	15.53	0			15.53	0
15.54	59685	15.54	75644	15.54	0			15.54	0
15.55	59341	15.55	76269	15.55	0			15.55	0
15.56	59340	15.56	75815	15.56	0			15.56	0
15.57	59317	15.57	75498	15.57	0			15.57	0
15.58	59128	15.58	75852	15.58	0			15.58	0
15.59	59557	15.59	75783	15.59	0			15.59	0
15.6	59469	15.6	75943	15.6	0			15.6	0
15.61	58736	15.61	76156	15.61	0			15.61	0
15.62	59048	15.62	75295	15.62	0			15.62	0
15.63	58870	15.63	75695	15.63	0			15.63	0
15.64	59126	15.64	75252	15.64	0			15.64	0
15.65	58848	15.65	75551	15.65	0			15.65	0
15.66	58611	15.66	75196	15.66	0			15.66	0
15.67	58798	15.67	75952	15.67	0			15.67	0
15.68	58876	15.68	75241	15.68	0			15.68	0
15.69	58768	15.69	75529	15.69	0			15.69	0
15.7	58818	15.7	75904	15.7	0			15.7	0
15.71	58778	15.71	75615	15.71	0			15.71	0
15.72	58773	15.72	75668	15.72	0			15.72	0
15.73	59033	15.73	75046	15.73	0			15.73	0
15.74	59011	15.74	75833	15.74	0			15.74	0
15.75	58579	15.75	75949	15.75	0			15.75	0
15.76	58344	15.76	75527	15.76	0			15.76	0
15.77	58545	15.77	75563	15.77	0			15.77	0
15.78	58681	15.78	75272	15.78	0			15.78	0
15.79	58489	15.79	75244	15.79	0			15.79	0
15.8	58244	15.8	75545	15.8	0			15.8	0
15.81	57988	15.81	75936	15.81	0			15.81	0
15.82	58263	15.82	75643	15.82	0			15.82	0
15.83	58656	15.83	75429	15.83	0			15.83	0
15.84	58589	15.84	75484	15.84	0			15.84	0
15.85	58203	15.85	75410	15.85	0			15.85	0
15.86	58275	15.86	75653	15.86	0			15.86	0
15.87	58646	15.87	75696	15.87	0			15.87	0
15.88	58243	15.88	75494	15.88	0			15.88	0
15.89	58275	15.89	75780	15.89	0			15.89	0
15.9	58367	15.9	75663	15.9	0			15.9	0
15.91	58251	15.91	75118	15.91	0			15.91	0
15.92	58395	15.92	75595	15.92	0			15.92	0
15.93	58467	15.93	75324	15.93	0			15.93	0
15.94	58181	15.94	75448	15.94	0			15.94	0
15.95	58615	15.95	75000	15.95	0			15.95	0
15.96	57933	15.96	75571	15.96	0			15.96	0
15.97	57987	15.97	75340	15.97	0			15.97	0
15.98	58496	15.98	75669	15.98	0			15.98	0
15.99	58128	15.99	75158	15.99	0			15.99	0
16	58299	16	75376	16	0			16	0
16.01	58308	16.01	75170	16.01	0			16.01	0
16.02	57999	16.02	75411	16.02	0			16.02	0
16.03	58067	16.03	75719	16.03	0			16.03	0
16.04	58228	16.04	75091	16.04	0			16.04	0
16.05	58304	16.05	75175	16.05	0			16.05	0
16.06	57517	16.06	75807	16.06	0			16.06	0
16.07	57568	16.07	75109	16.07	0			16.07	0
16.08	58059	16.08	75439	16.08	0			16.08	0
16.09	57819	16.09	75178	16.09	0			16.09	0
16.1	57710	16.1	75030	16.1	0			16.1	0
16.11	57898	16.11	74923	16.11	1.07391e-07			16.11	0
16.12	57674	16.12	75212	16.12	3.15813e-06			16.12	0
16.13	57361	16.13	75430	16.13	8.77759e-06			16.13	0
16.14	57223	16.14	75103	16.14	1.47545e-05			16.14	0
16.15	57567	16.15	75548	16.15	1.88775e-05			16.15	0
16.16	57227	16.16	74703	16.16	2.01056e-05			16.16	0
16.17	57255	16.17	75242	16.17	2.11397e-05			16.17	0
16.18	57395	16.18	75019	16.18	2.54843e-05			16.18	0
16.19	57723	16.19	75222	16.19	5.01098e-05			16.19	0
16.2	57000	16.2	75049	16.2	8.65677e-05			16.2	0
16.21	57055	16.21	75066	16.21	0.00012177			16.21	0
16.22	57435	16.22	75170	16.22	0.000142632			16.22	0
16.23	57122	16.23	74940	16.23	0.0001502			16.23	0
16.24	56940	16.24	75178	16.24	0.000158296			16.24	0
16.25	57106	16.25	74882	16.25	0.000167068			16.25	0
16.26	57194	16.26	74930	16.26	0.000176595			16.26	0
16.27	57278	16.27	74840	16.27	0.000186965			16.27	0
16.28	57245	16.28	74780	16.28	0.000198283			16.28	0
16.29	57112	16.29	75206	16.29	0.000210669			16.29	0
16.3	56969	16.3	74605	16.3	0.000224262			16.3	0
16.31	56931	16.31	74317	16.31	0.000239225			16.31	0
16.32	56729	16.32	74795	16.32	0.000255752			16.32	0
16.33	56916	16.33	74685	16.33	0.000274071			16.33	0
16.34	57115	16.34	74763	16.34	0.000294453			16.34	0
16.35	56662	16.35	74889	16.35	0.000317226			16.35	0
16.36	56613	16.36	74766	16.36	0.000342783			16.36	0
16.37	56590	16.37	74939	16.37	0.000371606			16.37	0
16.38	56736	16.38	74652	16.38	0.000404287			16.38	0
16.39	57150	16.39	74884	16.39	0.000441559			16.39	0
16.4	56848	16.4	75002	16.4	0.000484347			16.4	0
16.41	56684	16.41	74897	16.41	0.000533824			16.41	0
16.42	56445	16.42	74744	16.42	0.000591501			16.42	0
16.43	56508	16.43	75115	16.43	0.000659359			16.43	0
16.44	56799	16.44	74836	16.44	0.000740036			16.44	0
16.45	56533	16.45	74731	16.45	0.000837116			16.45	0
16.46	56507	16.46	75171	16.46	0.000955598			16.46	0
16.47	56530	16.47	74688	16.47	0.0011			16.47	0
16.48	56646	16.48	74813	16.48	0.00129			16.48	0
16.49	56285	16.49	74372	16.49	0.00154			16.49	0
16.5	56554	16.5	74901	16.5	0.0019			16.5	0
16.51	56562	16.51	75065	16.51	0.00253			16.51	0
16.52	56431	16.52	74416	16.52	0.00377			16.52	0
16.53	56587	16.53	74559	16.53	0.00618			16.53	0
16.54	56389	16.54	74696	16.54	0.01018			16.54	0
16.55	56161	16.55	74681	16.55	0.01524			16.55	0
16.56	56476	16.56	74779	16.56	0.01917			16.56	0
16.57	56418	16.57	74553	16.57	0.01952			16.57	0
16.58	55763	16.58	74299	16.58	0.01854			16.58	0
16.59	56341	16.59	74709	16.59	0.02162			16.59	0
16.6	55846	16.6	74252	16.6	0.03341			16.6	0
16.61	56081	16.61	74333	16.61	0.05522			16.61	0
16.62	56302	16.62	74422	16.62	0.08086			16.62	0
16.63	56241	16.63	74898	16.63	0.09351			16.63	0
16.64	55870	16.64	75050	16.64	0.08026			16.64	0
16.65	55970	16.65	74382	16.65	0.05383			16.65	0
16.66	56328	16.66	74468	16.66	0.0305			16.66	0
16.67	56177	16.67	74759	16.67	0.01587			16.67	0
16.68	55547	16.68	74977	16.68	0.00858			16.68	0
16.69	55868	16.69	74686	16.69	0.00534			16.69	0
16.7	55965	16.7	74495	16.7	0.00382			16.7	0
16.71	55623	16.71	74199	16.71	0.00296			16.71	0
16.72	55992	16.72	75014	16.72	0.00238			16.72	0
16.73	55666	16.73	75078	16.73	0.00196			16.73	0
16.74	55866	16.74	74266	16.74	0.00164			16.74	0
16.75	55927	16.75	74423	16.75	0.00139			16.75	0
16.76	55381	16.76	74586	16.76	0.0012			16.76	0
16.77	55763	16.77	74696	16.77	0.00104			16.77	0
16.78	55710	16.78	74294	16.78	0.000910193			16.78	0
16.79	55807	16.79	74235	16.79	0.000804467			16.79	0
16.8	55749	16.8	74487	16.8	0.000716141			16.8	0
16.81	55423	16.81	74995	16.81	0.000641603			16.81	0
16.82	55685	16.82	74899	16.82	0.000578128			16.82	0
16.83	55788	16.83	74584	16.83	0.000523632			16.83	0
16.84	55426	16.84	74537	16.84	0.000476498			16.84	0
16.85	55695	16.85	74240	16.85	0.000435459			16.85	0
16.86	55551	16.86	74377	16.86	0.000399507			16.86	0
16.87	55336	16.87	74301	16.87	0.000367834			16.87	0
16.88	55429	16.88	74627	16.88	0.000339788			16.88	1.99783e-07
16.89	55349	16.89	74824	16.89	0.000314835			16.89	2.45924e-06
16.9	55206	16.9	74417	16.9	0.000292535			16.9	6.13263e-06
16.91	55578	16.91	74551	16.91	0.000272527			16.91	9.83089e-06
16.92	55597	16.92	74210	16.92	0.000254505			16.92	1.21649e-05
16.93	55384	16.93	74755	16.93	0.000238216			16.93	1.28399e-05
16.94	55573	16.94	74905	16.94	0.000223443			16.94	1.35003e-05
16.95	55208	16.95	74931	16.95	0.000210005			16.95	1.42129e-05
16.96	55307	16.96	74630	16.96	0.000197745			16.96	1.49834e-05
16.97	55356	16.97	74420	16.97	0.000186529			16.97	1.58182e-05
16.98	55311	16.98	74876	16.98	0.000174743			16.98	1.67246e-05
16.99	55069	16.99	74432	16.99	0.000160824			16.99	1.77111e-05
17	55136	17	74880	17	0.000146837			17	1.87875e-05
17.01	55036	17.01	74533	17.01	0.000134922			17.01	1.99648e-05
17.02	55241	17.02	74462	17.02	0.000126995			17.02	2.12562e-05
17.03	55154	17.03	74404	17.03	0.000120745			17.03	2.26768e-05
17.04	54769	17.04	74114	17.04	0.000114852			17.04	2.42444e-05
17.05	55087	17.05	74260	17.05	9.54081e-05			17.05	2.59799e-05
17.06	55309	17.06	74639	17.06	6.15772e-05			17.06	2.79083e-05
17.07	54822	17.07	74622	17.07	2.64579e-05			17.07	3.0059e-05
17.08	54959	17.08	74221	17.08	3.14951e-06			17.08	3.24675e-05
17.09	54666	17.09	74587	17.09	0			17.09	3.51766e-05
17.1	55155	17.1	74512	17.1	0			17.1	3.82384e-05
17.11	54983	17.11	74406	17.11	0			17.11	4.17164e-05
17.12	54607	17.12	74530	17.12	0			17.12	4.56895e-05
17.13	55165	17.13	74503	17.13	0			17.13	5.02559e-05
17.14	54906	17.14	74328	17.14	0			17.14	5.55391e-05
17.15	55098	17.15	74272	17.15	0			17.15	6.16966e-05
17.16	54684	17.16	74512	17.16	0			17.16	6.89313e-05
17.17	55096	17.17	74262	17.17	0			17.17	7.75079e-05
17.18	54902	17.18	74697	17.18	0			17.18	8.77774e-05
17.19	54834	17.19	74333	17.19	0			17.19	0.000100212
17.2	54543	17.2	74221	17.2	0			17.2	0.000115459
17.21	54546	17.21	74377	17.21	0			17.21	0.000134423
17.22	54665	17.22	74300	17.22	0			17.22	0.000158401
17.23	54251	17.23	74955	17.23	0			17.23	0.000189295
17.24	54873	17.24	74272	17.24	0			17.24	0.00023003
17.25	54408	17.25	74970	17.25	0			17.25	0.000285584
17.26	54688	17.26	74940	17.26	0			17.26	0.000366741
17.27	54395	17.27	74144	17.27	0			17.27	0.000504099
17.28	54411	17.28	74706	17.28	0			17.28	0.000787658
17.29	54390	17.29	74531	17.29	0			17.29	0.0014312
17.3	54550	17.3	74108	17.3	0			17.3	0.00277469
17.31	54161	17.31	74069	17.31	0			17.31	0.00505227
17.32	54591	17.32	73933	17.32	0			17.32	0.00789757
17.33	54155	17.33	74171	17.33	0			17.33	0.00983914
17.34	54250	17.34	74856	17.34	0			17.34	0.00911299
17.35	54176	17.35	74181	17.35	0			17.35	0.00645907
17.36	54405	17.36	74646	17.36	0			17.36	0.00379325
17.37	54258	17.37	74712	17.37	0			17.37	0.00199023
17.38	54074	17.38	74175	17.38	0			17.38	0.00104345
17.39	54070	17.39	74320	17.39	0			17.39	0.000617206
17.4	54109	17.4	74190	17.4	0			17.4	0.000424547
17.41	54021	17.41	74463	17.41	0			17.41	0.000321616
17.42	54108	17.42	74468	17.42	0			17.42	0.000255367
17.43	54216	17.43	74159	17.43	0			17.43	0.000208093
17.44	54044	17.44	74573	17.44	0			17.44	0.000172757
17.45	54016	17.45	74713	17.45	0			17.45	0.000145627
17.46	53850	17.46	74566	17.46	0			17.46	0.000124361
17.47	54022	17.47	73693	17.47	0			17.47	0.000107398
17.48	53785	17.48	74313	17.48	0			17.48	9.36585e-05
17.49	53881	17.49	74506	17.49	0			17.49	8.23801e-05
17.5	53708	17.5	74479	17.5	0			17.5	7.30116e-05
17.51	54065	17.51	74482	17.51	0			17.51	6.5147e-05
17.52	53933	17.52	74167	17.52	0			17.52	5.84823e-05
17.53	54210	17.53	74253	17.53	0			17.53	5.27862e-05
17.54	54285	17.54	74621	17.54	0			17.54	4.78805e-05
17.55	53744	17.55	74523	17.55	0			17.55	4.36259e-05
17.56	53640	17.56	74089	17.56	0			17.56	3.99124e-05
17.57	53890	17.57	74531	17.57	0			17.57	3.66524e-05
17.58	53566	17.58	74749	17.58	0			17.58	3.3775e-05
17.59	53678	17.59	74360	17.59	0			17.59	3.12227e-05
17.6	53795	17.6	74293	17.6	0			17.6	2.89486e-05
17.61	53917	17.61	74350	17.61	0			17.61	2.69136e-05
17.62	53701	17.62	74583	17.62	0			17.62	2.50855e-05
17.63	53672	17.63	74236	17.63	0			17.63	2.34372e-05
17.64	53668	17.64	74244	17.64	0			17.64	2.19458e-05
17.65	53665	17.65	74290	17.65	0			17.65	2.05922e-05
17.66	53815	17.66	74183	17.66	0			17.66	1.93599e-05
17.67	53394	17.67	74200	17.67	0			17.67	1.82348e-05
17.68	53530	17.68	74146	17.68	0			17.68	1.72049e-05
17.69	53250	17.69	74504	17.69	0			17.69	1.62945e-05
17.7	53643	17.7	74256	17.7	0			17.7	2.72077e-05
17.71	53196	17.71	74198	17.71	0			17.71	5.21444e-05
17.72	53540	17.72	74284	17.72	0			17.72	8.06113e-05
17.73	53303	17.73	74463	17.73	0			17.73	0.000102116
17.74	53710	17.74	74551	17.74	0			17.74	0.000108992
17.75	53034	17.75	74631	17.75	0			17.75	0.000112617
17.76	53056	17.76	74321	17.76	0			17.76	0.000114709
17.77	53741	17.77	74285	17.77	0			17.77	0.000116558
17.78	53455	17.78	74582	17.78	0			17.78	0.0001196
17.79	53101	17.79	74378	17.79	0			17.79	0.000125242
17.8	53343	17.8	74411	17.8	0			17.8	0.000132528
17.81	53019	17.81	74193	17.81	0			17.81	0.000140468
17.82	53447	17.82	74333	17.82	0			17.82	0.000149143
17.83	53312	17.83	74443	17.83	0			17.83	0.000158644
17.84	53317	17.84	73953	17.84	0			17.84	0.000169082
17.85	53152	17.85	74378	17.85	0			17.85	0.000180583
17.86	53168	17.86	74498	17.86	0			17.86	0.000193296
17.87	52903	17.87	74178	17.87	0			17.87	0.000207397
17.88	53251	17.88	74504	17.88	0			17.88	0.000223094
17.89	53374	17.89	74661	17.89	0			17.89	0.000240639
17.9	53011	17.9	74459	17.9	0			17.9	0.000260332
17.91	53022	17.91	74514	17.91	0			17.91	0.000282536
17.92	53109	17.92	74249	17.92	0			17.92	0.000307697
17.93	52885	17.93	74193	17.93	0			17.93	0.000336362
17.94	52982	17.94	74210	17.94	0			17.94	0.000369209
17.95	52543	17.95	74696	17.95	0			17.95	0.000407089
17.96	52231	17.96	74516	17.96	0			17.96	0.000451081
17.97	52735	17.97	74991	17.97	1.46588e-08			17.97	0.000502565
17.98	52875	17.98	74378	17.98	8.01891e-07			17.98	0.000563332
17.99	52734	17.99	74324	17.99	2.35017e-06			17.99	0.000635739
18	52926	18	74872	18	4.04763e-06			18	0.00072293
18.01	52456	18.01	74192	18.01	5.28241e-06			18.01	0.000829182
18.02	52497	18.02	74389	18.02	5.67402e-06			18.02	0.000960412
18.03	52860	18.03	74604	18.03	5.96255e-06			18.03	0.00112499
18.04	52223	18.04	75117	18.04	6.27365e-06			18.04	0.00133507
18.05	52560	18.05	74681	18.05	6.60971e-06			18.05	0.00160883
18.06	52796	18.06	74141	18.06	6.97347e-06			18.06	0.00197548
18.07	52536	18.07	74157	18.07	7.36807e-06			18.07	0.00249078
18.08	52696	18.08	74339	18.08	7.79709e-06			18.08	0.00329695
18.09	52592	18.09	74322	18.09	8.26463e-06			18.09	0.00481912
18.1	52623	18.1	74456	18.1	8.77545e-06			18.1	0.00819303
18.11	52460	18.11	74313	18.11	9.33505e-06			18.11	0.0156349
18.12	52974	18.12	74790	18.12	9.94983e-06			18.12	0.0296477
18.13	52877	18.13	74511	18.13	1.06273e-05			18.13	0.050096
18.14	52499	18.14	74948	18.14	1.13762e-05			18.14	0.0700545
18.15	52656	18.15	74536	18.15	1.22069e-05			18.15	0.0749342
18.16	52668	18.16	74286	18.16	1.31319e-05			18.16	0.0597717
18.17	52402	18.17	74597	18.17	1.41658e-05			18.17	0.0381386
18.18	52460	18.18	74406	18.18	1.53264e-05			18.18	0.0209464
18.19	52506	18.19	74581	18.19	1.66352e-05			18.19	0.0108322
18.2	52580	18.2	74695	18.2	1.81185e-05			18.2	0.00598742
18.21	52632	18.21	74550	18.21	1.98087e-05			18.21	0.00384824
18.22	51797	18.22	75369	18.22	2.17458e-05			18.22	0.00280862
18.23	52524	18.23	74874	18.23	2.39801e-05			18.23	0.0021922
18.24	52135	18.24	74928	18.24	2.65755e-05			18.24	0.00176985
18.25	52401	18.25	74588	18.25	2.96135e-05			18.25	0.00146008
18.26	52005	18.26	74801	18.26	3.32003e-05			18.26	0.00122514
18.27	52178	18.27	74648	18.27	3.74754e-05			18.27	0.0010429
18.28	52260	18.28	74788	18.28	4.2625e-05			18.28	0.000898887
18.29	52387	18.29	74393	18.29	4.89025e-05			18.29	0.000783275
18.3	52293	18.3	74337	18.3	5.66589e-05			18.3	0.000689187
18.31	52270	18.31	74958	18.31	6.63911e-05			18.31	0.000611706
18.32	52212	18.32	75005	18.32	7.88198e-05			18.32	0.000547247
18.33	52099	18.33	74983	18.33	9.50274e-05			18.33	0.000493149
18.34	52354	18.34	74774	18.34	0.000116757			18.34	0.000447409
18.35	52324	18.35	74808	18.35	0.00014737			18.35	0.000408498
18.36	52356	18.36	74090	18.36	0.000195525			18.36	0.000375235
18.37	52073	18.37	75058	18.37	0.000287084			18.37	0.000346703
18.38	51976	18.38	74908	18.38	0.000490457			18.38	0.000322182
18.39	52025	18.39	74676	18.39	0.000937063			18.39	0.000301109
18.4	51931	18.4	75154	18.4	0.00177			18.4	0.000283039
18.41	51999	18.41	74740	18.41	0.00298			18.41	0.000267632
18.42	51876	18.42	74457	18.42	0.00413			18.42	0.000254628
18.43	51955	18.43	74662	18.43	0.00438			18.43	0.000243839
18.44	51751	18.44	75093	18.44	0.00347			18.44	0.000235144
18.45	52013	18.45	74996	18.45	0.0022			18.45	0.000228488
18.46	51854	18.46	74764	18.46	0.00121			18.46	0.000223882
18.47	51239	18.47	74887	18.47	0.000624714			18.47	0.000221413
18.48	51829	18.48	74618	18.48	0.000346334			18.48	0.000221261
18.49	52039	18.49	74463	18.49	0.000223167			18.49	0.00022372
18.5	51534	18.5	75267	18.5	0.000163001			18.5	0.000229244
18.51	51824	18.51	74946	18.51	0.000127204			18.51	0.000238509
18.52	51544	18.52	75137	18.52	0.000102627			18.52	0.000252514
18.53	51325	18.53	74314	18.53	0.000200068			18.53	0.000272757
18.54	51815	18.54	74897	18.54	0.000453467			18.54	0.000301542
18.55	51717	18.55	74993	18.55	0.000751792			18.55	0.000342701
18.56	51674	18.56	74982	18.56	0.000984497			18.56	0.000403982
18.57	51730	18.57	74797	18.57	0.00107			18.57	0.000495365
18.58	51894	18.58	74818	18.58	0.00113			18.58	0.000679152
18.59	51518	18.59	74755	18.59	0.0012			18.59	0.00112488
18.6	51467	18.6	75164	18.6	0.00127			18.6	0.00212516
18.61	51570	18.61	74884	18.61	0.00134			18.61	0.00394939
18.62	51351	18.62	74609	18.62	0.00141			18.62	0.00643879
18.63	51174	18.63	75054	18.63	0.00148			18.63	0.00855946
18.64	51761	18.64	74991	18.64	0.00157			18.64	0.00859196
18.65	51123	18.65	75208	18.65	0.00166			18.65	0.00650296
18.66	51322	18.66	74931	18.66	0.00176			18.66	0.00400563
18.67	51204	18.67	74637	18.67	0.00188			18.67	0.00215748
18.68	51412	18.68	74748	18.68	0.002			18.68	0.00112022
18.69	51205	18.69	75222	18.69	0.00214			18.69	0.000636144
18.7	51252	18.7	74552	18.7	0.00229			18.7	0.000420859
18.71	51433	18.71	74940	18.71	0.00246			18.71	0.0003122
18.72	51568	18.72	75088	18.72	0.00265			18.72	0.000245465
18.73	51077	18.73	75273	18.73	0.00286			18.73	0.000198866
18.74	50965	18.74	75322	18.74	0.0031			18.74	0.000164704
18.75	51139	18.75	74686	18.75	0.00337			18.75	0.00013915
18.76	51235	18.76	75390	18.76	0.00367			18.76	0.000119509
18.77	51334	18.77	75394	18.77	0.00402			18.77	0.000103896
18.78	50998	18.78	75179	18.78	0.00443			18.78	9.09849e-05
18.79	51138	18.79	74727	18.79	0.0049			18.79	8.03663e-05
18.8	50901	18.8	75219	18.8	0.00544			18.8	7.16085e-05
18.81	50920	18.81	74827	18.81	0.00609			18.81	6.43144e-05
18.82	50843	18.82	75019	18.82	0.00685			18.82	5.81885e-05
18.83	51099	18.83	75240	18.83	0.00777			18.83	5.30071e-05
18.84	50993	18.84	74963	18.84	0.00888			18.84	4.8599e-05
18.85	51033	18.85	75256	18.85	0.01025			18.85	4.48318e-05
18.86	51126	18.86	74831	18.86	0.01196			18.86	4.16016e-05
18.87	50874	18.87	74430	18.87	0.01413			18.87	3.8827e-05
18.88	50713	18.88	74783	18.88	0.01694			18.88	3.64431e-05
18.89	50800	18.89	75207	18.89	0.02066			18.89	3.43987e-05
18.9	50862	18.9	74829	18.9	0.02583			18.9	3.26533e-05
18.91	50583	18.91	74991	18.91	0.03364			18.91	3.11749e-05
18.92	51028	18.92	74694	18.92	0.04771			18.92	2.99388e-05
18.93	51039	18.93	75313	18.93	0.07802			18.93	2.89267e-05
18.94	51074	18.94	75325	18.94	0.14553			18.94	2.81258e-05
18.95	50549	18.95	74975	18.95	0.27769			18.95	2.75284e-05
18.96	50331	18.96	75456	18.96	0.48267			18.96	2.7132e-05
18.97	50591	18.97	74993	18.97	0.70752			18.97	2.69392e-05
18.98	50705	18.98	74974	18.98	0.81155			18.98	2.69584e-05
18.99	50730	18.99	74612	18.99	0.69858			18.99	2.72044e-05
19	50491	19	74729	19	0.48411			19	2.76998e-05
19.01	50553	19.01	74761	19.01	0.29911			19.01	2.8477e-05
19.02	50671	19.02	75173	19.02	0.18029			19.02	2.95809e-05
19.03	50631	19.03	75146	19.03	0.1108			19.03	3.10731e-05
19.04	50443	19.04	74481	19.04	0.07018			19.04	3.30382e-05
19.05	50545	19.05	74957	19.05	0.04613			19.05	3.55429e-05
19.06	50199	19.06	74517	19.06	0.03196			19.06	3.73023e-05
19.07	49837	19.07	75406	19.07	0.02368			19.07	3.87808e-05
19.08	50612	19.08	75349	19.08	0.01863			19.08	4.1539e-05
19.09	50357	19.09	75476	19.09	0.01524			19.09	4.73007e-05
19.1	50576	19.1	75085	19.1	0.01277			19.1	5.74914e-05
19.11	50245	19.11	75259	19.11	0.01087			19.11	7.18832e-05
19.12	50360	19.12	74617	19.12	0.00937			19.12	9.36291e-05
19.13	50416	19.13	74808	19.13	0.00815			19.13	0.000132623
19.14	50403	19.14	74694	19.14	0.00716			19.14	0.000216466
19.15	50570	19.15	74897	19.15	0.00634			19.15	0.000415495
19.16	50411	19.16	74992	19.16	0.00566			19.16	0.000816801
19.17	50133	19.17	74555	19.17	0.00508			19.17	0.00143488
19.18	49991	19.18	74655	19.18	0.00458			19.18	0.00211289
19.19	50404	19.19	74988	19.19	0.00415			19.19	0.00243988
19.2	50458	19.2	74983	19.2	0.00378			19.2	0.0021243
19.21	50082	19.21	75305	19.21	0.00346			19.21	0.00148274
19.22	49746	19.22	74729	19.22	0.00318			19.22	0.000911707
19.23	49787	19.23	74735	19.23	0.00293			19.23	0.000551958
19.24	49975	19.24	74336	19.24	0.00271			19.24	0.000374623
19.25	50044	19.25	74863	19.25	0.00251			19.25	0.000300793
19.26	50130	19.26	74545	19.26	0.00233			19.26	0.000272106
19.27	50023	19.27	74770	19.27	0.00218			19.27	0.000261375
19.28	49847	19.28	74765	19.28	0.00203			19.28	0.000258953
19.29	50062	19.29	74946	19.29	0.00191			19.29	0.000261648
19.3	50100	19.3	74910	19.3	0.00179			19.3	0.000268209
19.31	49873	19.31	74869	19.31	0.00168			19.31	0.000278037
19.32	49648	19.32	74651	19.32	0.00159			19.32	0.000290849
19.33	49834	19.33	75086	19.33	0.0015			19.33	0.000306559
19.34	49833	19.34	74950	19.34	0.00142			19.34	0.000325236
19.35	49940	19.35	74558	19.35	0.00134			19.35	0.000347073
19.36	49613	19.36	74736	19.36	0.00128			19.36	0.000372385
19.37	49400	19.37	75219	19.37	0.00121			19.37	0.000401611
19.38	49744	19.38	74901	19.38	0.00116			19.38	0.000435331
19.39	49670	19.39	74716	19.39	0.0011			19.39	0.000474295
19.4	49619	19.4	74065	19.4	0.001			19.4	0.000519463
19.41	49594	19.41	74839	19.41	0.000749664			19.41	0.000572062
19.42	49792	19.42	74687	19.42	0.000442048			19.42	0.00063367
19.43	49701	19.43	74954	19.43	0.000189966			19.43	0.000706334
19.44	49211	19.44	75007	19.44	0.000100043			19.44	0.000792739
19.45	49723	19.45	74917	19.45	0.000103177			19.45	0.00089645
19.46	49610	19.46	74470	19.46	0.000122485			19.46	0.00102228
19.47	49471	19.47	74431	19.47	0.000190986			19.47	0.00117682
19.48	49714	19.48	74533	19.48	0.000355297			19.48	0.00136933
19.49	49214	19.49	74724	19.49	0.000635584			19.49	0.00161304
19.5	49468	19.5	74339	19.5	0.000977532			19.5	0.00192746
19.51	49343	19.51	74923	19.51	0.0012			19.51	0.00234274
19.52	49475	19.52	75093	19.52	0.00111			19.52	0.00291132
19.53	49572	19.53	74579	19.53	0.000788548			19.53	0.00375103
19.54	49433	19.54	74889	19.54	0.000475689			19.54	0.00519995
19.55	49487	19.55	74274	19.55	0.000272171			19.55	0.00822734
19.56	49119	19.56	74962	19.56	0.000185216			19.56	0.0150342
19.57	49540	19.57	74983	19.57	0.000185391			19.57	0.0289169
19.58	49133	19.58	74057	19.58	0.000239978			19.58	0.0518156
19.59	49539	19.59	74759	19.59	0.000308552			19.59	0.0795433
19.6	48991	19.6	74796	19.6	0.000329893			19.6	0.097286
19.61	48986	19.61	74393	19.61	0.00027266			19.61	0.0888661
19.62	48845	19.62	74594	19.62	0.000183572			19.62	0.0626814
19.63	49062	19.63	74535	19.63	0.000108986			19.63	0.0368684
19.64	48813	19.64	74811	19.64	6.26729e-05			19.64	0.0194569
19.65	48719	19.65	74782	19.65	3.9001e-05			19.65	0.0102751
19.66	49000	19.66	74820	19.66	2.77033e-05			19.66	0.0061076
19.67	49197	19.67	74705	19.67	2.17504e-05			19.67	0.00420989
19.68	48786	19.68	74417	19.68	1.79755e-05			19.68	0.00319332
19.69	48578	19.69	74341	19.69	1.52411e-05			19.69	0.00253879
19.7	49065	19.7	74812	19.7	1.31333e-05			19.7	0.0020713
19.71	48878	19.71	74886	19.71	1.14582e-05			19.71	0.0023083
19.72	48939	19.72	74315	19.72	1.00997e-05			19.72	0.00759688
19.73	49053	19.73	74376	19.73	8.98001e-06			19.73	0.0162019
19.74	48907	19.74	74434	19.74	8.0443e-06			19.74	0.0248771
19.75	48718	19.75	74412	19.75	7.25309e-06			19.75	0.0303808
19.76	48850	19.76	74379	19.76	6.57715e-06			19.76	0.0319093
19.77	49139	19.77	74427	19.77	5.99449e-06			19.77	0.0333906
19.78	49012	19.78	74773	19.78	5.48822e-06			19.78	0.0350095
19.79	48888	19.79	74220	19.79	5.0452e-06			19.79	0.0367759
19.8	49098	19.8	74288	19.8	4.65507e-06			19.8	0.0387025
19.81	48498	19.81	74435	19.81	4.30953e-06			19.81	0.0408043
19.82	48727	19.82	74257	19.82	4.00189e-06			19.82	0.0430993
19.83	48998	19.83	74210	19.83	3.7267e-06			19.83	0.0456087
19.84	48617	19.84	74595	19.84	3.47947e-06			19.84	0.0483573
19.85	48539	19.85	74497	19.85	3.25646e-06			19.85	0.0513739
19.86	48733	19.86	74385	19.86	3.05456e-06			19.86	0.0546925
19.87	48852	19.87	74519	19.87	2.87115e-06			19.87	0.058353
19.88	48399	19.88	74076	19.88	2.704e-06			19.88	0.0624023
19.89	48708	19.89	74446	19.89	2.55122e-06			19.89	0.066896
19.9	48492	19.9	74544	19.9	2.41119e-06			19.9	0.0719001
19.91	48400	19.91	74480	19.91	2.28251e-06			19.91	0.0774936
19.92	48581	19.92	74361	19.92	2.16397e-06			19.92	0.0837716
19.93	48359	19.93	74380	19.93	2.03771e-06			19.93	0.090849
19.94	48905	19.94	74739	19.94	1.70104e-06			19.94	0.0988661
19.95	48364	19.95	74055	19.95	1.22093e-06			19.95	0.107996
19.96	48365	19.96	74285	19.96	7.59979e-07			19.96	0.118451
19.97	48344	19.97	74206	19.97	4.80838e-07			19.97	0.130501
19.98	48866	19.98	73979	19.98	4.40316e-07			19.98	0.144485
19.99	48722	19.99	74051	19.99	4.18187e-07			19.99	0.160834
20	48207	20	74383	20	3.97683e-07			20	0.180111
20.01	48482	20.01	74514	20.01	3.7865e-07			20.01	0.203052
20.02	48211	20.02	74434	20.02	3.43235e-07			20.02	0.230638
20.03	48162	20.03	74254	20.03	2.50483e-07			20.03	0.264183
20.04	47975	20.04	74263	20.04	1.35342e-07			20.04	0.30553
20.05	48459	20.05	74139	20.05	3.83655e-08			20.05	0.357284
20.06	48388	20.06	74254	20.06	0			20.06	0.4232
20.07	48528	20.07	74025	20.07	0			20.07	0.508872
20.08	48468	20.08	74244	20.08	0			20.08	0.623187
20.09	48297	20.09	74062	20.09	0			20.09	0.782928
20.1	48202	20.1	74201	20.1	0			20.1	1.03009
20.11	48184	20.11	74138	20.11	0			20.11	1.48878
20.12	47885	20.12	74538	20.12	0			20.12	2.49162
20.13	48010	20.13	74327	20.13	1.15033e-06			20.13	4.70059
20.14	48304	20.14	74157	20.14	7.6499e-06			20.14	8.90606
20.15	48039	20.15	74067	20.15	1.70053e-05			20.15	15.1908
20.16	48003	20.16	74140	20.16	2.58843e-05			20.16	21.682
20.17	48295	20.17	73942	20.17	3.09546e-05			20.17	24.0012
20.18	47826	20.18	74490	20.18	3.25097e-05			20.18	19.8582
20.19	48002	20.19	73904	20.19	3.41586e-05			20.19	13.0625
20.2	48145	20.2	74053	20.2	3.59361e-05			20.2	7.34435
20.21	47796	20.21	74376	20.21	3.78565e-05			20.21	3.82869
20.22	47976	20.22	74327	20.22	3.99351e-05			20.22	2.08618
20.23	48186	20.23	74432	20.23	4.21894e-05			20.23	1.30838
20.24	48424	20.24	74629	20.24	4.46392e-05			20.24	0.938563
20.25	48110	20.25	73799	20.25	4.73077e-05			20.25	0.726407
20.26	48150	20.26	73814	20.26	5.02224e-05			20.26	0.583592
20.27	47723	20.27	74273	20.27	5.34145e-05			20.27	0.47951
20.28	47981	20.28	73711	20.28	5.69202e-05			20.28	0.400765
20.29	47827	20.29	74434	20.29	6.0782e-05			20.29	0.339748
20.3	47608	20.3	74036	20.3	6.50497e-05			20.3	0.291552
20.31	47820	20.31	73501	20.31	6.9782e-05			20.31	0.252849
20.32	47890	20.32	73814	20.32	7.50488e-05			20.32	0.221318
20.33	47863	20.33	74032	20.33	8.09334e-05			20.33	0.195302
20.34	47632	20.34	74317	20.34	8.75362e-05			20.34	0.173593
20.35	47129	20.35	74364	20.35	9.49784e-05			20.35	0.155294
20.36	47570	20.36	73962	20.36	0.000103408			20.36	0.139731
20.37	47601	20.37	74248	20.37	0.000113007			20.37	0.126385
20.38	47353	20.38	74267	20.38	0.000124002			20.38	0.114858
20.39	47567	20.39	74045	20.39	0.000136675			20.39	0.104833
20.4	47863	20.4	73972	20.4	0.000151383			20.4	0.0960616
20.41	47425	20.41	74086	20.41	0.000168586			20.41	0.0883436
20.42	47668	20.42	74387	20.42	0.000188876			20.42	0.0815173
20.43	47447	20.43	74051	20.43	0.000213032			20.43	0.0754508
20.44	47611	20.44	73813	20.44	0.000242095			20.44	0.0700356
20.45	47559	20.45	73654	20.45	0.000277473			20.45	0.0651819
20.46	47910	20.46	73643	20.46	0.000321116			20.46	0.0608149
20.47	47899	20.47	73969	20.47	0.000375774			20.47	0.0568716
20.48	47751	20.48	74106	20.48	0.000445428			20.48	0.0532992
20.49	47466	20.49	74273	20.49	0.000536031			20.49	0.0500525
20.5	47570	20.5	74043	20.5	0.000657136			20.5	0.0470932
20.51	47728	20.51	73932	20.51	0.000827052			20.51	0.0443885
20.52	47289	20.52	74114	20.52	0.00109			20.52	0.0419099
20.53	47522	20.53	73863	20.53	0.00159			20.53	0.039633
20.54	47848	20.54	73711	20.54	0.00268			20.54	0.0375366
20.55	47385	20.55	74214	20.55	0.00508			20.55	0.0356019
20.56	47422	20.56	74239	20.56	0.00957			20.56	0.0338129
20.57	47481	20.57	74042	20.57	0.01617			20.57	0.0321553
20.58	47430	20.58	74273	20.58	0.0228			20.58	0.0306166
20.59	47309	20.59	73885	20.59	0.02485			20.59	0.0282204
20.6	46895	20.6	74327	20.6	0.0203			20.6	0.0212309
20.61	47203	20.61	74141	20.61	0.01325			20.61	0.0120485
20.62	47575	20.62	73780	20.62	0.00742			20.62	0.00390425
20.63	47437	20.63	73705	20.63	0.00387			20.63	2.90068e-05
20.64	47488	20.64	73997	20.64	0.00212			20.64	0
20.65	47565	20.65	74113	20.65	0.00134			20.65	0
20.66	46959	20.66	73688	20.66	0.000968268			20.66	0
20.67	47578	20.67	73992	20.67	0.000751465			20.67	0
20.68	47086	20.68	74089	20.68	0.000604221			20.68	0
20.69	47607	20.69	73708	20.69	0.00049649			20.69	0
20.7	47377	20.7	73766	20.7	0.000414949			20.7	0
20.71	47557	20.71	74139	20.71	0.000351831			20.71	0
20.72	47379	20.72	73963	20.72	0.00030202			20.72	0
20.73	47578	20.73	74006	20.73	0.000262032			20.73	0
20.74	47734	20.74	74081	20.74	0.000229445			20.74	0
20.75	46787	20.75	73373	20.75	0.000202546			20.75	0
20.76	47334	20.76	73872	20.76	0.00018009			20.76	0
20.77	47430	20.77	74227	20.77	0.000161154			20.77	0
20.78	47185	20.78	73628	20.78	0.000145042			20.78	0
20.79	47188	20.79	73814	20.79	0.000131221			20.79	0
20.8	46897	20.8	74337	20.8	0.000119279			20.8	0
20.81	47197	20.81	74718	20.81	0.00010889			20.81	0
20.82	47403	20.82	74068	20.82	9.97981e-05			20.82	0
20.83	47266	20.83	73872	20.83	9.17957e-05			20.83	0
20.84	47455	20.84	73921	20.84	8.47161e-05			20.84	0
20.85	47177	20.85	73843	20.85	7.8423e-05			20.85	0
20.86	47391	20.86	73850	20.86	7.28044e-05			20.86	0
20.87	47189	20.87	74085	20.87	6.77675e-05			20.87	0
20.88	46862	20.88	74171	20.88	6.32347e-05			20.88	0
20.89	47216	20.89	73813	20.89	5.91411e-05			20.89	0
20.9	47069	20.9	73634	20.9	5.54319e-05			20.9	0
20.91	47370	20.91	74027	20.91	5.20604e-05			20.91	0
20.92	46892	20.92	73808	20.92	4.89869e-05			20.92	0
20.93	47015	20.93	74234	20.93	4.61774e-05			20.93	0
20.94	46866	20.94	74566	20.94	4.36026e-05			20.94	0
20.95	46914	20.95	73868	20.95	4.12369e-05			20.95	0
20.96	46951	20.96	73849	20.96	3.90585e-05			20.96	0
20.97	46617	20.97	73748	20.97	3.7048e-05			20.97	0
20.98	47009	20.98	74372	20.98	3.51886e-05			20.98	0
20.99	46728	20.99	74327	20.99	3.34657e-05			20.99	0
21	46962	21	73552	21	3.18662e-05			21	0
21.01	47078	21.01	74093	21.01	2.95319e-05			21.01	0
21.02	46901	21.02	74011	21.02	2.24761e-05			21.02	0
21.03	46905	21.03	74476	21.03	1.29947e-05			21.03	0
21.04	47194	21.04	74436	21.04	4.41974e-06			21.04	0
21.05	46980	21.05	73859	21.05	8.36132e-08			21.05	0
21.06	46959	21.06	74311	21.06	4.29496e-09			21.06	0
21.07	46650	21.07	74286	21.07	4.08823e-09			21.07	0
21.08	46852	21.08	73856	21.08	3.88065e-09			21.08	0
21.09	46667	21.09	74295	21.09	3.17016e-09			21.09	0
21.1	46964	21.1	74199	21.1	2.02244e-09			21.1	0
21.11	47018	21.11	74276	21.11	8.582e-10			21.11	0
21.12	46684	21.12	73924	21.12	9.81079e-11			21.12	0
21.13	46528	21.13	73549	21.13	0			21.13	0
21.14	46771	21.14	73773	21.14	0			21.14	0
21.15	46619	21.15	74279	21.15	0			21.15	0
21.16	46739	21.16	73933	21.16	0			21.16	0
21.17	46923	21.17	73929	21.17	0			21.17	0
21.18	47155	21.18	74178	21.18	0			21.18	0
21.19	46524	21.19	74475	21.19	0			21.19	0
21.2	46644	21.2	74395	21.2	0			21.2	0
21.21	46934	21.21	74347	21.21	0			21.21	0
21.22	46480	21.22	73884	21.22	0			21.22	0
21.23	46567	21.23	74222	21.23	0			21.23	0
21.24	46796	21.24	74193	21.24	0			21.24	0
21.25	46981	21.25	74161	21.25	0			21.25	0
21.26	47173	21.26	74066	21.26	0			21.26	0
21.27	47065	21.27	73820	21.27	0			21.27	0
21.28	46970	21.28	74315	21.28	0			21.28	0
21.29	46770	21.29	74644	21.29	0			21.29	0
21.3	47040	21.3	74147	21.3	0			21.3	0
21.31	46844	21.31	73917	21.31	0			21.31	0
21.32	47048	21.32	74451	21.32	0			21.32	0
21.33	46945	21.33	74127	21.33	0			21.33	0
21.34	46667	21.34	74239	21.34	0			21.34	0
21.35	46847	21.35	74393	21.35	0			21.35	0
21.36	46947	21.36	74497	21.36	0			21.36	0
21.37	46761	21.37	74111	21.37	0			21.37	0
21.38	46853	21.38	74351	21.38	0			21.38	0
21.39	46724	21.39	74468	21.39	0			21.39	0
21.4	46791	21.4	74774	21.4	0			21.4	0
21.41	46906	21.41	74605	21.41	0			21.41	0
21.42	47012	21.42	74163	21.42	0			21.42	0
21.43	46832	21.43	74430	21.43	0			21.43	0
21.44	46705	21.44	74862	21.44	0			21.44	0
21.45	46780	21.45	74463	21.45	0			21.45	0
21.46	46837	21.46	74457	21.46	0			21.46	0
21.47	46411	21.47	74504	21.47	0			21.47	4.58588e-05
21.48	46730	21.48	74323	21.48	0			21.48	0.000320459
21.49	46698	21.49	74758	21.49	0			21.49	0.000721705
21.5	46785	21.5	74873	21.5	0			21.5	0.00110823
21.51	46591	21.51	74621	21.51	0			21.51	0.00133865
21.52	46414	21.52	74724	21.52	0			21.52	0.00140723
21.53	46520	21.53	74613	21.53	0			21.53	0.00147793
21.54	46868	21.54	75160	21.54	0			21.54	0.00155408
21.55	47044	21.55	74492	21.55	0			21.55	0.00163626
21.56	46897	21.56	74676	21.56	0			21.56	0.00187481
21.57	46519	21.57	74583	21.57	0			21.57	0.0032851
21.58	46674	21.58	74889	21.58	0			21.58	0.00557874
21.59	46958	21.59	74539	21.59	0			21.59	0.00799273
21.6	47334	21.6	74588	21.6	0			21.6	0.00970416
21.61	47114	21.61	74932	21.61	0			21.61	0.0104089
21.62	46360	21.62	75258	21.62	0			21.62	0.0109775
21.63	46687	21.63	74857	21.63	0			21.63	0.0115781
21.64	46495	21.64	74917	21.64	0			21.64	0.0122301
21.65	47130	21.65	74958	21.65	0			21.65	0.0129396
21.66	47050	21.66	75397	21.66	0			21.66	0.0137137
21.67	47066	21.67	74743	21.67	0			21.67	0.0145607
21.68	46928	21.68	75245	21.68	0			21.68	0.0154901
21.69	46993	21.69	75871	21.69	0			21.69	0.0165132
21.7	46838	21.7	75079	21.7	0			21.7	0.0176435
21.71	46642	21.71	75147	21.71	0			21.71	0.0188968
21.72	46674	21.72	75087	21.72	0			21.72	0.0202922
21.73	46943	21.73	74976	21.73	0			21.73	0.0218526
21.74	47343	21.74	75421	21.74	0			21.74	0.0236062
21.75	47142	21.75	74826	21.75	0			21.75	0.0255873
21.76	47114	21.76	75407	21.76	0			21.76	0.0278389
21.77	47298	21.77	75147	21.77	0			21.77	0.0304147
21.78	47176	21.78	75030	21.78	0			21.78	0.0333834
21.79	47054	21.79	75197	21.79	0			21.79	0.0368338
21.8	47034	21.8	74942	21.8	0			21.8	0.0408882
21.81	47203	21.81	75453	21.81	0			21.81	0.0457156
21.82	47087	21.82	75990	21.82	0			21.82	0.0515213
21.83	47067	21.83	75292	21.83	0			21.83	0.0585975
21.84	46747	21.84	75128	21.84	0			21.84	0.0673817
21.85	46944	21.85	75202	21.85	0			21.85	0.0786251
21.86	47098	21.86	75229	21.86	0			21.86	0.0939392
21.87	46852	21.87	75343	21.87	0			21.87	0.117666
21.88	47128	21.88	75535	21.88	0			21.88	0.161581
21.89	47715	21.89	75428	21.89	0			21.89	0.251073
21.9	46911	21.9	75238	21.9	0			21.9	0.422216
21.91	47045	21.91	75572	21.91	0			21.91	0.693889
21.92	47225	21.92	75637	21.92	0			21.92	1.01712
21.93	46934	21.93	75471	21.93	0			21.93	1.23019
21.94	46600	21.94	75395	21.94	0			21.94	1.16717
21.95	46701	21.95	75348	21.95	0			21.95	0.930868
21.96	46722	21.96	75578	21.96	0			21.96	0.734329
21.97	46994	21.97	75254	21.97	0			21.97	0.718091
[truncated: 2,803 more rows]

## Sheet: Fig. 2d
TMBP		Bpy-DA		COF-205		COF-205-Ru
Wavenumber (cm-1)	Transmittance	Wavenumber (cm-1)	Transmittance	Wavenumber (cm-1)	Transmittance	Wavenumber (cm-1)	Transmittance
400.157	82.1939	400.157	96.05	400.157	88.0277	400.157	48.6376
400.639	81.4916	400.639	89.7141	400.639	84.1262	400.639	48.1819
401.121	82.1116	401.121	85.3162	401.121	80.3868	401.121	46.6272
401.603	83.8454	401.603	81.7107	401.603	76.4324	401.603	45.2424
402.085	86.0108	402.085	78.2685	402.085	72.3264	402.085	45.2542
402.567	87.6511	402.567	75.0107	402.567	68.5077	402.567	46.938
403.05	88.2729	403.05	72.312	403.05	65.2601	403.05	49.3448
403.532	88.0895	403.532	70.4142	403.532	62.4231	403.532	51.3156
404.014	87.5696	404.014	69.3169	404.014	59.6436	404.014	52.2433
404.496	87.1171	404.496	68.9438	404.496	56.6975	404.496	52.0454
404.978	86.9965	404.978	69.2334	404.978	53.7017	404.978	50.9746
405.46	87.3316	405.46	70.1184	405.46	51.2472	405.46	49.5574
405.942	88.0384	405.942	71.4392	405.942	50.2427	405.942	48.4732
406.424	88.83	406.424	72.9481	406.424	51.2697	406.424	48.1463
406.906	89.383	406.906	74.4497	406.906	54.0113	406.906	48.388
407.389	89.5331	407.389	75.9186	407.389	57.5192	407.389	48.5818
407.871	89.2534	407.871	77.4237	407.871	60.8769	407.871	48.1655
408.353	88.5354	408.353	78.9516	408.353	63.4433	408.353	46.9303
408.835	87.3325	408.835	80.247	408.835	64.7415	408.835	45.1503
409.317	85.6507	409.317	80.7975	409.317	64.437	409.317	43.6269
409.799	83.6956	409.799	80.1425	409.799	62.5881	409.799	43.3644
410.281	81.8625	410.281	78.3867	410.281	59.8176	410.281	44.7817
410.763	80.465	410.763	76.2161	410.763	56.9209	410.763	47.3385
411.245	79.5717	411.245	74.3557	411.245	54.345	411.245	50.1256
411.728	79.0971	411.728	73.1862	411.728	52.1553	411.728	52.5227
412.21	78.964	412.21	72.7678	412.21	50.3082	412.21	54.326
412.692	79.1753	412.692	72.9449	412.692	48.8796	412.692	55.6121
413.174	79.8054	413.174	73.3941	413.174	48.122	413.174	56.602
413.656	80.9218	413.656	73.6904	413.656	48.3137	413.656	57.543
414.138	82.5055	414.138	73.5097	414.138	49.471	414.138	58.5722
414.62	84.4502	414.62	72.8267	414.62	51.2348	414.62	59.6477
415.103	86.6733	415.103	71.8991	415.103	53.0952	415.103	60.6177
415.585	89.1863	415.585	71.0787	415.585	54.6767	415.585	61.3342
416.067	92.0754	416.067	70.702	416.067	55.8166	416.067	61.6949
416.549	95.3805	416.549	71.0861	416.549	56.5097	416.549	61.6248
417.031	98.8744	417.031	72.5172	417.031	56.8514	417.031	61.0643
417.513	101.779	417.513	75.0425	417.513	57.007	417.513	60.0142
417.995	102.91	417.995	78.0911	417.995	57.1469	417.995	58.6311
418.477	101.72	418.477	80.5591	418.477	57.2912	418.477	57.1913
418.959	99.0668	418.959	81.7423	418.959	57.2857	418.959	55.8591
419.442	96.2446	419.442	81.7804	419.442	56.995	419.442	54.5986
419.924	93.9246	419.924	81.1266	419.924	56.4422	419.924	53.3602
420.406	92.1286	420.406	80.0734	420.406	55.7998	420.406	52.2272
420.888	90.6203	420.888	78.7397	420.888	55.3068	420.888	51.3928
421.37	89.1895	421.37	77.2167	421.37	55.1599	421.37	51.0305
421.852	87.7803	421.852	75.6653	421.852	55.4064	421.852	51.1517
422.334	86.4635	422.334	74.2822	422.334	55.9325	422.334	51.5921
422.816	85.3434	422.816	73.2205	422.816	56.547	422.816	52.119
423.298	84.4778	423.298	72.5362	423.298	57.0776	423.298	52.553
423.781	83.8583	423.781	72.1875	423.781	57.4125	423.781	52.8235
424.263	83.4132	424.263	72.0384	424.263	57.5035	424.263	52.9643
424.745	83.0382	424.745	71.8905	424.745	57.3628	424.745	53.0737
425.227	82.6417	425.227	71.5563	425.227	57.0508	425.227	53.2439
425.709	82.2072	425.709	70.969	425.709	56.6454	425.709	53.4908
426.191	81.8038	426.191	70.2204	426.191	56.1991	426.191	53.7486
426.673	81.5451	426.673	69.4881	426.673	55.7234	426.673	53.9354
427.155	81.5322	427.155	68.9311	427.155	55.2089	427.155	54.0193
427.637	81.8228	427.637	68.6373	427.637	54.654	427.637	54.0395
428.12	82.4144	428.12	68.6119	428.12	54.0852	428.12	54.086
428.602	83.2289	428.602	68.7833	428.602	53.5594	428.602	54.2546
429.084	84.1093	429.084	69.0192	429.084	53.1435	429.084	54.5868
429.566	84.8672	429.566	69.1776	429.566	52.8798	429.566	55.0231
430.048	85.364	430.048	69.1739	430.048	52.7629	430.048	55.4208
430.53	85.5766	430.53	69.0197	430.53	52.7525	430.53	55.6366
431.012	85.5816	431.012	68.7971	431.012	52.8139	431.012	55.6123
431.494	85.4958	431.494	68.6035	431.494	52.9439	431.494	55.4071
431.977	85.415	431.977	68.4988	431.977	53.1681	431.977	55.1736
432.459	85.3789	432.459	68.4818	432.459	53.5054	432.459	55.0924
432.941	85.3654	432.941	68.4925	432.941	53.9263	432.941	55.2844
433.423	85.3121	433.423	68.4489	433.423	54.3375	433.423	55.7366
433.905	85.1527	433.905	68.2943	433.905	54.6148	433.905	56.2993
434.387	84.8496	434.387	68.0284	434.387	54.6681	434.387	56.7645
434.869	84.396	434.869	67.6983	434.869	54.4919	434.869	56.9682
435.351	83.8063	435.351	67.3643	435.351	54.1776	435.351	56.8538
435.834	83.1039	435.834	67.0642	435.834	53.8904	435.834	56.4855
436.316	82.3208	436.316	66.7877	436.316	53.8089	436.316	56.0147
436.798	81.4977	436.798	66.4743	436.798	54.038	436.798	55.6086
437.28	80.6809	437.28	66.0454	437.28	54.5453	437.28	55.3608
437.762	79.9057	437.762	65.4466	437.762	55.1825	437.762	55.2531
438.244	79.1888	438.244	64.6724	438.244	55.777	438.244	55.1935
438.726	78.5279	438.726	63.7581	438.726	56.2169	438.726	55.0929
439.208	77.9111	439.208	62.7614	439.208	56.4763	439.208	54.9192
439.69	77.3203	439.69	61.7472	439.69	56.5965	439.69	54.711
440.173	76.729	440.173	60.7805	440.173	56.6483	440.173	54.5583
440.655	76.0959	440.655	59.9139	440.655	56.689	440.655	54.5543
441.137	75.3636	441.137	59.1736	441.137	56.7274	441.137	54.7325
441.619	74.4668	441.619	58.5491	441.619	56.7187	441.619	55.0285
442.101	73.3543	442.101	58.0125	442.101	56.6033	442.101	55.3085
442.583	72.0077	442.583	57.551	442.583	56.3657	442.583	55.4495
443.065	70.4505	443.065	57.1944	443.065	56.0661	443.065	55.4107
443.547	68.7439	443.547	57.009	443.547	55.8269	443.547	55.2488
444.029	66.9752	444.029	57.0633	444.029	55.7793	444.029	55.0804
444.512	65.2302	444.512	57.3775	444.512	55.9937	444.512	55.0142
444.994	63.5668	444.994	57.8921	444.994	56.4313	444.994	55.0893
445.476	62.0035	445.476	58.4774	445.476	56.9518	445.476	55.2565
445.958	60.5484	445.958	58.984	445.958	57.3746	445.958	55.4122
446.44	59.2507	446.44	59.298	446.44	57.5542	446.44	55.4597
446.922	58.2467	446.922	59.3769	446.922	57.4299	446.922	55.361
447.404	57.7606	447.404	59.2575	447.404	57.0408	447.404	55.1545
447.886	58.0346	447.886	59.0391	447.886	56.5028	447.886	54.9352
448.368	59.2068	448.368	58.8423	448.368	55.956	448.368	54.8039
448.851	61.2168	448.851	58.7562	448.851	55.5	448.851	54.81
449.333	63.8171	449.333	58.8023	449.333	55.1568	449.333	54.9297
449.815	66.6885	449.815	58.9365	449.815	54.8852	449.815	55.0904
450.297	69.5577	450.297	59.0768	450.297	54.6285	450.297	55.2192
450.779	72.2512	450.779	59.1356	450.779	54.3629	450.779	55.2812
451.261	74.6854	451.261	59.0422	451.261	54.1208	451.261	55.2927
451.743	76.833	451.743	58.7636	451.743	53.9817	451.743	55.3075
452.226	78.6934	452.226	58.3165	452.226	54.0273	452.226	55.38
452.708	80.2828	452.708	57.7656	452.708	54.2778	452.708	55.5205
453.19	81.6346	453.19	57.1933	453.19	54.6631	453.19	55.6804
453.672	82.7977	453.672	56.6628	453.672	55.0565	453.672	55.7811
454.154	83.8244	454.154	56.2001	454.154	55.3407	454.154	55.7624
454.636	84.7574	454.636	55.8038	454.636	55.4549	454.636	55.6168
455.118	85.619	455.118	55.464	455.118	55.4057	455.118	55.3939
455.6	86.4087	455.6	55.1786	455.6	55.2552	455.6	55.1864
456.082	87.1029	456.082	54.9595	456.082	55.0948	456.082	55.0971
456.565	87.6674	456.565	54.8311	456.565	55.0043	456.565	55.187
457.047	88.0735	457.047	54.8184	457.047	55.0088	457.047	55.427
457.529	88.314	457.529	54.9374	457.529	55.0607	457.529	55.698
458.011	88.3998	458.011	55.1908	458.011	55.0783	458.011	55.859
458.493	88.3449	458.493	55.5727	458.493	55.0068	458.493	55.8331
458.975	88.1538	458.975	56.0706	458.975	54.8542	458.975	55.6397
459.457	87.8278	459.457	56.6634	459.457	54.6768	459.457	55.3621
459.939	87.3784	459.939	57.3174	459.939	54.5374	459.939	55.089
460.421	86.8389	460.421	57.9926	460.421	54.4657	460.421	54.8668
460.904	86.2613	460.904	58.6559	460.904	54.443	460.904	54.6875
461.386	85.7048	461.386	59.2963	461.386	54.4157	461.386	54.5083
461.868	85.2197	461.868	59.9313	461.868	54.3262	461.868	54.29
462.35	84.8383	462.35	60.6007	462.35	54.1443	462.35	54.0303
462.832	84.5693	462.832	61.346	462.832	53.8856	462.832	53.7757
463.314	84.4017	463.314	62.1857	463.314	53.607	463.314	53.6041
463.796	84.3103	463.796	63.0973	463.796	53.3808	463.796	53.5845
464.278	84.2657	464.278	64.0198	464.278	53.2578	464.278	53.7345
464.76	84.2419	464.76	64.8768	464.76	53.2437	464.76	54.0054
465.243	84.2223	465.243	65.6054	465.243	53.3032	465.243	54.3052
465.725	84.1982	465.725	66.1741	465.725	53.3852	465.725	54.5411
466.207	84.1672	466.207	66.5845	466.207	53.45	466.207	54.6579
466.689	84.1313	466.689	66.8612	466.689	53.4855	466.689	54.6572
467.171	84.0978	467.171	67.0416	467.171	53.5058	467.171	54.5915
467.653	84.0782	467.653	67.1622	467.653	53.5327	467.653	54.5343
468.135	84.086	468.135	67.2507	468.135	53.5716	468.135	54.5365
468.617	84.1294	468.617	67.3211	468.617	53.5992	468.617	54.5977
469.099	84.2069	469.099	67.3773	469.099	53.5729	469.099	54.6726
469.582	84.3043	469.582	67.4199	469.582	53.4545	469.582	54.7024
470.064	84.3972	470.064	67.4537	470.064	53.2316	470.064	54.6501
470.546	84.4548	470.546	67.4905	470.546	52.9286	470.546	54.5195
471.028	84.4491	471.028	67.5497	471.028	52.6052	471.028	54.3554
471.51	84.3667	471.51	67.6522	471.51	52.3374	471.51	54.2255
471.992	84.222	471.992	67.8111	471.992	52.1807	471.992	54.1818
472.474	84.0537	472.474	68.0195	472.474	52.1346	472.474	54.225
472.957	83.9051	472.957	68.2521	472.957	52.1413	472.957	54.3013
473.439	83.7982	473.439	68.4743	473.439	52.1279	473.439	54.3399
473.921	83.7229	473.921	68.6573	473.921	52.053	473.921	54.297
474.403	83.6462	474.403	68.7859	474.403	51.926	474.403	54.1742
474.885	83.5306	474.885	68.8609	474.885	51.7935	474.885	54.0063
475.367	83.3509	475.367	68.8971	475.367	51.7086	475.367	53.8361
475.849	83.1042	475.849	68.9202	475.849	51.7007	475.849	53.6906
476.331	82.808	476.331	68.958	476.331	51.7596	476.331	53.5709
476.813	82.4913	476.813	69.0325	476.813	51.8409	476.813	53.4603
477.296	82.1802	477.296	69.1511	477.296	51.8895	477.296	53.3436
477.778	81.8883	477.778	69.3032	477.778	51.8664	477.778	53.2259
478.26	81.6142	478.26	69.4634	478.26	51.7656	478.26	53.1369
478.742	81.3463	478.742	69.6006	478.742	51.6146	478.742	53.1181
479.224	81.0708	479.224	69.6913	479.224	51.4562	479.224	53.196
479.706	80.7799	479.706	69.7319	479.706	51.3258	479.706	53.3598
480.188	80.4708	480.188	69.7411	480.188	51.2331	480.188	53.5578
480.67	80.1424	480.67	69.7529	480.67	51.1638	480.67	53.719
481.152	79.786	481.152	69.8014	481.152	51.0952	481.152	53.7848
481.635	79.3818	481.635	69.9058	481.635	51.0158	481.635	53.7361
482.117	78.8998	482.117	70.0605	482.117	50.9374	482.117	53.6018
482.599	78.3099	482.599	70.2343	482.599	50.8908	482.599	53.4463
483.081	77.5958	483.081	70.3784	483.081	50.9077	483.081	53.3395
483.563	76.7716	483.563	70.4467	483.563	50.9972	483.563	53.3204
484.045	75.886	484.045	70.4148	484.045	51.1336	484.045	53.3761
484.527	75.0166	484.527	70.2919	484.527	51.2665	484.527	53.453
485.009	74.2537	485.009	70.1137	485.009	51.3483	485.009	53.4921
485.491	73.687	485.491	69.9265	485.491	51.3603	485.491	53.4653
485.974	73.393	485.974	69.7697	485.974	51.3211	485.974	53.389
486.456	73.4247	486.456	69.667	486.456	51.2755	486.456	53.3118
486.938	73.7984	486.938	69.6234	486.938	51.2704	486.938	53.2837
487.42	74.4871	487.42	69.6305	487.42	51.3304	487.42	53.3261
487.902	75.4247	487.902	69.6723	487.902	51.4476	487.902	53.4196
488.384	76.5237	488.384	69.7324	488.384	51.5894	488.384	53.5147
488.866	77.6933	488.866	69.7967	488.866	51.7187	488.866	53.5596
489.348	78.8529	489.348	69.8526	489.348	51.8136	489.348	53.5258
489.831	79.9359	489.831	69.8881	489.831	51.8774	489.831	53.4235
490.313	80.8906	490.313	69.8915	490.313	51.9327	490.313	53.2964
490.795	81.6814	490.795	69.8529	490.795	52.0052	490.795	53.1994
491.277	82.2946	491.277	69.7702	491.277	52.1024	491.277	53.1686
491.759	82.7385	491.759	69.6497	491.759	52.2037	491.759	53.2016
492.241	83.0405	492.241	69.5054	492.241	52.2689	492.241	53.2605
492.723	83.2348	492.723	69.353	492.723	52.2613	492.723	53.2984
493.205	83.352	493.205	69.2049	493.205	52.1698	493.205	53.2889
493.688	83.4151	493.688	69.0675	493.688	52.0183	493.688	53.2416
494.17	83.44	494.17	68.9425	494.17	51.8566	494.17	53.1957
494.652	83.442	494.652	68.8305	494.652	51.7395	494.652	53.1985
495.134	83.438	495.134	68.7346	495.134	51.7029	495.134	53.2787
495.616	83.4461	495.616	68.6606	495.616	51.7506	495.616	53.4337
496.098	83.481	496.098	68.6163	496.098	51.8589	496.098	53.6339
496.58	83.5485	496.58	68.6076	496.58	51.9937	496.58	53.8422
497.062	83.6434	497.062	68.6355	497.062	52.1295	497.062	54.0332
497.544	83.7505	497.544	68.694	497.544	52.2608	497.544	54.2038
498.027	83.8515	498.027	68.7713	498.027	52.3996	498.027	54.3677
498.509	83.9322	498.509	68.8532	498.509	52.563	498.509	54.5399
498.991	83.9896	498.991	68.9271	498.991	52.7576	498.991	54.7197
499.473	84.0309	499.473	68.9849	499.473	52.9717	499.473	54.8841
499.955	84.0692	499.955	69.0223	499.955	53.1785	499.955	54.9961
500.437	84.1143	500.437	69.036	500.437	53.3488	500.437	55.0236
500.919	84.166	500.919	69.0216	500.919	53.4647	500.919	54.96
501.401	84.2115	501.401	68.9729	501.401	53.529	501.401	54.8355
501.884	84.2313	501.884	68.8878	501.884	53.5646	501.884	54.7126
502.366	84.2091	502.366	68.7743	502.366	53.602	502.366	54.6592
502.848	84.143	502.848	68.6537	502.848	53.6611	502.848	54.7134
503.33	84.047	503.33	68.5547	503.33	53.7402	503.33	54.8637
503.812	83.9428	503.812	68.5033	503.812	53.8203	503.812	55.0605
504.294	83.8486	504.294	68.5137	504.294	53.8795	504.294	55.2459
504.776	83.7725	504.776	68.5844	504.776	53.9057	504.776	55.3805
505.258	83.7121	505.258	68.6987	505.258	53.901	505.258	55.4538
505.74	83.6603	505.74	68.8285	505.74	53.8782	505.74	55.4801
506.223	83.6108	506.223	68.9409	506.223	53.8505	506.223	55.4839
506.705	83.5638	506.705	69.0093	506.705	53.821	506.705	55.4823
507.187	83.5262	507.187	69.0216	507.187	53.7792	507.187	55.4736
507.669	83.5063	507.669	68.9838	507.669	53.707	507.669	55.4407
508.151	83.5062	508.151	68.9124	508.151	53.5923	508.151	55.3653
508.633	83.5174	508.633	68.825	508.633	53.4401	508.633	55.245
509.115	83.5219	509.115	68.7328	509.115	53.2746	509.115	55.0994
509.597	83.4981	509.597	68.6391	509.597	53.1302	509.597	54.9639
510.079	83.4299	510.079	68.5428	510.079	53.0372	510.079	54.8733
510.562	83.3138	510.562	68.4437	510.562	53.0066	510.562	54.8449
511.044	83.1608	511.044	68.3455	511.044	53.0246	511.044	54.8684
511.526	82.9924	511.526	68.2553	511.526	53.059	511.526	54.9126
512.008	82.8312	512.008	68.1796	512.008	53.0763	512.008	54.9418
512.49	82.6935	512.49	68.12	512.49	53.0574	512.49	54.9357
512.972	82.5851	512.972	68.0701	512.972	53.0063	512.972	54.8992
513.454	82.5033	513.454	68.0183	513.454	52.9457	513.454	54.8587
513.936	82.4408	513.936	67.951	513.936	52.9052	513.936	54.8484
514.418	82.391	514.418	67.8604	514.418	52.9062	514.418	54.8924
514.901	82.3499	514.901	67.7475	514.901	52.9525	514.901	54.9929
515.383	82.316	515.383	67.6238	515.383	53.0312	515.383	55.1309
515.865	82.2865	515.865	67.5064	515.865	53.123	515.865	55.2769
516.347	82.2548	516.347	67.4124	516.347	53.2141	516.347	55.4075
516.829	82.2098	516.829	67.3522	516.829	53.3041	516.829	55.5151
517.311	82.1392	517.311	67.3261	517.311	53.403	517.311	55.6075
517.793	82.0352	517.793	67.3254	517.793	53.5193	517.793	55.6963
518.275	81.8991	518.275	67.3369	518.275	53.6469	518.275	55.7824
518.758	81.7404	518.758	67.3493	518.758	53.7609	518.758	55.8496
519.24	81.571	519.24	67.3574	519.24	53.8266	519.24	55.872
519.722	81.3981	519.722	67.3603	519.722	53.8156	519.722	55.8293
520.204	81.2204	520.204	67.3587	520.204	53.7197	520.204	55.721
520.686	81.0294	520.686	67.3511	520.686	53.555	520.686	55.5697
521.168	80.8142	521.168	67.3331	521.168	53.3557	521.168	55.4123
521.65	80.5672	521.65	67.2993	521.65	53.1608	521.65	55.2848
522.132	80.2876	522.132	67.2474	522.132	52.9993	522.132	55.2056
522.615	79.9799	522.615	67.1798	522.615	52.8815	522.615	55.1694
523.097	79.6501	523.097	67.1043	523.097	52.8	523.097	55.1524
523.579	79.2995	523.579	67.0312	523.579	52.7397	523.579	55.1265
524.061	78.922	524.061	66.9699	524.061	52.6885	524.061	55.0756
524.543	78.5038	524.543	66.9249	524.543	52.6457	524.543	55.0048
525.025	78.029	525.025	66.8943	525.025	52.6216	525.025	54.9396
525.507	77.4869	525.507	66.8702	525.507	52.6305	525.507	54.9131
525.989	76.8801	525.989	66.8427	525.989	52.6788	525.989	54.9456
526.471	76.2272	526.471	66.805	526.471	52.758	526.471	55.0309
526.954	75.5596	526.954	66.7572	526.954	52.8479	526.954	55.1386
527.436	74.9158	527.436	66.7048	527.436	52.9274	527.436	55.2313
527.918	74.3386	527.918	66.656	527.918	52.9852	527.918	55.2843
528.4	73.8739	528.4	66.6164	528.4	53.0225	528.4	55.2945
528.882	73.5693	528.882	66.5874	528.882	53.049	528.882	55.2771
529.364	73.4679	529.364	66.5649	529.364	53.0744	529.364	55.2548
529.846	73.5961	529.846	66.5417	529.846	53.101	529.846	55.2439
530.328	73.9523	530.328	66.5099	530.328	53.1215	530.328	55.2461
530.811	74.5024	530.811	66.4634	530.811	53.1227	530.811	55.2485
531.293	75.1849	531.293	66.3996	531.293	53.0944	531.293	55.2328
531.775	75.9237	531.775	66.3199	531.775	53.0364	531.775	55.1871
532.257	76.6427	532.257	66.2289	532.257	52.9609	532.257	55.1139
532.739	77.2783	532.739	66.133	532.739	52.8882	532.739	55.0295
533.221	77.788	533.221	66.0398	533.221	52.8373	533.221	54.9557
533.703	78.1535	533.703	65.9568	533.703	52.8176	533.703	54.9085
534.185	78.3779	534.185	65.8896	534.185	52.8253	534.185	54.8903
534.668	78.4782	534.668	65.8406	534.668	52.8473	534.668	54.8903
535.149	78.4752	535.149	65.8079	535.149	52.8709	535.149	54.8923
535.632	78.3852	535.632	65.7846	535.632	52.8912	535.632	54.8856
536.114	78.2175	536.114	65.7599	536.114	52.9138	536.114	54.8708
536.596	77.9771	536.596	65.7223	536.596	52.9502	536.596	54.8583
537.078	77.669	537.078	65.6626	537.078	53.0086	537.078	54.8601
537.56	77.3024	537.56	65.5779	537.56	53.086	537.56	54.8795
538.042	76.8891	538.042	65.4728	538.042	53.1668	538.042	54.9067
538.524	76.4409	538.524	65.3585	538.524	53.2298	538.524	54.922
539.006	75.9649	539.006	65.2485	539.006	53.2584	539.006	54.907
539.489	75.4623	539.489	65.1553	539.489	53.2485	539.489	54.8545
539.971	74.9316	539.971	65.0867	539.971	53.2102	539.971	54.7748
540.453	74.3721	540.453	65.0442	540.453	53.1608	540.453	54.6914
540.935	73.7871	540.935	65.0238	540.935	53.1146	540.935	54.6311
541.417	73.1823	541.417	65.0182	541.417	53.0732	541.417	54.6098
541.899	72.5582	541.899	65.0197	541.899	53.0233	541.899	54.6248
542.381	71.9024	542.381	65.0227	542.381	52.9435	542.381	54.6556
542.863	71.184	542.863	65.0243	542.863	52.8175	542.863	54.6747
543.346	70.3565	543.346	65.0234	543.346	52.645	543.346	54.6603
543.828	69.3689	543.828	65.0189	543.828	52.4464	543.828	54.6054
544.31	68.1854	544.31	65.0086	544.31	52.2574	544.31	54.5184
544.792	66.8056	544.792	64.9896	544.792	52.1156	544.792	54.4176
545.274	65.2791	545.274	64.9606	545.274	52.0446	545.274	54.3201
545.756	63.7035	545.756	64.9237	545.756	52.0426	545.756	54.2338
546.238	62.2051	546.238	64.8856	546.238	52.0832	546.238	54.1559
546.72	60.9091	546.72	64.8564	546.72	52.1276	546.72	54.0784
547.202	59.9122	547.202	64.847	547.202	52.1404	547.202	53.9974
547.685	59.2618	547.685	64.8643	547.685	52.1013	547.685	53.9181
548.167	58.9481	548.167	64.9087	548.167	52.0081	548.167	53.8534
548.649	58.9038	548.649	64.9729	548.649	51.8719	548.649	53.8165
549.131	59.0187	549.131	65.0432	549.131	51.7081	549.131	53.8107
549.613	59.1666	549.613	65.103	549.613	51.5294	549.613	53.8248
550.095	59.239	550.095	65.1382	550.095	51.3437	550.095	53.8361
550.577	59.1738	550.577	65.1398	550.577	51.1579	550.577	53.8204
551.059	58.9659	551.059	65.1059	551.059	50.9819	551.059	53.764
551.542	58.6577	551.542	65.0406	551.542	50.8306	551.542	53.6693
552.024	58.3118	552.024	64.9527	552.024	50.7201	552.024	53.554
552.506	57.9761	552.506	64.8535	552.506	50.6598	552.506	53.4411
552.988	57.654	552.988	64.7555	552.988	50.6452	552.988	53.3488
553.47	57.2905	553.47	64.6703	553.47	50.6564	553.47	53.2821
553.952	56.7836	553.952	64.6077	553.952	50.6644	553.952	53.233
554.434	56.0173	554.434	64.5735	554.434	50.6431	554.434	53.1877
554.916	54.9068	554.916	64.5686	554.916	50.579	554.916	53.1355
555.398	53.4441	555.398	64.5879	555.398	50.4768	555.398	53.075
555.881	51.7287	555.881	64.6209	555.881	50.3546	555.881	53.0132
556.363	49.9733	556.363	64.6536	556.363	50.2345	556.363	52.9589
556.845	48.4747	556.845	64.6724	556.845	50.1306	556.845	52.9143
557.327	47.5591	557.327	64.6679	557.327	50.0433	557.327	52.8705
557.809	47.5175	557.809	64.6376	557.809	49.9615	557.809	52.8105
558.291	48.5519	558.291	64.5857	558.291	49.8715	558.291	52.7178
558.773	50.7402	558.773	64.5201	558.773	49.7661	558.773	52.5861
559.255	54.0183	559.255	64.4494	559.255	49.6497	559.255	52.4237
559.737	58.1786	559.737	64.3791	559.737	49.5342	559.737	52.2513
560.22	62.893	560.22	64.3109	560.22	49.4303	560.22	52.092
560.702	67.769	560.702	64.2436	560.702	49.3386	560.702	51.9606
561.184	72.4268	561.184	64.1761	561.184	49.2456	561.184	51.8565
561.666	76.5742	561.666	64.1107	561.666	49.1291	561.666	51.7652
562.148	80.048	562.148	64.0547	562.148	48.9695	562.148	51.6669
562.63	82.8114	562.63	64.0186	562.63	48.7608	562.63	51.5473
563.112	84.921	563.112	64.013	563.112	48.5152	563.112	51.4048
563.595	86.4818	563.595	64.0433	563.595	48.2591	563.595	51.2497
564.077	87.6094	564.077	64.107	564.077	48.0219	564.077	51.0978
564.559	88.4059	564.559	64.1922	564.559	47.8231	564.559	50.9605
565.041	88.9519	565.041	64.2815	565.041	47.6652	565.041	50.8396
565.523	89.3072	565.523	64.3572	565.523	47.537	565.523	50.7282
566.005	89.5176	566.005	64.4065	566.005	47.424	566.005	50.6182
566.487	89.6199	566.487	64.424	566.487	47.3203	566.487	50.5091
566.969	89.6453	566.969	64.4112	566.969	47.2354	566.969	50.4122
567.451	89.619	567.451	64.3736	567.451	47.1914	567.451	50.3484
567.933	89.5594	567.933	64.3162	567.933	47.2114	567.933	50.3386
568.416	89.4778	568.416	64.2418	568.416	47.3072	568.416	50.3933
568.898	89.379	568.898	64.1492	568.898	47.4723	568.898	50.5079
569.38	89.2644	569.38	64.0366	569.38	47.6867	569.38	50.6664
569.862	89.134	569.862	63.9045	569.862	47.9291	569.862	50.8519
570.344	88.9887	570.344	63.7583	570.344	48.1893	570.344	51.0564
570.826	88.8307	570.826	63.6088	570.826	48.4728	570.826	51.284
571.308	88.6627	571.308	63.4697	571.308	48.796	571.308	51.5451
571.79	88.4866	571.79	63.3531	571.79	49.1739	571.79	51.8472
572.273	88.3027	572.273	63.2653	572.273	49.6094	572.273	52.1863
572.755	88.1092	572.755	63.2041	572.755	50.0885	572.755	52.5451
573.237	87.9035	573.237	63.1606	573.237	50.5856	573.237	52.9006
573.719	87.683	573.719	63.1218	573.719	51.0738	573.719	53.2345
574.201	87.448	574.201	63.0758	574.201	51.5354	574.201	53.5426
574.683	87.2036	574.683	63.0148	574.683	51.966	574.683	53.8374
575.165	86.9609	575.165	62.9368	575.165	52.3717	575.165	54.1418
575.647	86.7363	575.647	62.8444	575.647	52.7604	575.647	54.4764
576.13	86.5485	576.13	62.7426	576.13	53.1329	576.13	54.8462
576.612	86.4132	576.612	62.6352	576.612	53.4792	576.612	55.2351
577.094	86.3388	577.094	62.5237	577.094	53.7824	577.094	55.612
577.576	86.3258	577.576	62.4072	577.576	54.0284	577.576	55.945
578.058	86.3672	578.058	62.2852	578.058	54.2137	578.058	56.2138
578.54	86.4515	578.54	62.1594	578.54	54.3482	578.54	56.4162
579.022	86.5643	579.022	62.0345	579.022	54.4517	579.022	56.5657
579.504	86.6896	579.504	61.9179	579.504	54.5462	579.504	56.6838
579.986	86.8113	579.986	61.817	579.986	54.6467	579.986	56.7902
580.468	86.9149	580.468	61.7357	580.468	54.756	580.468	56.896
580.951	86.9903	580.951	61.6734	580.951	54.8651	580.951	57.002
581.433	87.0334	581.433	61.6246	581.433	54.9608	581.433	57.1034
581.915	87.0465	581.915	61.5814	581.915	55.034	581.915	57.196
582.397	87.0382	582.397	61.5362	582.397	55.0853	582.397	57.2817
582.879	87.0205	582.879	61.4839	582.879	55.1246	582.879	57.3669
583.361	87.0072	583.361	61.4219	583.361	55.1647	583.361	57.4585
583.843	87.0102	583.843	61.3504	583.843	55.2147	583.843	57.558
584.325	87.0367	584.325	61.2709	584.325	55.2743	584.325	57.6586
584.808	87.0872	584.808	61.1861	584.808	55.3346	584.808	57.7471
585.29	87.1543	585.29	61.0992	585.29	55.3831	585.29	57.8102
585.772	87.2245	585.772	61.0141	585.772	55.4104	585.772	57.8414
586.254	87.2823	586.254	60.9348	586.254	55.4147	586.254	57.8445
586.736	87.3139	586.736	60.8646	586.736	55.4019	586.736	57.8317
587.218	87.3116	587.218	60.8041	587.218	55.3815	587.218	57.8182
587.7	87.2758	587.7	60.7515	587.7	55.3605	587.7	57.8141
588.182	87.2138	588.182	60.7022	588.182	55.3401	588.182	57.8209
588.665	87.137	588.665	60.6516	588.665	55.3163	588.665	57.832
589.147	87.0565	589.147	60.597	589.147	55.2847	589.147	57.8376
589.629	86.9798	589.629	60.5399	589.629	55.245	589.629	57.8308
590.111	86.9094	590.111	60.4853	590.111	55.2044	590.111	57.8119
590.593	86.8432	590.593	60.4403	590.593	55.1751	590.593	57.7881
591.075	86.7772	591.075	60.4094	591.075	55.169	591.075	57.7689
591.557	86.7078	591.557	60.3912	591.557	55.1898	591.557	57.7607
592.039	86.6334	592.039	60.3769	592.039	55.2286	592.039	57.7623
592.521	86.5562	592.521	60.3531	592.521	55.2666	592.521	57.7668
593.004	86.4801	593.004	60.3073	593.004	55.2828	593.004	57.7661
593.486	86.4099	593.486	60.2336	593.486	55.2634	593.486	57.7576
593.968	86.35	593.968	60.1352	593.968	55.2067	593.968	57.7461
594.45	86.304	594.45	60.0236	594.45	55.1238	594.45	57.7422
594.932	86.2739	594.932	59.9138	594.932	55.0327	594.932	57.7563
595.414	86.2606	595.414	59.8193	595.414	54.9519	595.414	57.7926
595.896	86.2622	595.896	59.7472	595.896	54.8945	595.896	57.8462
596.378	86.2745	596.378	59.6964	596.378	54.8665	596.378	57.9045
596.861	86.2912	596.861	59.6597	596.861	54.8682	596.861	57.9536
597.343	86.3053	597.343	59.6279	597.343	54.8976	597.343	57.9844
597.825	86.3107	597.825	59.594	597.825	54.9529	597.825	57.9963
598.307	86.3045	598.307	59.5561	598.307	55.0321	598.307	57.9969
598.789	86.2872	598.789	59.5161	598.789	55.1298	598.789	57.9968
599.271	86.2632	599.271	59.4776	599.271	55.2351	599.271	58.0035
599.753	86.2375	599.753	59.4419	599.753	55.3311	599.753	58.0175
600.235	86.2137	600.235	59.4058	600.235	55.4003	600.235	58.0325
600.717	86.1917	600.717	59.3627	600.717	55.431	600.717	58.0408
601.2	86.1678	601.2	59.3049	601.2	55.4229	601.2	58.0383
601.682	86.1376	601.682	59.2272	601.682	55.3887	601.682	58.0291
602.164	86.0987	602.164	59.1292	602.164	55.3484	602.164	58.0237
602.646	86.0534	602.646	59.0153	602.646	55.3215	602.646	58.0341
603.128	86.0091	603.128	58.8929	603.128	55.3183	603.128	58.0678
603.61	85.9754	603.61	58.7698	603.61	55.3363	603.61	58.1232
604.092	85.9602	604.092	58.6525	604.092	55.3618	604.092	58.1903
604.574	85.9655	604.574	58.5455	604.574	55.3773	604.574	58.2549
605.057	85.9859	605.057	58.4522	605.057	55.3707	605.057	58.3043
605.539	86.0096	605.539	58.3758	605.539	55.3406	605.539	58.3326
606.021	86.0236	606.021	58.3199	606.021	55.297	606.021	58.341
606.503	86.0182	606.503	58.2866	606.503	55.2561	606.503	58.3361
606.985	85.9914	606.985	58.2754	606.985	55.2321	606.985	58.325
607.467	85.9492	607.467	58.2811	607.467	55.2313	607.467	58.3123
607.949	85.9035	607.949	58.2944	607.949	55.2498	607.949	58.2994
608.431	85.8666	608.431	58.3037	608.431	55.2772	608.431	58.2865
608.913	85.847	608.913	58.2986	608.913	55.3031	608.913	58.2759
609.396	85.8469	609.396	58.2729	609.396	55.3221	609.396	58.2734
609.878	85.8622	609.878	58.2259	609.878	55.3364	609.878	58.287
610.36	85.8849	610.36	58.1618	610.36	55.3528	610.36	58.3233
610.842	85.9065	610.842	58.0872	610.842	55.3785	610.842	58.3834
611.324	85.9208	611.324	58.0079	611.324	55.4161	611.324	58.4611
611.806	85.9246	611.806	57.9267	611.806	55.4621	611.806	58.5441
612.288	85.9173	612.288	57.8429	612.288	55.509	612.288	58.6187
612.77	85.8996	612.77	57.754	612.77	55.5495	612.77	58.6744
613.253	85.8727	613.253	57.6569	613.253	55.5799	613.253	58.7073
613.735	85.8382	613.735	57.5498	613.735	55.6012	613.735	58.7194
614.217	85.7983	614.217	57.4326	614.217	55.6174	614.217	58.7165
614.699	85.7568	614.699	57.306	614.699	55.6322	614.699	58.7046
615.181	85.7174	615.181	57.1708	615.181	55.646	615.181	58.6869
615.663	85.6837	615.663	57.0275	615.663	55.6559	615.663	58.665
616.145	85.6565	616.145	56.8771	616.145	55.6578	616.145	58.6401
616.627	85.6346	616.627	56.7217	616.627	55.6497	616.627	58.6155
617.109	85.6145	617.109	56.5655	617.109	55.6342	617.109	58.5976
617.592	85.5934	617.592	56.4138	617.592	55.6176	617.592	58.5934
618.074	85.5705	618.074	56.2716	618.074	55.6077	618.074	58.6073
618.556	85.5488	618.556	56.1408	618.556	55.6088	618.556	58.6377
619.038	85.5332	619.038	56.0194	619.038	55.6197	619.038	58.677
619.52	85.5286	619.52	55.9017	619.52	55.633	619.52	58.7137
620.002	85.5369	620.002	55.7799	620.002	55.6383	620.002	58.737
620.484	85.5551	620.484	55.6473	620.484	55.6266	620.484	58.7415
620.966	85.5761	620.966	55.5002	620.966	55.5935	620.966	58.7286
621.448	85.591	621.448	55.3381	621.448	55.5405	621.448	58.7054
621.931	85.5927	621.931	55.1625	621.931	55.4739	621.931	58.6808
622.413	85.5791	622.413	54.9749	622.413	55.4016	622.413	58.6618
622.895	85.5534	622.895	54.7751	622.895	55.3302	622.895	58.6508
623.377	85.5232	623.377	54.5609	623.377	55.2639	623.377	58.6466
623.859	85.4965	623.859	54.3301	623.859	55.2046	623.859	58.6468
624.341	85.4789	624.341	54.083	624.341	55.1536	624.341	58.6506
624.823	85.4718	624.823	53.8234	624.823	55.1122	624.823	58.6598
625.305	85.4721	625.305	53.5581	625.305	55.0811	625.305	58.6772
625.788	85.4741	625.788	53.2936	625.788	55.0595	625.788	58.7033
626.27	85.4725	626.27	53.0324	626.27	55.0434	626.27	58.7335
626.752	85.464	626.752	52.7698	626.752	55.0261	626.752	58.7587
627.234	85.4474	627.234	52.4942	627.234	55.0002	627.234	58.7681
627.716	85.4233	627.716	52.1902	627.716	54.9605	627.716	58.7544
628.198	85.3925	628.198	51.8431	628.198	54.9062	628.198	58.7169
628.68	85.3553	628.68	51.4416	628.68	54.8408	628.68	58.6628
629.162	85.3121	629.162	50.9801	629.162	54.7697	629.162	58.6041
629.644	85.2642	629.644	50.4569	629.644	54.6972	629.644	58.5526
630.127	85.2146	630.127	49.8725	630.127	54.6233	630.127	58.5152
630.609	85.1673	630.609	49.2288	630.609	54.5433	630.609	58.4911
631.091	85.1266	631.091	48.5304	631.091	54.4499	631.091	58.4733
631.573	85.0946	631.573	47.7899	631.573	54.3373	631.573	58.4522
632.055	85.0704	632.055	47.0335	632.055	54.2041	632.055	58.4202
632.537	85.0497	632.537	46.3057	632.537	54.055	632.537	58.3742
633.019	85.0267	633.019	45.6681	633.019	53.898	633.019	58.3151
633.501	84.996	633.501	45.1921	633.501	53.7406	633.501	58.2451
633.984	84.9546	633.984	44.945	633.984	53.5857	633.984	58.1644
634.466	84.9027	634.466	44.9757	634.466	53.4298	634.466	58.0708
634.948	84.8433	634.948	45.3025	634.948	53.2649	634.948	57.9602
635.43	84.7801	635.43	45.9088	635.43	53.0834	635.43	57.831
635.912	84.7154	635.912	46.7457	635.912	52.8828	635.912	57.6864
636.394	84.6495	636.394	47.7406	636.394	52.6673	636.394	57.5351
636.876	84.5797	636.876	48.8081	636.876	52.447	636.876	57.3889
637.358	84.5004	637.358	49.8615	637.358	52.2326	637.358	57.2574
637.841	84.4033	637.841	50.8224	637.841	52.0301	637.841	57.144
638.323	84.2771	638.323	51.629	638.323	51.8382	638.323	57.0443
638.805	84.1072	638.805	52.2395	638.805	51.6489	638.805	56.9485
639.287	83.8778	639.287	52.6333	639.287	51.4514	639.287	56.8451
639.769	83.575	639.769	52.8081	639.769	51.2369	639.769	56.7259
640.251	83.1937	640.251	52.7747	640.251	51.0018	640.251	56.5872
640.733	82.7436	640.733	52.5497	640.733	50.748	640.733	56.4292
641.215	82.2538	641.215	52.1486	641.215	50.4806	641.215	56.2524
641.697	81.772	641.697	51.5807	641.697	50.2049	641.697	56.055
642.179	81.3574	642.179	50.8492	642.179	49.9241	642.179	55.8325
642.662	81.0696	642.662	49.9578	642.662	49.6413	642.662	55.5815
643.144	80.955	643.144	48.9217	643.144	49.3621	643.144	55.3038
643.626	81.0362	643.626	47.7808	643.626	49.0983	643.626	55.0114
644.108	81.3054	644.108	46.6073	644.108	48.8681	644.108	54.7263
644.59	81.7263	644.59	45.5048	644.59	48.6942	644.59	54.4771
645.072	82.2419	645.072	44.5937	645.072	48.598	645.072	54.291
645.554	82.7888	645.554	43.9892	645.554	48.5945	645.554	54.1868
646.036	83.3107	646.036	43.7762	646.036	48.689	646.036	54.1716
646.519	83.7688	646.519	43.9922	646.519	48.8791	646.519	54.2423
647.001	84.1448	647.001	44.6195	647.001	49.1575	647.001	54.3904
647.483	84.4374	647.483	45.5893	647.483	49.5165	647.483	54.6083
647.965	84.6564	647.965	46.7937	647.965	49.9497	647.965	54.8915
648.447	84.8155	648.447	48.1041	648.447	50.4517	648.447	55.2387
648.929	84.9281	648.929	49.3927	648.929	51.0159	648.929	55.6474
649.411	85.0054	649.411	50.5533	649.411	51.6332	649.411	56.111
649.893	85.0566	649.893	51.5151	649.893	52.2922	649.893	56.6178
650.375	85.0897	650.375	52.2478	650.375	52.9814	650.375	57.153
650.858	85.1118	650.858	52.7562	650.858	53.691	650.858	57.7024
651.34	85.1285	651.34	53.0704	651.34	54.4138	651.34	58.2557
651.822	85.1428	651.822	53.232	651.822	55.1439	651.822	58.8074
652.304	85.1551	652.304	53.2838	652.304	55.8733	652.304	59.3545
652.786	85.1629	652.786	53.2617	652.786	56.59	652.786	59.8934
653.268	85.1626	653.268	53.1906	653.268	57.2769	653.268	60.4165
653.75	85.1516	653.75	53.0839	653.75	57.914	653.75	60.9122
654.232	85.1292	654.232	52.9468	654.232	58.482	654.232	61.3664
654.715	85.0974	654.715	52.7805	654.715	58.9669	654.715	61.7662
655.197	85.06	655.197	52.5864	655.197	59.3622	655.197	62.1036
655.679	85.0213	655.679	52.3688	655.679	59.67	655.679	62.3766
656.161	84.9849	656.161	52.1348	656.161	59.8988	656.161	62.5891
656.643	84.9529	656.643	51.8922	656.643	60.0601	656.643	62.7477
657.125	84.9266	657.125	51.6467	657.125	60.1652	657.125	62.8593
657.607	84.9065	657.607	51.3999	657.607	60.223	657.607	62.9286
658.089	84.8931	658.089	51.1498	658.089	60.2398	658.089	62.959
658.572	84.8873	658.572	50.8926	658.572	60.2209	658.572	62.9541
659.054	84.8895	659.054	50.6257	659.054	60.1735	659.054	62.9206
659.536	84.8989	659.536	50.3494	659.536	60.1064	659.536	62.8691
660.018	84.913	660.018	50.0659	660.018	60.0304	660.018	62.8129
660.5	84.9275	660.5	49.7769	660.5	59.9548	660.5	62.764
660.982	84.9372	660.982	49.4805	660.982	59.8859	660.982	62.7305
661.464	84.9377	661.464	49.1698	661.464	59.8257	661.464	62.7142
661.946	84.9261	661.946	48.8359	661.946	59.7733	661.946	62.7119
662.428	84.9027	662.428	48.4716	662.428	59.7278	662.428	62.7184
662.91	84.8708	662.91	48.0777	662.91	59.6901	662.91	62.7296
663.393	84.8357	663.393	47.6637	663.393	59.664	663.393	62.7443
663.875	84.8036	663.875	47.2459	663.875	59.654	663.875	62.7642
664.357	84.7793	664.357	46.8397	664.357	59.6636	664.357	62.7914
664.839	84.7656	664.839	46.4532	664.839	59.6928	664.839	62.8265
665.321	84.7623	665.321	46.0814	665.321	59.7383	665.321	62.8675
665.803	84.7668	665.803	45.706	665.803	59.7942	665.803	62.9104
666.285	84.7739	666.285	45.2979	666.285	59.8546	666.285	62.9507
666.768	84.7771	666.768	44.8262	666.768	59.9148	666.768	62.9862
667.25	84.7699	667.25	44.2728	667.25	59.9735	667.25	63.0185
667.732	84.7489	667.732	43.6502	667.732	60.032	667.732	63.0537
668.214	84.7174	668.214	43.0066	668.214	60.0921	668.214	63.0979
668.696	84.6839	668.696	42.4016	668.696	60.1527	668.696	63.1524
669.178	84.6572	669.178	41.8701	669.178	60.2096	669.178	63.2117
669.66	84.6411	669.66	41.4086	669.66	60.2581	669.66	63.2677
670.142	84.6342	670.142	40.9896	670.142	60.2962	670.142	63.3148
670.624	84.6319	670.624	40.5838	670.624	60.3257	670.624	63.3524
671.106	84.6288	671.106	40.1719	671.106	60.3509	671.106	63.3836
671.589	84.6204	671.589	39.7478	671.589	60.3774	671.589	63.4139
672.071	84.6044	672.071	39.316	672.071	60.4099	672.071	63.4482
672.553	84.5803	672.553	38.8856	672.553	60.4499	672.553	63.4885
673.035	84.5495	673.035	38.4641	673.035	60.4952	673.035	63.5335
673.517	84.5142	673.517	38.0545	673.517	60.5407	673.517	63.5787
673.999	84.4757	673.999	37.6557	673.999	60.5809	673.999	63.619
674.481	84.434	674.481	37.2691	674.481	60.6128	674.481	63.652
674.963	84.3887	674.963	36.9032	674.963	60.6371	674.963	63.679
675.446	84.3394	675.446	36.5785	675.446	60.6578	675.446	63.7043
675.928	84.2877	675.928	36.3249	675.928	60.6798	675.928	63.7337
676.41	84.2372	676.41	36.1774	676.41	60.7064	676.41	63.7709
676.892	84.1928	676.892	36.1699	676.892	60.7377	676.892	63.8168
677.374	84.1589	677.374	36.3323	677.374	60.7705	677.374	63.8691
677.856	84.1369	677.856	36.6914	677.856	60.8007	677.856	63.9242
678.338	84.1248	678.338	37.2739	678.338	60.8252	678.338	63.9789
678.82	84.1174	678.82	38.1073	678.82	60.8437	678.82	64.0318
679.303	84.1078	679.303	39.2153	679.303	60.8581	679.303	64.0824
679.785	84.0901	679.785	40.6102	679.785	60.8715	679.785	64.1297
680.267	84.0611	680.267	42.2851	680.267	60.8858	680.267	64.1713
680.749	84.0213	680.749	44.2136	680.749	60.9011	680.749	64.2035
681.231	83.9745	681.231	46.355	681.231	60.9159	681.231	64.2228
681.713	83.9259	681.713	48.6645	681.713	60.9286	681.713	64.228
682.195	83.8798	682.195	51.0982	682.195	60.9391	682.195	64.2217
682.677	83.8386	682.677	53.6121	682.677	60.9494	682.677	64.2104
683.159	83.8022	683.159	56.1568	683.159	60.9632	683.159	64.2018
683.641	83.7683	683.641	58.6728	683.641	60.9836	683.641	64.2026
684.124	83.7339	684.124	61.0942	684.124	61.0117	684.124	64.2159
684.606	83.6957	684.606	63.3593	684.606	61.0458	684.606	64.2401
685.088	83.6517	685.088	65.4235	685.088	61.0821	685.088	64.2711
685.57	83.6009	685.57	67.2658	685.57	61.1171	685.57	64.3048
686.052	83.5435	686.052	68.8863	686.052	61.1494	686.052	64.3396
686.534	83.4802	686.534	70.2967	686.534	61.1805	686.534	64.3774
687.016	83.4126	687.016	71.5103	687.016	61.2143	687.016	64.4221
687.499	83.3424	687.499	72.5372	687.499	61.2548	687.499	64.4769
687.981	83.2712	687.981	73.3861	687.981	61.3041	687.981	64.5418
688.463	83.1998	688.463	74.0692	688.463	61.3615	688.463	64.6133
688.945	83.1285	688.945	74.6065	688.945	61.4238	688.945	64.6857
689.427	83.0564	689.427	75.0241	689.427	61.4872	689.427	64.7543
689.909	82.9816	689.909	75.3486	689.909	61.5492	689.909	64.8181
690.391	82.902	690.391	75.5998	690.391	61.6091	690.391	64.8806
690.873	82.8152	690.873	75.7877	690.873	61.668	690.873	64.9475
691.355	82.7194	691.355	75.9132	691.355	61.7268	691.355	65.024
691.837	82.613	691.837	75.9745	691.837	61.7853	691.837	65.1118
692.32	82.4953	692.32	75.9732	692.32	61.8416	692.32	65.2082
692.802	82.3666	692.802	75.9179	692.802	61.8931	692.802	65.3072
693.284	82.2286	693.284	75.8221	693.284	61.9382	693.284	65.4027
693.766	82.0851	693.766	75.6998	693.766	61.9774	693.766	65.4909
694.248	81.9419	694.248	75.5603	694.248	62.0138	694.248	65.5718
694.73	81.8061	694.73	75.4059	694.73	62.0517	694.73	65.6483
695.212	81.6851	695.212	75.2348	695.212	62.0949	695.212	65.7243
695.694	81.585	695.694	75.0458	695.694	62.1451	695.694	65.8021
696.177	81.5086	696.177	74.8437	696.177	62.202	696.177	65.8815
696.659	81.4555	696.659	74.6406	696.659	62.2636	696.659	65.9607
697.141	81.423	697.141	74.4524	697.141	62.3284	697.141	66.0376
697.623	81.4073	697.623	74.293	697.623	62.3963	697.623	66.1121
698.105	81.4056	698.105	74.168	698.105	62.4687	698.105	66.1857
698.587	81.4162	698.587	74.0718	698.587	62.5467	698.587	66.2605
699.069	81.438	699.069	73.99	699.069	62.6297	699.069	66.3376
699.551	81.4694	699.551	73.905	699.551	62.7144	699.551	66.415
700.034	81.5074	700.034	73.8035	700.034	62.7949	700.034	66.4888
700.516	81.5476	700.516	73.6809	700.516	62.8649	700.516	66.5543
700.998	81.5848	700.998	73.5414	700.998	62.9205	700.998	66.6088
701.48	81.6151	701.48	73.3944	701.48	62.9615	701.48	66.6539
701.962	81.6362	701.962	73.2487	701.962	62.9915	701.962	66.6948
702.444	81.648	702.444	73.1085	702.444	63.0168	702.444	66.7389
702.926	81.6513	702.926	72.9726	702.926	63.0428	702.926	66.7922
703.408	81.6464	703.408	72.8365	703.408	63.073	703.408	66.8566
703.89	81.6313	703.89	72.6962	703.89	63.1075	703.89	66.9292
704.373	81.6026	704.373	72.551	704.373	63.1445	704.373	67.0033
704.855	81.5562	704.855	72.4041	704.855	63.1823	704.855	67.072
705.337	81.4897	705.337	72.2602	705.337	63.2209	705.337	67.1305
705.819	81.4041	705.819	72.1221	705.819	63.2626	705.819	67.1779
706.301	81.3036	706.301	71.9887	706.301	63.3105	706.301	67.2164
706.783	81.1937	706.783	71.8546	706.783	63.3662	706.783	67.2491
707.265	81.0788	707.265	71.7124	707.265	63.4279	707.265	67.2775
707.747	80.9592	707.747	71.5562	707.747	63.4904	707.747	67.3008
708.23	80.8305	708.23	71.3837	708.23	63.5463	708.23	67.3164
708.712	80.6856	708.712	71.1965	708.712	63.5892	708.712	67.3221
709.194	80.5177	709.194	70.9986	709.194	63.6158	709.194	67.3183
709.676	80.3239	709.676	70.7936	709.676	63.6275	709.676	67.3089
710.158	80.1063	710.158	70.5834	710.158	63.6291	710.158	67.3001
710.64	79.8701	710.64	70.3675	710.64	63.6269	710.64	67.2984
711.122	79.6205	711.122	70.1448	711.122	63.6261	711.122	67.3074
711.604	79.3582	711.604	69.9155	711.604	63.6292	711.604	67.327
712.086	79.0769	712.086	69.6823	712.086	63.6357	712.086	67.3533
712.568	78.7649	712.568	69.4495	712.568	63.6439	712.568	67.3808
713.051	78.4084	713.051	69.2214	713.051	63.6521	713.051	67.4048
713.533	77.9962	713.533	68.9999	713.533	63.6595	713.533	67.4222
714.015	77.523	714.015	68.7829	714.015	63.6664	714.015	67.4321
714.497	76.9889	714.497	68.5651	714.497	63.6723	714.497	67.4339
714.979	76.3966	714.979	68.3396	714.979	63.6759	714.979	67.4259
715.461	75.7469	715.461	68.1008	715.461	63.6737	715.461	67.4049
715.943	75.0359	715.943	67.8465	715.943	63.6626	715.943	67.3672
716.426	74.2547	716.426	67.5784	716.426	63.6404	716.426	67.3106
716.908	73.3916	716.908	67.3006	716.908	63.6085	716.908	67.2367
717.39	72.4342	717.39	67.018	717.39	63.5713	717.39	67.1517
717.872	71.369	717.872	66.7337	717.872	63.5347	717.872	67.0648
718.354	70.177	718.354	66.4478	718.354	63.5041	718.354	66.9862
718.836	68.8284	718.836	66.1579	718.836	63.4809	718.836	66.9234
719.318	67.2801	719.318	65.8595	719.318	63.4624	719.318	66.8792
719.8	65.4836	719.8	65.548	719.8	63.4419	719.8	66.8518
720.282	63.4026	720.282	65.2194	720.282	63.4123	720.282	66.8364
720.764	61.039	720.764	64.8705	720.764	63.3685	720.764	66.8285
721.247	58.459	721.247	64.4992	721.247	63.31	721.247	66.8257
721.729	55.8054	721.729	64.1034	721.729	63.2402	721.729	66.8284
722.211	53.2901	722.211	63.6809	722.211	63.1644	722.211	66.8379
722.693	51.1619	722.693	63.2288	722.693	63.0868	722.693	66.8543
723.175	49.6599	723.175	62.7435	723.175	63.0082	723.175	66.8748
723.657	48.9676	723.657	62.2214	723.657	62.9251	723.657	66.8934
724.139	49.1809	724.139	61.6578	724.139	62.8316	724.139	66.9029
724.621	50.2972	724.621	61.0474	724.621	62.7216	724.621	66.8969
725.104	52.2216	725.104	60.3829	725.104	62.5911	725.104	66.8721
725.586	54.7847	725.586	59.6555	725.586	62.4391	725.586	66.8292
726.068	57.766	726.068	58.8539	726.068	62.267	726.068	66.7715
726.55	60.9228	726.55	57.9646	726.55	62.0773	726.55	66.7037
727.032	64.0202	727.032	56.9724	727.032	61.8716	727.032	66.6296
727.514	66.8597	727.514	55.8614	727.514	61.6506	727.514	66.5517
727.996	69.2997	727.996	54.6156	727.996	61.4145	727.996	66.4713
728.478	71.2679	728.478	53.22	728.478	61.1652	728.478	66.3892
728.961	72.7648	728.961	51.6605	728.961	60.9068	728.961	66.307
729.443	73.8594	729.443	49.9245	729.443	60.6469	729.443	66.2269
729.925	74.677	729.925	48.0012	729.925	60.3944	729.925	66.1509
730.407	75.3757	730.407	45.8849	730.407	60.1578	730.407	66.0797
730.889	76.1145	730.889	43.5809	730.889	59.9432	730.889	66.0123
731.371	77.0174	731.371	41.1166	731.371	59.754	731.371	65.9472
731.853	78.1464	731.853	38.5559	731.853	59.5919	731.853	65.8835
732.335	79.49	732.335	36.0129	732.335	59.4589	732.335	65.8232
732.817	80.9709	732.817	33.6575	732.817	59.3584	732.817	65.7711
733.3	82.47	733.3	31.7069	733.3	59.2948	733.3	65.7341
733.782	83.8596	733.782	30.3984	733.782	59.2708	733.782	65.7181
734.264	85.0368	734.264	29.9457	734.264	59.2849	734.264	65.7255
734.746	85.9463	734.746	30.4933	734.746	59.3298	734.746	65.7534
735.228	86.586	735.228	32.0821	735.228	59.3924	735.228	65.7937
735.71	86.9947	735.71	34.6377	735.71	59.4573	735.71	65.8359
736.192	87.2309	736.192	37.9818	736.192	59.5096	736.192	65.8699
736.674	87.3512	736.674	41.86	736.674	59.5386	736.674	65.8886
737.157	87.3975	737.157	45.9786	737.157	59.5384	737.157	65.8887
737.639	87.3947	737.639	50.0449	737.639	59.507	737.639	65.8696
738.121	87.3566	738.121	53.8073	738.121	59.4446	738.121	65.8317
738.603	87.2933	738.603	57.0862	738.603	59.3511	738.603	65.7748
739.085	87.2166	739.085	59.7903	739.085	59.2255	739.085	65.6974
739.567	87.1392	739.567	61.9106	739.567	59.0664	739.567	65.5971
740.049	87.071	740.049	63.5	740.049	58.8734	740.049	65.4722
740.531	87.0151	740.531	64.645	740.531	58.6481	740.531	65.3226
741.013	86.9668	741.013	65.4408	741.013	58.3946	741.013	65.1505
741.495	86.9165	741.495	65.9748	741.495	58.118	741.495	64.9587
741.978	86.8559	741.978	66.3199	741.978	57.8233	741.978	64.7499
742.46	86.7823	742.46	66.534	742.46	57.5143	742.46	64.5258
742.942	86.7006	742.942	66.6621	742.942	57.1937	742.942	64.2872
743.424	86.6201	743.424	66.7387	743.424	56.8657	743.424	64.0358
743.906	86.5493	743.906	66.7877	743.906	56.5381	743.906	63.7765
744.388	86.491	744.388	66.8228	744.388	56.2247	744.388	63.5189
744.87	86.4411	744.87	66.8476	744.87	55.945	744.87	63.2778
745.352	86.3909	745.352	66.8579	745.352	55.7214	745.352	63.0714
745.835	86.3319	745.835	66.8457	745.835	55.5753	745.835	62.9185
746.317	86.2602	746.317	66.804	746.317	55.524	746.317	62.8358
746.799	86.1785	746.799	66.7301	746.799	55.5785	746.799	62.8364
747.281	86.0935	747.281	66.6267	747.281	55.7451	747.281	62.9297
747.763	86.0125	747.763	66.501	747.763	56.0269	747.763	63.1223
748.245	85.9388	748.245	66.3618	748.245	56.4251	748.245	63.417
748.727	85.8711	748.727	66.2183	748.727	56.9374	748.727	63.8122
749.209	85.8045	749.209	66.0784	749.209	57.5561	749.209	64.2992
749.692	85.7345	749.692	65.9495	749.692	58.2655	749.692	64.861
750.174	85.66	750.174	65.8385	750.174	59.0424	750.174	65.4742
750.656	85.5839	750.656	65.7518	750.656	59.8584	750.656	66.1118
751.138	85.5121	751.138	65.6938	751.138	60.6849	751.138	66.7487
751.62	85.4492	751.62	65.6653	751.62	61.4969	751.62	67.3652
752.102	85.3965	752.102	65.662	752.102	62.2751	752.102	67.9487
752.584	85.3508	752.584	65.6742	752.584	63.0057	752.584	68.4925
753.066	85.3065	753.066	65.6888	753.066	63.6794	753.066	68.9943
753.548	85.2592	753.548	65.6931	753.548	64.2906	753.548	69.4536
754.031	85.2085	754.031	65.678	754.031	64.8366	754.031	69.871
754.513	85.1588	754.513	65.6413	754.513	65.3179	754.513	70.2478
754.995	85.117	754.995	65.5864	754.995	65.7388	754.995	70.5869
755.477	85.089	755.477	65.5205	755.477	66.1063	755.477	70.8922
755.959	85.077	755.959	65.4506	755.959	66.4293	755.959	71.1687
756.441	85.0778	756.441	65.3805	756.441	66.7168	756.441	71.4213
756.923	85.0847	756.923	65.3101	756.923	66.9762	756.923	71.6536
757.405	85.0901	757.405	65.236	757.405	67.2125	757.405	71.867
757.888	85.089	757.888	65.1537	757.888	67.4284	757.888	72.0612
758.37	85.0796	758.37	65.0602	758.37	67.6249	758.37	72.235
758.852	85.0628	758.852	64.9543	758.852	67.8026	758.852	72.3872
759.334	85.0393	759.334	64.8369	759.334	67.9626	759.334	72.5179
759.816	85.0083	759.816	64.7088	759.816	68.1066	759.816	72.6287
760.298	84.9672	760.298	64.5705	760.298	68.2373	760.298	72.7221
760.78	84.9137	760.78	64.4211	760.78	68.3572	760.78	72.8016
761.262	84.8481	761.262	64.2598	761.262	68.4688	761.262	72.8704
761.744	84.7763	761.744	64.087	761.744	68.5735	761.744	72.9314
762.227	84.7082	762.227	63.9049	762.227	68.6726	762.227	72.9874
762.709	84.6556	762.709	63.7176	762.709	68.7664	762.709	73.0406
763.191	84.628	763.191	63.5298	763.191	68.855	763.191	73.0929
763.673	84.6289	763.673	63.345	763.673	68.9377	763.673	73.1455
764.155	84.655	764.155	63.1642	764.155	69.0131	764.155	73.1983
764.637	84.6979	764.637	62.9857	764.637	69.0792	764.637	73.25
765.119	84.7473	765.119	62.8062	765.119	69.1332	765.119	73.2978
765.601	84.7954	765.601	62.6222	765.601	69.1729	765.601	73.3387
766.083	84.8382	766.083	62.4317	766.083	69.1964	766.083	73.3699
766.566	84.8759	766.566	62.2341	766.566	69.2032	766.566	73.3902
767.048	84.9103	767.048	62.0302	767.048	69.1933	767.048	73.4002
767.53	84.9423	767.53	61.8204	767.53	69.1675	767.53	73.4019
768.012	84.9699	768.012	61.6037	768.012	69.1257	768.012	73.3973
768.494	84.9895	768.494	61.3772	768.494	69.0676	768.494	73.3884
768.976	84.9972	768.976	61.1373	768.976	68.9919	768.976	73.3755
769.458	84.9911	769.458	60.8805	769.458	68.8972	769.458	73.3574
769.94	84.973	769.94	60.605	769.94	68.7827	769.94	73.3324
770.423	84.9467	770.423	60.3115	770.423	68.6492	770.423	73.2985
770.905	84.9168	770.905	60.0029	770.905	68.4993	770.905	73.2546
771.387	84.8861	771.387	59.6833	771.387	68.3377	771.387	73.201
771.869	84.8553	771.869	59.3568	771.869	68.1705	771.869	73.1387
772.351	84.8228	772.351	59.0261	772.351	68.0039	772.351	73.0697
772.833	84.7872	772.833	58.6928	772.833	67.8434	772.833	72.9956
773.315	84.7481	773.315	58.3575	773.315	67.6928	773.315	72.9182
773.797	84.7069	773.797	58.0209	773.797	67.5542	773.797	72.839
774.279	84.666	774.279	57.6839	774.279	67.4295	774.279	72.7605
774.762	84.6275	774.762	57.3486	774.762	67.3209	774.762	72.686
775.244	84.591	775.244	57.017	775.244	67.2327	775.244	72.6209
775.726	84.555	775.726	56.6911	775.726	67.1714	775.726	72.5715
776.208	84.5169	776.208	56.3716	776.208	67.145	776.208	72.5448
776.69	84.4757	776.69	56.0581	776.69	67.1614	776.69	72.5469
777.172	84.4329	777.172	55.7498	777.172	67.2265	777.172	72.5821
777.654	84.3924	777.654	55.446	777.654	67.3431	777.654	72.6524
778.136	84.3587	778.136	55.1475	778.136	67.5101	778.136	72.757
778.619	84.3347	778.619	54.8567	778.619	67.7221	778.619	72.8928
779.101	84.3202	779.101	54.5767	779.101	67.9708	779.101	73.0547
779.583	84.3114	779.583	54.3096	779.583	68.2451	779.583	73.2358
780.065	84.3031	780.065	54.0555	780.065	68.5324	780.065	73.4278
780.547	84.2908	780.547	53.8114	780.547	68.8196	780.547	73.6223
781.029	84.2729	781.029	53.5723	781.029	69.0954	781.029	73.8114
781.511	84.2511	781.511	53.3332	781.511	69.3513	781.511	73.9892
781.993	84.2291	781.993	53.0911	781.993	69.5819	781.993	74.152
782.476	84.2101	782.476	52.847	782.476	69.785	782.476	74.298
782.958	84.1952	782.958	52.6047	782.958	69.9602	782.958	74.4264
783.44	84.1819	783.44	52.3693	783.44	70.1078	783.44	74.5361
783.922	84.166	783.922	52.1444	783.922	70.2289	783.922	74.6258
784.404	84.1432	784.404	51.9302	784.404	70.3246	784.404	74.6938
784.886	84.1115	784.886	51.7227	784.886	70.3972	784.886	74.7396
785.368	84.0717	785.368	51.5161	785.368	70.4497	785.368	74.7644
785.85	84.027	785.85	51.3053	785.85	70.4861	785.85	74.7719
786.332	83.9809	786.332	51.0882	786.332	70.5101	786.332	74.7677
786.814	83.9359	786.814	50.8669	786.814	70.5246	786.814	74.7579
787.297	83.8927	787.297	50.6459	787.297	70.5308	787.297	74.748
787.779	83.8511	787.779	50.4301	787.779	70.5285	787.779	74.741
788.261	83.8108	788.261	50.2221	788.261	70.5169	788.261	74.7373
788.743	83.7725	788.743	50.0209	788.743	70.4953	788.743	74.7351
789.225	83.7381	789.225	49.8228	789.225	70.4647	789.225	74.731
789.707	83.7089	789.707	49.6242	789.707	70.4272	789.707	74.7217
790.189	83.6848	790.189	49.4237	790.189	70.3863	790.189	74.7051
790.671	83.6633	790.671	49.2233	790.671	70.3457	790.671	74.6809
791.154	83.64	791.154	49.028	791.154	70.308	791.154	74.6506
791.636	83.6105	791.636	48.8432	791.636	70.2749	791.636	74.6172
792.118	83.573	792.118	48.6721	792.118	70.2463	792.118	74.5846
792.6	83.5289	792.6	48.5147	792.6	70.2215	792.6	74.5571
793.082	83.483	793.082	48.3683	793.082	70.1995	793.082	74.539
793.564	83.4411	793.564	48.229	793.564	70.1797	793.564	74.5335
794.046	83.407	794.046	48.0945	794.046	70.1615	794.046	74.5425
794.528	83.3804	794.528	47.9646	794.528	70.1439	794.528	74.5657
795.01	83.3568	795.01	47.8402	795.01	70.1253	795.01	74.6
795.493	83.3293	795.493	47.721	795.493	70.1028	795.493	74.6404
795.975	83.2919	795.975	47.6041	795.975	70.073	795.975	74.6808
796.457	83.242	796.457	47.4838	796.457	70.0331	796.457	74.7156
796.939	83.1815	796.939	47.3532	796.939	69.9815	796.939	74.7417
797.421	83.1157	797.421	47.2078	797.421	69.9195	797.421	74.7588
797.903	83.0506	797.903	47.0476	797.903	69.8503	797.903	74.7693
798.385	82.9902	798.385	46.8785	798.385	69.7785	798.385	74.7767
798.867	82.9353	798.867	46.7097	798.867	69.7092	798.867	74.7834
799.35	82.8832	799.35	46.5499	799.35	69.6462	799.35	74.79
799.832	82.8302	799.832	46.4042	799.832	69.5916	799.832	74.7943
800.314	82.7732	800.314	46.2716	800.314	69.5456	800.314	74.7922
800.796	82.7116	800.796	46.1467	800.796	69.5075	800.796	74.7802
801.278	82.6468	801.278	46.0223	801.278	69.4761	801.278	74.7563
801.76	82.5815	801.76	45.8936	801.76	69.4501	801.76	74.7213
802.242	82.5182	802.242	45.7594	802.242	69.4288	802.242	74.6788
802.724	82.458	802.724	45.6219	802.724	69.4111	802.724	74.6335
803.207	82.4011	803.207	45.4842	803.207	69.3951	803.207	74.5897
803.689	82.3474	803.689	45.3469	803.689	69.3784	803.689	74.5499
804.171	82.2974	804.171	45.2072	804.171	69.3579	804.171	74.5142
804.653	82.2522	804.653	45.0597	804.653	69.3306	804.653	74.4808
805.135	82.2133	805.135	44.8993	805.135	69.2944	805.135	74.4469
805.617	82.1806	805.617	44.7238	805.617	69.2484	805.617	74.4104
806.099	82.1524	806.099	44.5358	806.099	69.1924	806.099	74.3698
806.581	82.1245	806.581	44.3412	806.581	69.1262	806.581	74.3247
807.063	82.0919	807.063	44.146	807.063	69.0495	807.063	74.2749
807.545	82.0505	807.545	43.9529	807.545	68.9606	807.545	74.2201
808.028	81.9989	808.028	43.7597	808.028	68.8573	808.028	74.159
808.51	81.9384	808.51	43.56	808.51	68.7368	808.51	74.0901
808.992	81.8729	808.992	43.3464	808.992	68.5967	808.992	74.0118
809.474	81.8067	809.474	43.1137	809.474	68.435	809.474	73.9224
809.956	81.7425	809.956	42.8614	809.956	68.2504	809.956	73.821
810.438	81.6804	810.438	42.5926	810.438	68.0419	810.438	73.7066
810.92	81.6185	810.92	42.3115	810.92	67.8079	810.92	73.5777
811.403	81.5535	811.403	42.0207	811.403	67.5467	811.403	73.432
811.885	81.4829	811.885	41.7184	811.885	67.256	811.885	73.2663
812.367	81.4056	812.367	41.4004	812.367	66.9334	812.367	73.0772
812.849	81.3226	812.849	41.062	812.849	66.5774	812.849	72.8617
813.331	81.236	813.331	40.7021	813.331	66.1872	813.331	72.6183
813.813	81.1479	813.813	40.3241	813.813	65.7632	813.813	72.3471
814.295	81.0597	814.295	39.9353	814.295	65.3064	814.295	72.0495
814.777	80.9723	814.777	39.5432	814.777	64.8174	814.777	71.7268
815.259	80.8855	815.259	39.1513	815.259	64.2958	815.259	71.3794
815.742	80.7998	815.742	38.7567	815.742	63.7394	815.742	71.0055
816.224	80.7158	816.224	38.351	816.224	63.1455	816.224	70.6011
816.706	80.6342	816.706	37.9239	816.706	62.5127	816.706	70.1619
817.188	80.5557	817.188	37.4673	817.188	61.843	817.188	69.6848
817.67	80.48	817.67	36.9788	817.67	61.1435	817.67	69.1705
818.152	80.4056	818.152	36.4611	818.152	60.4276	818.152	68.6244
818.634	80.3301	818.634	35.9193	818.634	59.7128	818.634	68.0568
819.116	80.2507	819.116	35.3564	819.116	59.0185	819.116	67.4814
819.598	80.1655	819.598	34.7704	819.598	58.3637	819.598	66.913
820.081	80.073	820.081	34.1548	820.081	57.7643	820.081	66.3659
820.563	79.9734	820.563	33.5014	820.563	57.2343	820.563	65.8528
821.045	79.867	821.045	32.8049	821.045	56.7864	821.045	65.3854
821.527	79.7549	821.527	32.0656	821.527	56.433	821.527	64.975
822.009	79.6378	822.009	31.2886	822.009	56.1848	822.009	64.632
822.491	79.5171	822.491	30.4809	822.491	56.0483	822.491	64.3645
822.973	79.3944	822.973	29.6459	822.973	56.0222	822.973	64.1766
823.455	79.2716	823.455	28.7811	823.455	56.0968	823.455	64.0671
823.938	79.1513	823.938	27.8784	823.938	56.2548	823.938	64.0301
824.42	79.0354	824.42	26.9289	824.42	56.4763	824.42	64.0571
824.902	78.9252	824.902	25.9289	824.902	56.7432	824.902	64.1398
825.384	78.8203	825.384	24.8836	825.384	57.0421	825.384	64.2712
825.866	78.7188	825.866	23.8073	825.866	57.3647	825.866	64.4464
826.348	78.6174	826.348	22.7188	826.348	57.7054	826.348	64.6601
826.83	78.5122	826.83	21.6351	826.83	58.0582	826.83	64.9057
827.312	78.3997	827.312	20.5673	827.312	58.4151	827.312	65.174
827.794	78.2777	827.794	19.5211	827.794	58.7658	827.794	65.4547
828.277	78.1452	828.277	18.5023	828.277	59.0999	828.277	65.7381
828.759	78.0031	828.759	17.5245	828.759	59.4088	828.759	66.0171
829.241	77.8531	829.241	16.6135	829.241	59.6871	829.241	66.2876
829.723	77.6974	829.723	15.8059	829.723	59.932	829.723	66.5474
830.205	77.5381	830.205	15.1415	830.205	60.1415	830.205	66.7946
830.687	77.3762	830.687	14.6536	830.687	60.3126	830.687	67.0252
831.169	77.2114	831.169	14.3617	831.169	60.4401	831.169	67.2326
831.651	77.0418	831.651	14.272	831.651	60.5171	831.651	67.4086
832.134	76.8642	832.134	14.3847	832.134	60.5363	832.134	67.5446
832.616	76.6747	832.616	14.7034	832.616	60.4924	832.616	67.6337
833.098	76.47	833.098	15.2408	833.098	60.3826	833.098	67.6717
833.58	76.2478	833.58	16.0167	833.58	60.2073	833.58	67.6568
834.062	76.0074	834.062	17.0489	834.062	59.9689	834.062	67.5893
834.544	75.7498	834.544	18.3419	834.544	59.6704	834.544	67.4701
835.026	75.4765	835.026	19.8803	835.026	59.3144	835.026	67.3
835.508	75.1894	835.508	21.6305	835.508	58.9023	835.508	67.0803
835.99	74.8898	835.99	23.5482	835.99	58.4357	835.99	66.8123
836.472	74.5782	836.472	25.59	836.472	57.9173	836.472	66.4989
836.955	74.2548	836.955	27.7193	836.955	57.3523	836.955	66.1441
837.437	73.919	837.437	29.9095	837.437	56.7482	837.437	65.7527
837.919	73.5709	837.919	32.1411	837.919	56.114	837.919	65.3293
838.401	73.21	838.401	34.3997	838.401	55.4577	838.401	64.8769
838.883	72.8353	838.883	36.6754	838.883	54.7854	838.883	64.3964
839.365	72.4449	839.365	38.9647	839.365	54.1008	839.365	63.8878
839.847	72.036	839.847	41.272	839.847	53.4069	839.847	63.3517
840.33	71.6052	840.33	43.6081	840.33	52.7083	840.33	62.7913
840.812	71.1491	840.812	45.9848	840.812	52.0133	840.812	62.2141
841.294	70.6643	841.294	48.4066	841.294	51.3338	841.294	61.6305
841.776	70.1475	841.776	50.8646	841.776	50.6835	841.776	61.0524
842.258	69.5951	842.258	53.3337	842.258	50.075	842.258	60.4898
842.74	69.0021	842.74	55.7775	842.74	49.5185	842.74	59.9493
843.222	68.3629	843.222	58.156	843.222	49.0222	843.222	59.4342
843.704	67.6716	843.704	60.433	843.704	48.5954	843.704	58.9477
844.186	66.9231	844.186	62.5806	844.186	48.2514	844.186	58.4963
844.669	66.114	844.669	64.5781	844.669	48.0088	844.669	58.0918
845.151	65.2427	845.151	66.4087	845.151	47.8885	845.151	57.7507
845.633	64.3079	845.633	68.0581	845.633	47.9078	845.633	57.4905
846.115	63.3065	846.115	69.5155	846.115	48.0744	846.115	57.3246
846.597	62.2315	846.597	70.7767	846.597	48.3824	846.597	57.2581
847.079	61.0716	847.079	71.8487	847.079	48.8142	847.079	57.2882
847.561	59.8122	847.561	72.7508	847.561	49.3465	847.561	57.4062
848.043	58.4386	848.043	73.5124	848.043	49.9565	848.043	57.6028
848.525	56.9391	848.525	74.1692	848.525	50.627	848.525	57.8711
849.008	55.3062	849.008	74.7581	849.008	51.3462	849.008	58.2072
849.49	53.5365	849.49	75.3137	849.49	52.1051	849.49	58.608
849.972	51.6277	849.972	75.8659	849.972	52.8931	849.972	59.0682
850.454	49.5773	850.454	76.4384	850.454	53.6962	850.454	59.5784
850.936	47.3833	850.936	77.0477	850.936	54.498	850.936	60.1249
851.418	45.0488	851.418	77.7016	851.418	55.2831	851.418	60.6936
851.9	42.5907	851.9	78.3983	851.9	56.0409	851.9	61.272
852.382	40.0477	852.382	79.126	852.382	56.7672	852.382	61.8519
852.865	37.4845	852.865	79.865	852.865	57.4631	852.865	62.4288
853.347	34.9909	853.347	80.5924	853.347	58.132	853.347	63.0005
853.829	32.6736	853.829	81.2883	853.829	58.7765	853.829	63.5643
854.311	30.6468	854.311	81.9415	854.311	59.3963	854.311	64.1168
854.793	29.0259	854.793	82.5513	854.793	59.989	854.793	64.6537
855.275	27.9251	855.275	83.1257	855.275	60.5513	855.275	65.1714
855.757	27.4582	855.757	83.6754	855.757	61.0821	855.757	65.6683
856.239	27.7342	856.239	84.2084	856.239	61.5827	856.239	66.1451
856.721	28.8433	856.721	84.7262	856.721	62.0566	856.721	66.6034
857.204	30.8357	857.204	85.2245	857.204	62.5084	857.204	67.0449
857.686	33.6983	857.686	85.6971	857.686	62.9411	857.686	67.4699
858.168	37.3445	858.168	86.1395	858.168	63.3562	858.168	67.8769
858.65	41.6201	858.65	86.5519	858.65	63.7533	858.65	68.2646
859.132	46.3259	859.132	86.9374	859.132	64.1322	859.132	68.6324
859.614	51.2459	859.614	87.2986	859.614	64.4931	859.614	68.9821
860.096	56.1719	860.096	87.6334	860.096	64.8378	860.096	69.317
860.578	60.9211	860.578	87.9339	860.578	65.1685	860.578	69.641
861.061	65.3465	861.061	88.1888	861.061	65.4864	861.061	69.9566
861.543	69.3438	861.543	88.3881	861.543	65.7909	861.543	70.2637
862.025	72.8542	862.025	88.5279	862.025	66.0793	862.025	70.5598
862.507	75.8623	862.507	88.6115	862.507	66.3479	862.507	70.8407
862.989	78.3877	862.989	88.648	862.989	66.5933	862.989	71.1031
863.471	80.4726	863.471	88.6469	863.471	66.8142	863.471	71.3452
863.953	82.1677	863.953	88.614	863.953	67.012	863.953	71.5674
864.435	83.5223	864.435	88.5497	864.435	67.1901	864.435	71.7718
864.918	84.5795	864.918	88.4509	864.918	67.3524	864.918	71.9608
865.399	85.3748	865.399	88.3153	865.399	67.5024	865.399	72.1359
865.882	85.9379	865.882	88.1449	865.882	67.642	865.882	72.298
866.364	86.2944	866.364	87.9473	866.364	67.7712	866.364	72.4474
866.846	86.4672	866.846	87.7332	866.846	67.8895	866.846	72.5845
867.328	86.4782	867.328	87.5122	867.328	67.9962	867.328	72.711
867.81	86.3512	867.81	87.2892	867.81	68.0923	867.81	72.8293
868.292	86.1164	868.292	87.0639	868.292	68.1796	868.292	72.9421
868.774	85.8139	868.774	86.8326	868.774	68.2612	868.774	73.0515
869.256	85.4946	869.256	86.593	869.256	68.3404	869.256	73.1578
869.739	85.2167	869.739	86.3467	869.739	68.42	869.739	73.2602
870.221	85.0362	870.221	86.1006	870.221	68.5018	870.221	73.3571
870.703	84.9973	870.703	85.8638	870.703	68.587	870.703	73.4474
871.185	85.1227	871.185	85.6439	871.185	68.6767	871.185	73.5315
871.667	85.4084	871.667	85.4433	871.667	68.7716	871.667	73.6116
872.149	85.8251	872.149	85.2588	872.149	68.8727	872.149	73.6912
872.631	86.3246	872.631	85.0839	872.631	68.9812	872.631	73.7741
873.113	86.8508	873.113	84.9128	873.113	69.0982	873.113	73.8635
873.596	87.351	873.596	84.7441	873.596	69.2246	873.596	73.961
874.078	87.7854	874.078	84.5811	874.078	69.3611	874.078	74.0673
874.56	88.1307	874.56	84.4303	874.56	69.5091	874.56	74.1821
875.042	88.378	875.042	84.2971	875.042	69.6699	875.042	74.3056
875.524	88.5286	875.524	84.1829	875.524	69.8452	875.524	74.4382
876.006	88.5888	876.006	84.0842	876.006	70.0366	876.006	74.5806
876.488	88.5663	876.488	83.9948	876.488	70.2451	876.488	74.7339
876.97	88.4698	876.97	83.9096	876.97	70.471	876.97	74.8983
877.452	88.3077	877.452	83.8281	877.452	70.7141	877.452	75.0738
877.935	88.0883	877.935	83.7547	877.935	70.9737	877.935	75.26
878.417	87.8181	878.417	83.6972	878.417	71.249	878.417	75.4562
878.899	87.5	878.899	83.6618	878.899	71.5387	878.899	75.6619
879.381	87.1331	879.381	83.6502	879.381	71.8403	879.381	75.8762
879.863	86.7135	879.863	83.6575	879.863	72.1502	879.863	76.0979
880.345	86.2376	880.345	83.6749	880.345	72.4636	880.345	76.3247
880.827	85.7065	880.827	83.6929	880.827	72.7749	880.827	76.5538
881.309	85.1294	881.309	83.706	881.309	73.0793	881.309	76.782
881.792	84.526	881.792	83.7139	881.792	73.3736	881.792	77.0069
882.274	83.9258	882.274	83.7208	882.274	73.657	882.274	77.2273
882.756	83.3658	882.756	83.7317	882.756	73.9304	882.756	77.4432
883.238	82.8866	883.238	83.7489	883.238	74.1955	883.238	77.6556
883.72	82.5274	883.72	83.7708	883.72	74.4537	883.72	77.8658
884.202	82.3199	884.202	83.7925	884.202	74.7053	884.202	78.0747
884.684	82.283	884.684	83.8089	884.684	74.9498	884.684	78.2828
885.166	82.4184	885.166	83.8174	885.166	75.1858	885.166	78.4896
885.648	82.7102	885.648	83.8188	885.648	75.4128	885.648	78.6941
886.131	83.1266	886.131	83.8166	886.131	75.6303	886.131	78.895
886.613	83.6247	886.613	83.8135	886.613	75.8388	886.613	79.0906
887.095	84.1573	887.095	83.8095	887.095	76.0385	887.095	79.2787
887.577	84.6788	887.577	83.801	887.577	76.2292	887.577	79.4571
888.059	85.1515	888.059	83.7829	888.059	76.4106	888.059	79.6237
888.541	85.55	888.541	83.7516	888.541	76.582	888.541	79.7772
889.023	85.8631	889.023	83.7078	889.023	76.7437	889.023	79.918
889.505	86.0914	889.505	83.6562	889.505	76.8966	889.505	80.0474
889.987	86.244	889.987	83.6036	889.987	77.0424	889.987	80.1679
890.47	86.3322	890.47	83.5554	890.47	77.1827	890.47	80.2819
890.952	86.3664	890.952	83.5119	890.952	77.3188	890.952	80.3916
891.434	86.3537	891.434	83.469	891.434	77.4512	891.434	80.4983
891.916	86.2991	891.916	83.42	891.916	77.5797	891.916	80.603
892.398	86.2074	892.398	83.3593	892.398	77.7041	892.398	80.7065
892.88	86.0847	892.88	83.286	892.88	77.8244	892.88	80.81
893.362	85.9381	893.362	83.2044	893.362	77.941	893.362	80.9148
893.845	85.7748	893.845	83.1216	893.845	78.054	893.845	81.0213
894.327	85.5998	894.327	83.0435	894.327	78.1626	894.327	81.1287
894.809	85.4153	894.809	82.9722	894.809	78.2652	894.809	81.2343
895.291	85.221	895.291	82.9043	895.291	78.3592	895.291	81.3344
895.773	85.0165	895.773	82.8338	895.773	78.4424	895.773	81.4252
896.255	84.8035	896.255	82.7553	896.255	78.5141	896.255	81.5043
896.737	84.5878	896.737	82.6674	896.737	78.5753	896.737	81.5717
897.219	84.3788	897.219	82.5739	897.219	78.6292	897.219	81.6301
897.701	84.1881	897.701	82.4813	897.701	78.6794	897.701	81.683
898.183	84.0263	898.183	82.3951	898.183	78.7289	898.183	81.7339
898.666	83.9016	898.666	82.317	898.666	78.7788	898.666	81.7847
899.148	83.818	899.148	82.2436	899.148	78.8282	899.148	81.8348
899.63	83.776	899.63	82.1682	899.63	78.8753	899.63	81.8827
900.112	83.7739	900.112	82.0847	900.112	78.918	900.112	81.9265
900.594	83.8088	900.594	81.9912	900.594	78.9559	900.594	81.9656
901.076	83.878	901.076	81.8907	901.076	78.9896	901.076	82.0011
901.558	83.9791	901.558	81.7902	901.558	79.0207	901.558	82.0347
902.04	84.1085	902.04	81.6962	902.04	79.0501	902.04	82.0685
902.523	84.2616	902.523	81.6123	902.523	79.0778	902.523	82.1029
903.005	84.4312	903.005	81.5368	903.005	79.1025	903.005	82.1369
903.487	84.6093	903.487	81.4648	903.487	79.1223	903.487	82.1684
903.969	84.7875	903.969	81.3906	903.969	79.1363	903.969	82.1952
904.451	84.9594	904.451	81.3114	904.451	79.1449	904.451	82.2168
904.933	85.121	904.933	81.2282	904.933	79.1502	904.933	82.234
905.415	85.2708	905.415	81.1456	905.415	79.1551	905.415	82.2491
905.897	85.4087	905.897	81.0682	905.897	79.1617	905.897	82.2643
906.38	85.5347	906.38	80.9985	906.38	79.1708	906.38	82.2807
906.862	85.6483	906.862	80.9355	906.862	79.1815	906.862	82.2982
907.344	85.7481	907.344	80.8753	907.344	79.1919	907.344	82.3153
907.826	85.8332	907.826	80.8138	907.826	79.2003	907.826	82.3306
908.308	85.9036	908.308	80.749	908.308	79.2057	908.308	82.3433
908.79	85.9601	908.79	80.6819	908.79	79.2083	908.79	82.3538
909.272	86.0043	909.272	80.615	909.272	79.2083	909.272	82.3629
909.754	86.0376	909.754	80.5507	909.754	79.2053	909.754	82.3714
910.236	86.0605	910.236	80.4887	910.236	79.1982	910.236	82.3789
910.718	86.0731	910.718	80.4256	910.718	79.1848	910.718	82.3837
911.201	86.0757	911.201	80.3571	911.201	79.1631	911.201	82.3835
911.683	86.0699	911.683	80.28	911.683	79.1327	911.683	82.3764
912.165	86.0586	912.165	80.1946	912.165	79.0943	912.165	82.362
912.647	86.0457	912.647	80.1049	912.647	79.0503	912.647	82.3414
913.129	86.0344	913.129	80.0169	913.129	79.0028	913.129	82.3169
913.611	86.0258	913.611	79.9353	913.611	78.9527	913.611	82.2906
914.093	86.0184	914.093	79.8614	914.093	78.8993	914.093	82.264
914.576	86.0085	914.576	79.7922	914.576	78.8402	914.576	82.2374
915.058	85.992	915.058	79.7227	915.058	78.7733	915.058	82.2103
915.54	85.966	915.54	79.6484	915.54	78.6978	915.54	82.1818
916.022	85.9298	916.022	79.5685	916.022	78.6147	916.022	82.1516
916.504	85.8859	916.504	79.4859	916.504	78.5267	916.504	82.1195
916.986	85.8375	916.986	79.4059	916.986	78.4368	916.986	82.0855
917.468	85.7881	917.468	79.3333	917.468	78.3464	917.468	82.0487
917.95	85.7397	917.95	79.2698	917.95	78.2549	917.95	82.0076
918.432	85.6929	918.432	79.2128	918.432	78.1596	918.432	81.9601
918.915	85.6476	918.915	79.1577	918.915	78.0575	918.915	81.9049
919.397	85.6044	919.397	79.0998	919.397	77.9467	919.397	81.8424
919.879	85.5646	919.879	79.0371	919.879	77.8271	919.879	81.7748
920.361	85.5302	920.361	78.971	920.361	77.7012	920.361	81.7057
920.843	85.5032	920.843	78.9047	920.843	77.5725	920.843	81.6387
921.325	85.4834	921.325	78.8405	921.325	77.4445	921.325	81.5756
921.807	85.4686	921.807	78.7777	921.807	77.3191	921.807	81.5158
922.289	85.4549	922.289	78.7122	922.289	77.197	922.289	81.4564
922.771	85.4378	922.771	78.6384	922.771	77.0782	922.771	81.3939
923.254	85.4141	923.254	78.5521	923.254	76.9625	923.254	81.3257
923.736	85.3831	923.736	78.4534	923.736	76.8507	923.736	81.2515
924.218	85.3463	924.218	78.3467	924.218	76.7439	924.218	81.1735
924.7	85.3067	924.7	78.2387	924.7	76.6434	924.7	81.0954
925.182	85.2667	925.182	78.135	925.182	76.5495	925.182	81.0205
925.664	85.2275	925.664	78.0372	925.664	76.4615	925.664	80.9506
926.146	85.1888	926.146	77.9416	926.146	76.3776	926.146	80.8848
926.628	85.149	926.628	77.8414	926.628	76.2963	926.628	80.8207
927.111	85.1071	927.111	77.7297	927.111	76.2167	927.111	80.7558
927.593	85.0626	927.593	77.603	927.593	76.1394	927.593	80.6885
928.075	85.0162	928.075	77.4627	928.075	76.066	928.075	80.6193
928.557	84.9687	928.557	77.3143	928.557	75.9978	928.557	80.5507
929.039	84.9203	929.039	77.1641	929.039	75.9354	929.039	80.4855
929.521	84.8704	929.521	77.0169	929.521	75.8774	929.521	80.4262
930.003	84.8179	930.003	76.8737	930.003	75.8216	930.003	80.3738
930.485	84.7626	930.485	76.733	930.485	75.7651	930.485	80.3278
930.967	84.7057	930.967	76.592	930.967	75.7063	930.967	80.2871
931.45	84.6504	931.45	76.4495	931.45	75.6452	931.45	80.2503
931.932	84.6006	931.932	76.3069	931.932	75.5834	931.932	80.2164
932.414	84.5593	932.414	76.1671	932.414	75.5226	932.414	80.1851
932.896	84.5272	932.896	76.0328	932.896	75.4638	932.896	80.1555
933.378	84.5014	933.378	75.9039	933.378	75.4062	933.378	80.1261
933.86	84.477	933.86	75.777	933.86	75.3471	933.86	80.0943
934.342	84.448	934.342	75.646	934.342	75.2833	934.342	80.057
934.824	84.4103	934.824	75.5041	934.824	75.2122	934.824	80.0111
935.307	84.3628	935.307	75.3464	935.307	75.1328	935.307	79.9551
935.789	84.3077	935.789	75.1704	935.789	75.0462	935.789	79.8891
936.271	84.2495	936.271	74.9758	936.271	74.9545	936.271	79.8149
936.753	84.193	936.753	74.7622	936.753	74.8597	936.753	79.735
937.235	84.1419	937.235	74.5281	937.235	74.7627	937.235	79.6517
937.717	84.0979	937.717	74.2707	937.717	74.6629	937.717	79.5663
938.199	84.0609	938.199	73.9868	938.199	74.5585	938.199	79.4792
938.681	84.0302	938.681	73.6763	938.681	74.4479	938.681	79.3899
939.163	84.005	939.163	73.3441	939.163	74.3298	939.163	79.2975
939.646	83.9846	939.646	73.0009	939.646	74.2041	939.646	79.2014
940.128	83.9681	940.128	72.6616	940.128	74.0705	940.128	79.1006
940.61	83.954	940.61	72.3428	940.61	73.9282	940.61	78.9938
941.092	83.9396	941.092	72.0601	941.092	73.775	941.092	78.879
941.574	83.9216	941.574	71.8256	941.574	73.6071	941.574	78.7536
942.056	83.8974	942.056	71.6477	942.056	73.4201	942.056	78.6147
942.538	83.8656	942.538	71.5314	942.538	73.2103	942.538	78.4599
943.02	83.8271	943.02	71.4794	943.02	72.9756	943.02	78.2879
943.503	83.7844	943.503	71.4929	943.503	72.7159	943.503	78.0985
943.985	83.7403	943.985	71.5701	943.985	72.4323	943.985	77.8922
944.467	83.6964	944.467	71.706	944.467	72.1265	944.467	77.6696
944.949	83.6523	944.949	71.8901	944.949	71.799	944.949	77.431
945.431	83.6053	945.431	72.1066	945.431	71.449	945.431	77.1759
945.913	83.5519	945.913	72.3354	945.913	71.0743	945.913	76.9027
946.395	83.4893	946.395	72.5546	946.395	70.6719	946.395	76.6099
946.877	83.4159	946.877	72.7437	946.877	70.2392	946.877	76.2959
947.359	83.3322	947.359	72.8856	947.359	69.7742	947.359	75.9591
947.842	83.2398	947.842	72.9678	947.842	69.2763	947.842	75.5982
948.324	83.1396	948.324	72.9818	948.324	68.7456	948.324	75.2116
948.806	83.0314	948.806	72.9228	948.806	68.183	948.806	74.7977
949.288	82.913	949.288	72.7912	949.288	67.5895	949.288	74.3547
949.77	82.781	949.77	72.5948	949.77	66.9653	949.77	73.8813
950.252	82.6322	950.252	72.3515	950.252	66.3101	950.252	73.3768
950.734	82.4645	950.734	72.0902	950.734	65.6222	950.734	72.8412
951.216	82.2784	951.216	71.8484	951.216	64.8992	951.216	72.2753
951.698	82.0771	951.698	71.6663	951.698	64.139	951.698	71.6809
952.181	81.8669	952.181	71.5785	952.181	63.3409	952.181	71.0599
952.663	81.657	952.663	71.6064	952.663	62.5067	952.663	70.4152
953.145	81.4586	953.145	71.7533	953.145	61.6413	953.145	69.7498
953.627	81.2845	953.627	72.0043	953.627	60.7523	953.627	69.067
954.109	81.1473	954.109	72.33	954.109	59.8492	954.109	68.3695
954.591	81.057	954.591	72.6949	954.591	58.9413	954.591	67.6599
955.073	81.0194	955.073	73.0658	955.073	58.0376	955.073	66.9406
955.555	81.034	955.555	73.4177	955.555	57.1465	955.555	66.2147
956.038	81.0938	956.038	73.7359	956.038	56.2769	956.038	65.4868
956.52	81.1863	956.52	74.0148	956.52	55.4395	956.52	64.7639
957.002	81.2954	957.002	74.2541	957.002	54.6464	957.002	64.0551
957.484	81.404	957.484	74.4557	957.484	53.9098	957.484	63.37
957.966	81.4971	957.966	74.6222	957.966	53.2402	957.966	62.7174
958.448	81.5634	958.448	74.7567	958.448	52.6442	958.448	62.1037
958.93	81.5963	958.93	74.863	958.93	52.1242	958.93	61.5326
959.412	81.5929	959.412	74.946	959.412	51.6798	959.412	61.0067
959.894	81.5534	959.894	75.0107	959.894	51.3107	959.894	60.529
960.377	81.4794	960.377	75.0613	960.377	51.0174	960.377	60.1044
960.859	81.3735	960.859	75.1001	960.859	50.8022	960.859	59.739
961.341	81.2393	961.341	75.1275	961.341	50.6671	961.341	59.4389
961.823	81.0813	961.823	75.1433	961.823	50.6115	961.823	59.2074
962.305	80.9049	962.305	75.1475	962.305	50.6307	962.305	59.0435
962.787	80.7154	962.787	75.1417	962.787	50.7167	962.787	58.9425
963.269	80.5165	963.269	75.1291	963.269	50.8601	963.269	58.8972
963.751	80.3102	963.751	75.1126	963.751	51.0533	963.751	58.9014
964.234	80.0959	964.234	75.0943	964.234	51.2918	964.234	58.9511
964.716	79.8722	964.716	75.0741	964.716	51.5742	964.716	59.0454
965.198	79.6375	965.198	75.0502	965.198	51.9001	965.198	59.1844
965.68	79.3925	965.68	75.0206	965.68	52.2677	965.68	59.3675
966.162	79.1403	966.162	74.9838	966.162	52.6722	966.162	59.5916
966.644	78.8866	966.644	74.9406	966.644	53.106	966.644	59.8513
967.126	78.6387	967.126	74.8929	967.126	53.5609	967.126	60.14
967.608	78.4045	967.608	74.8428	967.608	54.0301	967.608	60.4518
968.091	78.1914	968.091	74.7909	968.091	54.5091	968.091	60.7826
968.573	78.006	968.573	74.7355	968.573	54.9956	968.573	61.1298
969.055	77.8538	969.055	74.6736	969.055	55.4883	969.055	61.4918
969.537	77.7396	969.537	74.6022	969.537	55.9848	969.537	61.8662
970.019	77.6669	970.019	74.5198	970.019	56.4815	970.019	62.2498
970.501	77.6384	970.501	74.4274	970.501	56.9741	970.501	62.6388
970.983	77.6551	970.983	74.3275	970.983	57.4592	970.983	63.0307
971.465	77.7165	971.465	74.2229	971.465	57.9355	971.465	63.4248
971.947	77.8198	971.947	74.1146	971.947	58.4042	971.947	63.8225
972.429	77.9606	972.429	74.0006	972.429	58.8679	972.429	64.2261
972.912	78.1323	972.912	73.8769	972.912	59.3289	972.912	64.6372
973.394	78.3272	973.394	73.7382	973.394	59.788	973.394	65.0553
973.876	78.5375	973.876	73.5795	973.876	60.2441	973.876	65.4778
974.358	78.7551	974.358	73.3965	974.358	60.6949	974.358	65.9005
974.84	78.973	974.84	73.1856	974.84	61.1395	974.84	66.3199
975.322	79.1849	975.322	72.9427	975.322	61.5784	975.322	66.7344
975.804	79.3853	975.804	72.6639	975.804	62.0148	975.804	67.1449
976.286	79.5692	976.286	72.3461	976.286	62.453	976.286	67.5538
976.769	79.7326	976.769	71.9911	976.769	62.8968	976.769	67.9638
977.251	79.8722	977.251	71.6082	977.251	63.3477	977.251	68.3764
977.733	79.9858	977.733	71.2165	977.733	63.8048	977.733	68.7915
978.215	80.0724	978.215	70.844	978.215	64.2653	978.215	69.2076
978.697	80.1315	978.697	70.5228	978.697	64.7259	978.697	69.6224
979.179	80.163	979.179	70.2824	979.179	65.1845	979.179	70.0344
979.661	80.167	979.661	70.1431	979.661	65.6407	979.661	70.4426
980.143	80.144	980.143	70.1102	980.143	66.0954	980.143	70.8466
980.625	80.0951	980.625	70.173	980.625	66.5499	980.625	71.2459
981.108	80.0219	981.108	70.3071	981.108	67.0045	981.108	71.64
981.59	79.9265	981.59	70.4807	981.59	67.4587	981.59	72.0281
982.072	79.8097	982.072	70.6621	982.072	67.9105	982.072	72.4095
982.554	79.6705	982.554	70.8255	982.554	68.3578	982.554	72.7845
983.036	79.5047	983.036	70.9542	983.036	68.7989	983.036	73.154
983.518	79.305	983.518	71.0403	983.518	69.2331	983.518	73.5193
984	79.0616	984	71.0822	984	69.6606	984	73.8815
984.482	78.7637	984.482	71.082	984.482	70.0824	984.482	74.2409
984.965	78.4015	984.965	71.0432	984.965	70.5001	984.965	74.5972
985.447	77.9678	985.447	70.97	985.447	70.9156	985.447	74.9504
985.929	77.4607	985.929	70.8673	985.929	71.331	985.929	75.3006
986.411	76.8849	986.411	70.7405	986.411	71.7483	986.411	75.6494
986.893	76.2556	986.893	70.595	986.893	72.1687	986.893	75.9994
987.375	75.5998	987.375	70.4358	987.375	72.5927	987.375	76.3532
987.857	74.9582	987.857	70.2667	987.857	73.0191	987.857	76.7125
988.339	74.3831	988.339	70.0899	988.339	73.4453	988.339	77.0771
988.822	73.9331	988.822	69.9067	988.822	73.8684	988.822	77.4452
989.304	73.6644	989.304	69.7185	989.304	74.285	989.304	77.8139
989.786	73.6204	989.786	69.5276	989.786	74.6928	989.786	78.1797
990.268	73.8233	990.268	69.3375	990.268	75.0902	990.268	78.5396
990.75	74.2688	990.75	69.1519	990.75	75.4761	990.75	78.8911
991.232	74.9259	991.232	68.9748	991.232	75.8492	991.232	79.2317
991.714	75.7408	991.714	68.8084	991.714	76.2077	991.714	79.559
992.196	76.6449	992.196	68.6528	992.196	76.5491	992.196	79.8702
992.678	77.5659	992.678	68.5071	992.678	76.8712	992.678	80.1627
993.16	78.4384	993.16	68.3696	993.16	77.1726	993.16	80.4351
993.643	79.2127	993.643	68.2386	993.643	77.4531	993.643	80.6871
994.125	79.8582	994.125	68.1134	994.125	77.7134	994.125	80.9199
994.607	80.3635	994.607	67.9938	994.607	77.9544	994.607	81.1353
995.089	80.7322	995.089	67.8788	995.089	78.1769	995.089	81.335
995.571	80.9783	995.571	67.7665	995.571	78.3808	995.571	81.5199
996.053	81.1226	996.053	67.6535	996.053	78.5663	996.053	81.6902
996.535	81.1895	996.535	67.5358	996.535	78.734	996.535	81.8461
997.018	81.2049	997.018	67.4102	997.018	78.8862	997.018	81.9886
997.5	81.1935	997.5	67.2749	997.5	79.0262	997.5	82.1199
997.982	81.1767	997.982	67.1305	997.982	79.1577	997.982	82.2428
998.464	81.1694	998.464	66.9786	998.464	79.2833	998.464	82.36
998.946	81.1792	998.946	66.8205	998.946	79.4033	998.946	82.4727
999.428	81.2057	999.428	66.6562	999.428	79.516	999.428	82.5807
999.91	81.2428	999.91	66.4833	999.91	79.6182	999.91	82.6818
1000.39	81.281	1000.39	66.2978	1000.39	79.7071	1000.39	82.7737
1000.87	81.3116	1000.87	66.0957	1000.87	79.7812	1000.87	82.8542
1001.36	81.3288	1001.36	65.8738	1001.36	79.8412	1001.36	82.9228
1001.84	81.3306	1001.84	65.6312	1001.84	79.8891	1001.84	82.9806
1002.32	81.318	1002.32	65.3692	1002.32	79.9272	1002.32	83.029
1002.8	81.2937	1002.8	65.0896	1002.8	79.9568	1002.8	83.0695
1003.28	81.2601	1003.28	64.7939	1003.28	79.9778	1003.28	83.1023
1003.77	81.2184	1003.77	64.4823	1003.77	79.9889	1003.77	83.1271
1004.25	81.1684	1004.25	64.1533	1004.25	79.9889	1004.25	83.1425
1004.73	81.1097	1004.73	63.8051	1004.73	79.9771	1004.73	83.1477
1005.21	81.0418	1005.21	63.4365	1005.21	79.9541	1005.21	83.1422
1005.7	80.9646	1005.7	63.0481	1005.7	79.9208	1005.7	83.1264
1006.18	80.8785	1006.18	62.6428	1006.18	79.8776	1006.18	83.1009
1006.66	80.7835	1006.66	62.2248	1006.66	79.824	1006.66	83.0661
1007.14	80.6792	1007.14	61.7985	1007.14	79.7581	1007.14	83.0219
1007.62	80.5648	1007.62	61.3671	1007.62	79.6782	1007.62	82.9683
1008.11	80.439	1008.11	60.9314	1008.11	79.583	1008.11	82.9051
1008.59	80.3015	1008.59	60.4901	1008.59	79.4731	1008.59	82.833
1009.07	80.1524	1009.07	60.0404	1009.07	79.3501	1009.07	82.7528
1009.55	79.9926	1009.55	59.5785	1009.55	79.2164	1009.55	82.6653
1010.03	79.8232	1010.03	59.1016	1010.03	79.0731	1010.03	82.5704
1010.52	79.6454	1010.52	58.6077	1010.52	78.9193	1010.52	82.4668
1011	79.46	1011	58.0967	1011	78.7523	1011	82.3521
1011.48	79.2674	1011.48	57.57	1011.48	78.5679	1011.48	82.2233
1011.96	79.0682	1011.96	57.031	1011.96	78.3621	1011.96	82.0781
1012.45	78.8629	1012.45	56.4856	1012.45	78.1316	1012.45	81.9151
1012.93	78.6524	1012.93	55.9421	1012.93	77.8744	1012.93	81.7337
1013.41	78.4374	1013.41	55.4113	1013.41	77.5888	1013.41	81.5338
1013.89	78.2182	1013.89	54.9053	1013.89	77.2737	1013.89	81.315
1014.37	77.9954	1014.37	54.4353	1014.37	76.9275	1014.37	81.0762
1014.86	77.7691	1014.86	54.0093	1014.86	76.5496	1014.86	80.8164
1015.34	77.5402	1015.34	53.6286	1015.34	76.1414	1015.34	80.5351
1015.82	77.3099	1015.82	53.2861	1015.82	75.7069	1015.82	80.2341
1016.3	77.0803	1016.3	52.9659	1016.3	75.2536	1016.3	79.9178
1016.78	76.8534	1016.78	52.6434	1016.78	74.7913	1016.78	79.5929
1017.27	76.6309	1017.27	52.2866	1017.27	74.331	1017.27	79.2679
1017.75	76.4129	1017.75	51.8575	1017.75	73.8828	1017.75	78.9513
1018.23	76.1984	1018.23	51.3141	1018.23	73.4556	1018.23	78.6506
1018.71	75.9847	1018.71	50.6137	1018.71	73.0562	1018.71	78.3717
1019.2	75.7689	1019.2	49.7195	1019.2	72.6902	1019.2	78.1182
1019.68	75.548	1019.68	48.612	1019.68	72.3624	1019.68	77.8923
1020.16	75.3201	1020.16	47.3007	1020.16	72.0774	1020.16	77.6948
1020.64	75.0845	1020.64	45.8362	1020.64	71.8393	1020.64	77.5255
1021.12	74.8416	1021.12	44.3155	1021.12	71.6518	1021.12	77.3843
1021.61	74.5926	1021.61	42.8781	1021.61	71.5176	1021.61	77.2708
1022.09	74.3383	1022.09	41.6915	1022.09	71.4381	1022.09	77.1851
1022.57	74.0797	1022.57	40.9257	1022.57	71.4134	1022.57	77.1275
1023.05	73.8169	1023.05	40.7226	1023.05	71.4425	1023.05	77.099
1023.53	73.5499	1023.53	41.1668	1023.53	71.524	1023.53	77.1012
1024.02	73.279	1024.02	42.2684	1024.02	71.6566	1024.02	77.1359
1024.5	73.0054	1024.5	43.9628	1024.5	71.8396	1024.5	77.2056
1024.98	72.7317	1024.98	46.1273	1024.98	72.0729	1024.98	77.312
1025.46	72.4621	1025.46	48.6074	1025.46	72.3567	1025.46	77.4565
1025.94	72.202	1025.94	51.2444	1025.94	72.69	1025.94	77.6384
1026.43	71.9575	1026.43	53.8962	1026.43	73.0704	1026.43	77.8556
1026.91	71.7346	1026.91	56.4504	1026.91	73.4936	1026.91	78.1039
1027.39	71.538	1027.39	58.8299	1027.39	73.953	1027.39	78.3781
1027.87	71.3712	1027.87	60.991	1027.87	74.4414	1027.87	78.6724
1028.36	71.2367	1028.36	62.9191	1028.36	74.9508	1028.36	78.9816
1028.84	71.1366	1028.84	64.6195	1028.84	75.4733	1028.84	79.3006
1029.32	71.0735	1029.32	66.109	1029.32	76.0004	1029.32	79.6245
1029.8	71.051	1029.8	67.4073	1029.8	76.5223	1029.8	79.9473
1030.28	71.0729	1030.28	68.532	1030.28	77.0277	1030.28	80.2618
1030.77	71.143	1030.77	69.496	1030.77	77.5045	1030.77	80.5596
1031.25	71.2639	1031.25	70.3079	1031.25	77.9416	1031.25	80.8327
1031.73	71.4362	1031.73	70.9746	1031.73	78.3307	1031.73	81.0749
1032.21	71.6594	1032.21	71.5032	1032.21	78.6676	1032.21	81.2824
1032.69	71.932	1032.69	71.9026	1032.69	78.9526	1032.69	81.4549
1033.18	72.2527	1033.18	72.184	1033.18	79.1885	1033.18	81.5942
1033.66	72.6203	1033.66	72.3603	1033.66	79.3795	1033.66	81.7031
1034.14	73.0332	1034.14	72.4453	1034.14	79.5298	1034.14	81.7844
1034.62	73.4888	1034.62	72.4527	1034.62	79.6429	1034.62	81.8407
1035.11	73.9825	1035.11	72.3952	1035.11	79.7228	1035.11	81.8745
1035.59	74.5077	1035.59	72.2841	1035.59	79.7739	1035.59	81.8888
1036.07	75.0565	1036.07	72.1281	1036.07	79.802	1036.07	81.8874
1036.55	75.6203	1036.55	71.9327	1036.55	79.8127	1036.55	81.8743
1037.03	76.1909	1037.03	71.701	1037.03	79.8106	1037.03	81.853
1037.52	76.7601	1037.52	71.434	1037.52	79.7983	1037.52	81.8257
1038	77.3206	1038	71.1323	1038	79.776	1038	81.7931
1038.48	77.8655	1038.48	70.7978	1038.48	79.7426	1038.48	81.7547
1038.96	78.3891	1038.96	70.4349	1038.96	79.6967	1038.96	81.7098
1039.44	78.8871	1039.44	70.0498	1039.44	79.6383	1039.44	81.6585
1039.93	79.3573	1039.93	69.65	1039.93	79.5695	1039.93	81.6019
1040.41	79.799	1040.41	69.242	1040.41	79.4929	1040.41	81.5421
1040.89	80.2124	1040.89	68.8294	1040.89	79.4114	1040.89	81.4806
1041.37	80.5975	1041.37	68.412	1041.37	79.3258	1041.37	81.4181
1041.85	80.9539	1041.85	67.9847	1041.85	79.235	1041.85	81.3535
1042.34	81.2807	1042.34	67.5378	1042.34	79.1362	1042.34	81.2842
1042.82	81.5777	1042.82	67.0579	1042.82	79.0261	1042.82	81.2074
1043.3	81.8461	1043.3	66.5288	1043.3	78.9025	1043.3	81.121
1043.78	82.089	1043.78	65.9325	1043.78	78.765	1043.78	81.0243
1044.27	82.3109	1044.27	65.2507	1044.27	78.6148	1044.27	80.9184
1044.75	82.5162	1044.75	64.4664	1044.75	78.4534	1044.75	80.805
1045.23	82.7083	1045.23	63.565	1045.23	78.2819	1045.23	80.6859
1045.71	82.8885	1045.71	62.5355	1045.71	78.1001	1045.71	80.5618
1046.19	83.0566	1046.19	61.3713	1046.19	77.9061	1046.19	80.4324
1046.68	83.2121	1046.68	60.0712	1046.68	77.6975	1046.68	80.2964
1047.16	83.3551	1047.16	58.6405	1047.16	77.4715	1047.16	80.1522
1047.64	83.487	1047.64	57.0934	1047.64	77.2258	1047.64	79.9983
1048.12	83.6104	1048.12	55.4583	1048.12	76.9584	1048.12	79.8336
1048.6	83.7279	1048.6	53.7835	1048.6	76.667	1048.6	79.657
1049.09	83.8414	1049.09	52.1436	1049.09	76.3497	1049.09	79.4675
1049.57	83.951	1049.57	50.6409	1049.57	76.0046	1049.57	79.2639
1050.05	84.0553	1050.05	49.3998	1050.05	75.6307	1050.05	79.0451
1050.53	84.1527	1050.53	48.5526	1050.53	75.2286	1050.53	78.8106
1051.02	84.2422	1051.02	48.2191	1051.02	74.8012	1051.02	78.5611
1051.5	84.3243	1051.5	48.4855	1051.5	74.3532	1051.5	78.2989
1051.98	84.4001	1051.98	49.3872	1051.98	73.8911	1051.98	78.0277
1052.46	84.471	1052.46	50.901	1052.46	73.4225	1052.46	77.7525
1052.94	84.5375	1052.94	52.9453	1052.94	72.9565	1052.94	77.4795
1053.42	84.5991	1053.42	55.3891	1053.42	72.5036	1053.42	77.2153
1053.91	84.6544	1053.91	58.0691	1053.91	72.0759	1053.91	76.967
1054.39	84.7021	1054.39	60.8122	1054.39	71.6872	1054.39	76.7419
1054.87	84.7425	1054.87	63.4603	1054.87	71.3522	1054.87	76.5478
1055.35	84.7771	1055.35	65.8904	1055.35	71.0852	1055.35	76.3923
1055.84	84.8088	1055.84	68.0252	1055.84	70.899	1055.84	76.2834
1056.32	84.84	1056.32	69.8328	1056.32	70.8035	1056.32	76.2287
1056.8	84.8719	1056.8	71.3163	1056.8	70.8048	1056.8	76.2349
1057.28	84.9039	1057.28	72.5015	1057.28	70.9046	1057.28	76.3066
1057.76	84.934	1057.76	73.425	1057.76	71.0999	1057.76	76.4457
1058.25	84.96	1058.25	74.1264	1058.25	71.3834	1058.25	76.6501
1058.73	84.9806	1058.73	74.6442	1058.73	71.7446	1058.73	76.9144
1059.21	84.9962	1059.21	75.0147	1059.21	72.1713	1059.21	77.2298
1059.69	85.0083	1059.69	75.2702	1059.69	72.6508	1059.69	77.5858
1060.17	85.0189	1060.17	75.4389	1060.17	73.1705	1060.17	77.9712
1060.66	85.029	1060.66	75.5425	1060.66	73.7183	1060.66	78.3748
1061.14	85.0387	1061.14	75.5967	1061.14	74.2816	1061.14	78.7862
1061.62	85.047	1061.62	75.6117	1061.62	74.8478	1061.62	79.1957
1062.1	85.0526	1062.1	75.5939	1062.1	75.4047	1062.1	79.5953
1062.59	85.0554	1062.59	75.5484	1062.59	75.9415	1062.59	79.9793
1063.07	85.056	1063.07	75.4806	1063.07	76.45	1063.07	80.344
1063.55	85.0562	1063.55	75.3961	1063.55	76.9251	1063.55	80.6879
1064.03	85.0574	1064.03	75.3005	1064.03	77.3637	1064.03	81.0107
1064.51	85.0602	1064.51	75.1977	1064.51	77.764	1064.51	81.312
1065	85.0639	1065	75.0893	1065	78.1247	1065	81.5909
1065.48	85.0668	1065.48	74.9752	1065.48	78.4449	1065.48	81.8458
1065.96	85.0673	1065.96	74.8545	1065.96	78.7243	1065.96	82.0754
1066.44	85.0645	1066.44	74.7272	1066.44	78.9645	1066.44	82.2792
1066.92	85.0589	1066.92	74.5948	1066.92	79.1688	1066.92	82.4582
1067.41	85.0517	1067.41	74.4607	1067.41	79.3418	1067.41	82.6145
1067.89	85.0439	1067.89	74.3283	1067.89	79.4884	1067.89	82.7509
1068.37	85.036	1068.37	74.2005	1068.37	79.6123	1068.37	82.8691
1068.85	85.0274	1068.85	74.0783	1068.85	79.7158	1068.85	82.9704
1069.34	85.0168	1069.34	73.9616	1069.34	79.8002	1069.34	83.0551
1069.82	85.0034	1069.82	73.8496	1069.82	79.8667	1069.82	83.124
1070.3	84.9875	1070.3	73.7424	1070.3	79.9174	1070.3	83.1788
1070.78	84.9706	1070.78	73.6411	1070.78	79.9556	1070.78	83.2224
1071.26	84.9551	1071.26	73.5474	1071.26	79.9848	1071.26	83.2584
1071.75	84.9431	1071.75	73.4631	1071.75	80.0079	1071.75	83.2898
1072.23	84.9356	1072.23	73.3884	1072.23	80.0262	1072.23	83.3183
1072.71	84.9325	1072.71	73.3214	1072.71	80.0389	1072.71	83.3437
1073.19	84.9327	1073.19	73.2592	1073.19	80.0448	1073.19	83.3644
1073.67	84.9353	1073.67	73.199	1073.67	80.043	1073.67	83.3788
1074.16	84.9397	1074.16	73.1392	1074.16	80.0342	1074.16	83.3862
1074.64	84.9461	1074.64	73.0804	1074.64	80.021	1074.64	83.3871
1075.12	84.9551	1075.12	73.0248	1075.12	80.0072	1075.12	83.3835
1075.6	84.9665	1075.6	72.9749	1075.6	79.9955	1075.6	83.3775
1076.09	84.9789	1076.09	72.932	1076.09	79.9874	1076.09	83.3707
1076.57	84.9899	1076.57	72.8954	1076.57	79.9817	1076.57	83.3632
1077.05	84.9966	1077.05	72.8629	1077.05	79.9757	1077.05	83.3543
1077.53	84.9972	1077.53	72.8316	1077.53	79.9667	1077.53	83.3427
1078.01	84.9913	1078.01	72.7996	1078.01	79.953	1078.01	83.3279
1078.49	84.9804	1078.49	72.7667	1078.49	79.9348	1078.49	83.31
1078.98	84.9668	1078.98	72.734	1078.98	79.9134	1078.98	83.29
1079.46	84.9529	1079.46	72.7034	1079.46	79.8906	1079.46	83.2688
1079.94	84.9397	1079.94	72.6758	1079.94	79.8672	1079.94	83.2467
1080.42	84.9268	1080.42	72.6509	1080.42	79.843	1080.42	83.2236
1080.91	84.913	1080.91	72.6275	1080.91	79.8169	1080.91	83.1989
1081.39	84.8975	1081.39	72.6046	1081.39	79.7884	1081.39	83.1724
1081.87	84.8802	1081.87	72.5827	1081.87	79.7585	1081.87	83.1448
1082.35	84.8623	1082.35	72.5637	1082.35	79.7293	1082.35	83.1176
1082.83	84.8453	1082.83	72.5509	1082.83	79.7038	1082.83	83.0925
1083.32	84.8306	1083.32	72.547	1083.32	79.6845	1083.32	83.0704
1083.8	84.8177	1083.8	72.5523	1083.8	79.6719	1083.8	83.0511
1084.28	84.8047	1084.28	72.5647	1084.28	79.6645	1084.28	83.0331
1084.76	84.7887	1084.76	72.5794	1084.76	79.6595	1084.76	83.0147
1085.24	84.767	1085.24	72.5914	1085.24	79.6539	1085.24	82.9945
1085.73	84.7379	1085.73	72.5966	1085.73	79.6459	1085.73	82.9724
1086.21	84.7014	1086.21	72.5937	1086.21	79.6357	1086.21	82.9495
1086.69	84.6581	1086.69	72.5841	1086.69	79.6244	1086.69	82.9276
1087.17	84.609	1087.17	72.5703	1087.17	79.6138	1087.17	82.908
1087.65	84.5541	1087.65	72.5545	1087.65	79.6046	1087.65	82.8907
1088.14	84.4922	1088.14	72.5373	1088.14	79.5962	1088.14	82.8744
1088.62	84.4218	1088.62	72.5174	1088.62	79.5872	1088.62	82.8575
1089.1	84.3414	1089.1	72.4922	1089.1	79.576	1089.1	82.8386
1089.58	84.2506	1089.58	72.4596	1089.58	79.5621	1089.58	82.818
1090.07	84.1499	1090.07	72.4186	1090.07	79.5462	1090.07	82.7972
1090.55	84.0406	1090.55	72.3701	1090.55	79.5299	1090.55	82.7787
1091.03	83.9231	1091.03	72.3154	1091.03	79.5148	1091.03	82.7644
1091.51	83.7967	1091.51	72.256	1091.51	79.5016	1091.51	82.7546
1091.99	83.659	1091.99	72.1922	1091.99	79.4899	1091.99	82.7483
1092.48	83.5061	1092.48	72.1234	1092.48	79.4788	1092.48	82.7432
1092.96	83.3341	1092.96	72.049	1092.96	79.468	1092.96	82.7374
1093.44	83.1387	1093.44	71.9686	1093.44	79.4579	1093.44	82.7302
1093.92	82.9163	1093.92	71.8837	1093.92	79.4504	1093.92	82.7227
1094.4	82.6627	1094.4	71.796	1094.4	79.4478	1094.4	82.7168
1094.89	82.3729	1094.89	71.7078	1094.89	79.4515	1094.89	82.7148
1095.37	82.0406	1095.37	71.6202	1095.37	79.4618	1095.37	82.7178
1095.85	81.6592	1095.85	71.5329	1095.85	79.4771	1095.85	82.7258
1096.33	81.2232	1096.33	71.4441	1096.33	79.495	1096.33	82.7376
1096.82	80.7316	1096.82	71.3523	1096.82	79.5135	1096.82	82.752
1097.3	80.1911	1097.3	71.2562	1097.3	79.5315	1097.3	82.7687
1097.78	79.6184	1097.78	71.1557	1097.78	79.5493	1097.78	82.7878
1098.26	79.0425	1098.26	71.0521	1098.26	79.5678	1098.26	82.81
1098.74	78.5034	1098.74	70.9461	1098.74	79.5871	1098.74	82.8352
1099.23	78.0502	1099.23	70.838	1099.23	79.6062	1099.23	82.862
1099.71	77.7343	1099.71	70.7264	1099.71	79.6227	1099.71	82.8875
1100.19	77.6019	1100.19	70.6095	1100.19	79.6338	1100.19	82.9082
1100.67	77.6847	1100.67	70.4853	1100.67	79.6378	1100.67	82.9217
1101.15	77.9921	1101.15	70.3535	1101.15	79.6347	1101.15	82.9273
1101.64	78.508	1101.64	70.2156	1101.64	79.6267	1101.64	82.9268
1102.12	79.193	1102.12	70.0746	1102.12	79.6169	1102.12	82.9236
1102.6	79.9911	1102.6	69.9341	1102.6	79.6079	1102.6	82.9212
1103.08	80.8392	1103.08	69.7965	1103.08	79.6005	1103.08	82.9216
1103.57	81.6761	1103.57	69.6623	1103.57	79.5938	1103.57	82.9251
1104.05	82.4514	1104.05	69.53	1104.05	79.5855	1104.05	82.9299
1104.53	83.1309	1104.53	69.3965	1104.53	79.5737	1104.53	82.9336
1105.01	83.6984	1105.01	69.2584	1105.01	79.5577	1105.01	82.934
1105.49	84.154	1105.49	69.1131	1105.49	79.5385	1105.49	82.9299
1105.98	84.5085	1105.98	68.959	1105.98	79.5179	1105.98	82.9212
1106.46	84.7782	1106.46	68.7954	1106.46	79.4973	1106.46	82.9082
1106.94	84.9793	1106.94	68.6221	1106.94	79.4766	1106.94	82.8909
1107.42	85.1255	1107.42	68.4384	1107.42	79.4543	1107.42	82.8688
1107.9	85.2279	1107.9	68.2432	1107.9	79.4275	1107.9	82.8415
1108.39	85.2959	1108.39	68.0351	1108.39	79.3943	1108.39	82.8091
1108.87	85.338	1108.87	67.8127	1108.87	79.3541	1108.87	82.7727
1109.35	85.3627	1109.35	67.575	1109.35	79.3081	1109.35	82.7346
1109.83	85.377	1109.83	67.3213	1109.83	79.2584	1109.83	82.6971
1110.32	85.3856	1110.32	67.0508	1110.32	79.2069	1110.32	82.6615
1110.8	85.3906	1110.8	66.762	1110.8	79.1538	1110.8	82.6276
1111.28	85.3918	1111.28	66.453	1111.28	79.098	1111.28	82.5935
1111.76	85.388	1111.76	66.1212	1111.76	79.0374	1111.76	82.5563
1112.24	85.3786	1112.24	65.7639	1112.24	78.9703	1112.24	82.5139
1112.72	85.365	1112.72	65.3789	1112.72	78.8967	1112.72	82.4655
1113.21	85.3493	1113.21	64.9648	1113.21	78.8186	1113.21	82.4122
1113.69	85.3341	1113.69	64.5213	1113.69	78.7386	1113.69	82.3563
1114.17	85.3202	1114.17	64.0478	1114.17	78.6592	1114.17	82.2997
1114.65	85.3066	1114.65	63.543	1114.65	78.5815	1114.65	82.2431
1115.14	85.29	1115.14	63.0032	1115.14	78.5041	1115.14	82.1856
1115.62	85.2671	1115.62	62.4216	1115.62	78.4247	1115.62	82.1251
1116.1	85.2354	1116.1	61.7879	1116.1	78.3408	1116.1	82.0596
1116.58	85.1948	1116.58	61.0903	1116.58	78.2512	1116.58	81.9886
1117.06	85.147	1117.06	60.3185	1117.06	78.1565	1117.06	81.9133
1117.55	85.095	1117.55	59.469	1117.55	78.0587	1117.55	81.8362
1118.03	85.041	1118.03	58.55	1118.03	77.9604	1118.03	81.7602
1118.51	84.9861	1118.51	57.5868	1118.51	77.8636	1118.51	81.6871
1118.99	84.9303	1118.99	56.6225	1118.99	77.769	1118.99	81.6171
1119.47	84.8735	1119.47	55.7156	1119.47	77.6765	1119.47	81.5492
1119.96	84.8171	1119.96	54.9326	1119.96	77.5857	1119.96	81.4819
1120.44	84.7644	1120.44	54.3378	1120.44	77.4965	1120.44	81.4142
1120.92	84.7199	1120.92	53.9829	1120.92	77.4095	1120.92	81.3463
1121.4	84.6885	1121.4	53.8995	1121.4	77.326	1121.4	81.2797
1121.89	84.6732	1121.89	54.0965	1121.89	77.247	1121.89	81.216
1122.37	84.6744	1122.37	54.5616	1122.37	77.1727	1122.37	81.1566
1122.85	84.6901	1122.85	55.265	1122.85	77.1025	1122.85	81.1018
1123.33	84.7162	1123.33	56.1644	1123.33	77.0355	1123.33	81.0509
1123.81	84.7485	1123.81	57.2107	1123.81	76.9708	1123.81	81.0028
1124.3	84.7833	1124.3	58.3529	1124.3	76.9084	1124.3	80.9566
1124.78	84.8177	1124.78	59.5424	1124.78	76.849	1124.78	80.9121
1125.26	84.8493	1125.26	60.7351	1125.26	76.7933	1125.26	80.8695
1125.74	84.8756	1125.74	61.8929	1125.74	76.7418	1125.74	80.8288
1126.22	84.8936	1126.22	62.983	1126.22	76.6941	1126.22	80.7896
1126.71	84.9008	1126.71	63.9785	1126.71	76.6488	1126.71	80.7506
1127.19	84.8965	1127.19	64.8593	1127.19	76.6047	1127.19	80.7101
1127.67	84.8827	1127.67	65.6144	1127.67	76.5607	1127.67	80.667
1128.15	84.8646	1128.15	66.2433	1128.15	76.5172	1128.15	80.6211
1128.63	84.8496	1128.63	66.7557	1128.63	76.4758	1128.63	80.5737
1129.12	84.8446	1129.12	67.1685	1129.12	76.438	1129.12	80.5272
1129.6	84.854	1129.6	67.5012	1129.6	76.405	1129.6	80.4838
1130.08	84.8785	1130.08	67.7712	1130.08	76.3764	1130.08	80.4447
1130.56	84.9149	1130.56	67.9902	1130.56	76.3506	1130.56	80.41
1131.05	84.9582	1131.05	68.1648	1131.05	76.3255	1131.05	80.3779
1131.53	85.0036	1131.53	68.298	1131.53	76.2998	1131.53	80.3467
1132.01	85.0486	1132.01	68.3922	1132.01	76.2736	1132.01	80.3149
1132.49	85.0928	1132.49	68.4514	1132.49	76.2492	1132.49	80.2824
1132.97	85.1377	1132.97	68.4821	1132.97	76.2296	1132.97	80.2506
1133.46	85.1845	1133.46	68.4913	1133.46	76.2178	1133.46	80.2215
1133.94	85.2328	1133.94	68.4849	1133.94	76.2152	1133.94	80.1968
1134.42	85.2805	1134.42	68.4663	1134.42	76.2215	1134.42	80.1777
1134.9	85.3239	1134.9	68.4354	1134.9	76.235	1134.9	80.1642
1135.38	85.3599	1135.38	68.3908	1135.38	76.2533	1135.38	80.1555
1135.87	85.3873	1135.87	68.3312	1135.87	76.2748	1135.87	80.1507
1136.35	85.4066	1136.35	68.2571	1136.35	76.2994	1136.35	80.1493
1136.83	85.4202	1136.83	68.1713	1136.83	76.3283	1136.83	80.1514
1137.31	85.4303	1137.31	68.0783	1137.31	76.3629	1137.31	80.1579
1137.8	85.4385	1137.8	67.9823	1137.8	76.4046	1137.8	80.1693
1138.28	85.4447	1138.28	67.8862	1138.28	76.4536	1138.28	80.1859
1138.76	85.4487	1138.76	67.791	1138.76	76.509	1138.76	80.2076
1139.24	85.4501	1139.24	67.6967	1139.24	76.5697	1139.24	80.2336
1139.72	85.4502	1139.72	67.6031	1139.72	76.6342	1139.72	80.2636
1140.21	85.4512	1140.21	67.5111	1140.21	76.702	1140.21	80.2969
1140.69	85.4555	1140.69	67.4226	1140.69	76.7727	1140.69	80.3336
1141.17	85.4641	1141.17	67.3402	1141.17	76.8457	1141.17	80.3734
1141.65	85.4758	1141.65	67.2655	1141.65	76.9197	1141.65	80.4159
1142.13	85.4876	1142.13	67.1983	1142.13	76.9921	1142.13	80.4601
1142.62	85.4953	1142.62	67.1369	1142.62	77.0601	1142.62	80.5046
1143.1	85.4957	1143.1	67.0782	1143.1	77.1212	1143.1	80.548
1143.58	85.4877	1143.58	67.0198	1143.58	77.174	1143.58	80.5891
1144.06	85.4726	1144.06	66.9606	1144.06	77.2186	1144.06	80.6275
1144.55	85.4536	1144.55	66.9015	1144.55	77.2565	1144.55	80.6633
1145.03	85.4338	1145.03	66.8447	1145.03	77.289	1145.03	80.6961
1145.51	85.4154	1145.51	66.792	1145.51	77.3169	1145.51	80.7259
1145.99	85.3987	1145.99	66.7443	1145.99	77.34	1145.99	80.7518
1146.47	85.383	1146.47	66.7005	1146.47	77.3572	1146.47	80.7732
1146.96	85.3678	1146.96	66.6582	1146.96	77.3672	1146.96	80.7896
1147.44	85.3532	1147.44	66.6147	1147.44	77.3696	1147.44	80.8012
1147.92	85.3404	1147.92	66.5682	1147.92	77.3649	1147.92	80.809
1148.4	85.331	1148.4	66.5179	1148.4	77.3538	1148.4	80.8137
1148.88	85.3258	1148.88	66.4642	1148.88	77.3368	1148.88	80.8156
1149.37	85.3239	1149.37	66.4076	1149.37	77.3135	1149.37	80.8137
1149.85	85.3231	1149.85	66.3481	1149.85	77.2822	1149.85	80.8062
1150.33	85.3205	1150.33	66.2851	1150.33	77.2409	1150.33	80.7907
1150.81	85.3136	1150.81	66.2174	1150.81	77.1886	1150.81	80.7659
1151.3	85.3018	1151.3	66.1441	1151.3	77.1254	1151.3	80.7315
1151.78	85.2864	1151.78	66.0653	1151.78	77.0535	1151.78	80.6892
1152.26	85.2695	1152.26	65.9821	1152.26	76.9758	1152.26	80.6412
1152.74	85.2532	1152.74	65.8957	1152.74	76.895	1152.74	80.59
1153.22	85.2382	1153.22	65.8071	1153.22	76.8126	1153.22	80.5372
1153.7	85.2239	1153.7	65.7158	1153.7	76.7282	1153.7	80.4829
1154.19	85.209	1154.19	65.6204	1154.19	76.6403	1154.19	80.4262
1154.67	85.1925	1154.67	65.5186	1154.67	76.5474	1154.67	80.3661
1155.15	85.1747	1155.15	65.4085	1155.15	76.4484	1155.15	80.3018
1155.63	85.1574	1155.63	65.2895	1155.63	76.3436	1155.63	80.2335
1156.12	85.1424	1156.12	65.1617	1156.12	76.2345	1156.12	80.162
1156.6	85.1314	1156.6	65.0266	1156.6	76.1226	1156.6	80.088
1157.08	85.1241	1157.08	64.8848	1157.08	76.0088	1157.08	80.012
1157.56	85.1188	1157.56	64.7366	1157.56	75.8932	1157.56	79.9336
1158.04	85.113	1158.04	64.5809	1158.04	75.7751	1158.04	79.8522
1158.53	85.1048	1158.53	64.4157	1158.53	75.654	1158.53	79.7675
1159.01	85.0938	1159.01	64.2395	1159.01	75.53	1159.01	79.6799
1159.49	85.081	1159.49	64.0511	1159.49	75.4043	1159.49	79.591
1159.97	85.0686	1159.97	63.8507	1159.97	75.2789	1159.97	79.5032
1160.45	85.0581	1160.45	63.6386	1160.45	75.1558	1160.45	79.4182
1160.94	85.0497	1160.94	63.4153	1160.94	75.0364	1160.94	79.3373
1161.42	85.0419	1161.42	63.1803	1161.42	74.9207	1161.42	79.2599
1161.9	85.0326	1161.9	62.9321	1161.9	74.8079	1161.9	79.1844
1162.38	85.0197	1162.38	62.6687	1162.38	74.6969	1162.38	79.1086
1162.87	85.0027	1162.87	62.3885	1162.87	74.5865	1162.87	79.0303
1163.35	84.9828	1163.35	62.091	1163.35	74.4765	1163.35	78.9487
1163.83	84.9621	1163.83	61.7772	1163.83	74.3674	1163.83	78.864
1164.31	84.9428	1164.31	61.4496	1164.31	74.26	1164.31	78.7774
1164.79	84.9258	1164.79	61.1113	1164.79	74.1553	1164.79	78.6906
1165.28	84.9109	1165.28	60.7655	1165.28	74.0539	1165.28	78.6052
1165.76	84.897	1165.76	60.4151	1165.76	73.956	1165.76	78.5226
1166.24	84.8828	1166.24	60.0625	1166.24	73.862	1166.24	78.4436
1166.72	84.8681	1166.72	59.7098	1166.72	73.772	1166.72	78.3687
1167.2	84.8532	1167.2	59.3599	1167.2	73.6867	1167.2	78.2983
1167.69	84.839	1167.69	59.0166	1167.69	73.6064	1167.69	78.2326
1168.17	84.8258	1168.17	58.6851	1168.17	73.5315	1168.17	78.1714
1168.65	84.8127	1168.65	58.3709	1168.65	73.4613	1168.65	78.114
1169.13	84.7981	1169.13	58.0791	1169.13	73.3952	1169.13	78.0595
1169.62	84.7798	1169.62	57.8134	1169.62	73.3319	1169.62	78.0066
1170.1	84.7568	1170.1	57.5753	1170.1	73.2706	1170.1	77.9547
1170.58	84.7294	1170.58	57.3637	1170.58	73.2111	1170.58	77.9031
1171.06	84.6994	1171.06	57.1761	1171.06	73.1541	1171.06	77.8525
1171.54	84.6693	1171.54	57.0091	1171.54	73.1008	1171.54	77.8033
1172.03	84.6411	1172.03	56.8597	1172.03	73.052	1172.03	77.7564
1172.51	84.6159	1172.51	56.7252	1172.51	73.0084	1172.51	77.7121
1172.99	84.593	1172.99	56.6034	1172.99	72.9694	1172.99	77.6699
1173.47	84.5713	1173.47	56.4916	1173.47	72.9338	1173.47	77.629
1173.95	84.5498	1173.95	56.3864	1173.95	72.9005	1173.95	77.5886
1174.44	84.5282	1174.44	56.2837	1174.44	72.8688	1174.44	77.5483
1174.92	84.507	1174.92	56.1797	1174.92	72.8387	1174.92	77.5086
1175.4	84.4866	1175.4	56.0716	1175.4	72.8113	1175.4	77.471
1175.88	84.4671	1175.88	55.9581	1175.88	72.7878	1175.88	77.4371
1176.37	84.4469	1176.37	55.8393	1176.37	72.7694	1176.37	77.4085
1176.85	84.4237	1176.85	55.7163	1176.85	72.7566	1176.85	77.3861
1177.33	84.3949	1177.33	55.5898	1177.33	72.749	1177.33	77.3699
1177.81	84.3591	1177.81	55.4596	1177.81	72.746	1177.81	77.3587
1178.29	84.316	1178.29	55.3247	1178.29	72.7467	1178.29	77.3513
1178.78	84.2671	1178.78	55.1835	1178.78	72.7504	1178.78	77.3462
1179.26	84.2141	1179.26	55.0349	1179.26	72.7569	1179.26	77.3425
1179.74	84.1583	1179.74	54.8791	1179.74	72.7662	1179.74	77.3395
1180.22	84.0997	1180.22	54.7173	1180.22	72.778	1180.22	77.337
1180.7	84.0373	1180.7	54.5516	1180.7	72.7914	1180.7	77.3347
1181.19	83.97	1181.19	54.3834	1181.19	72.8051	1181.19	77.3324
1181.67	83.8978	1181.67	54.2132	1181.67	72.8179	1181.67	77.3299
1182.15	83.8223	1182.15	54.0399	1182.15	72.8282	1182.15	77.3264
1182.63	83.7467	1182.63	53.862	1182.63	72.8354	1182.63	77.3217
1183.12	83.6746	1183.12	53.6781	1183.12	72.8391	1183.12	77.3152
1183.6	83.609	1183.6	53.4879	1183.6	72.8392	1183.6	77.3061
1184.08	83.5515	1184.08	53.2925	1184.08	72.8354	1184.08	77.2937
1184.56	83.5024	1184.56	53.0937	1184.56	72.8272	1184.56	77.2772
1185.04	83.4611	1185.04	52.8936	1185.04	72.8138	1185.04	77.2557
1185.53	83.4268	1185.53	52.6929	1185.53	72.7945	1185.53	77.2291
1186.01	83.3997	1186.01	52.4915	1186.01	72.7692	1186.01	77.1976
1186.49	83.3804	1186.49	52.2885	1186.49	72.7384	1186.49	77.162
1186.97	83.3695	1186.97	52.083	1186.97	72.7032	1186.97	77.123
1187.45	83.3666	1187.45	51.8747	1187.45	72.6647	1187.45	77.0814
1187.94	83.3705	1187.94	51.6641	1187.94	72.6235	1187.94	77.0373
1188.42	83.3789	1188.42	51.4519	1188.42	72.5796	1188.42	76.9904
1188.9	83.3894	1188.9	51.2376	1188.9	72.5324	1188.9	76.94
1189.38	83.4009	1189.38	51.0188	1189.38	72.4809	1189.38	76.8854
1189.86	83.4134	1189.86	50.7913	1189.86	72.4246	1189.86	76.8266
1190.35	83.4284	1190.35	50.55	1190.35	72.3634	1190.35	76.7639
1190.83	83.4476	1190.83	50.2902	1190.83	72.2978	1190.83	76.6984
1191.31	83.4715	1191.31	50.0089	1191.31	72.2288	1191.31	76.631
1191.79	83.4996	1191.79	49.7055	1191.79	72.1569	1191.79	76.5622
1192.28	83.5297	1192.28	49.3811	1192.28	72.0827	1192.28	76.4923
1192.76	83.5591	1192.76	49.0371	1192.76	72.0059	1192.76	76.4206
1193.24	83.5859	1193.24	48.6744	1193.24	71.9262	1193.24	76.3466
1193.72	83.6097	1193.72	48.2922	1193.72	71.8435	1193.72	76.2696
1194.2	83.6316	1194.2	47.8889	1194.2	71.7575	1194.2	76.189
1194.68	83.6534	1194.68	47.4628	1194.68	71.6687	1194.68	76.1049
1195.17	83.6765	1195.17	47.0136	1195.17	71.5776	1195.17	76.0172
1195.65	83.7013	1195.65	46.5431	1195.65	71.4851	1195.65	75.9263
1196.13	83.7269	1196.13	46.0544	1196.13	71.3919	1196.13	75.8327
1196.61	83.7517	1196.61	45.5508	1196.61	71.2991	1196.61	75.737
1197.1	83.7748	1197.1	45.0344	1197.1	71.2078	1197.1	75.6404
1197.58	83.7959	1197.58	44.5046	1197.58	71.1193	1197.58	75.5443
1198.06	83.8156	1198.06	43.959	1198.06	71.0353	1198.06	75.4506
1198.54	83.8349	1198.54	43.3947	1198.54	70.9574	1198.54	75.361
1199.02	83.8538	1199.02	42.81	1199.02	70.887	1199.02	75.2771
1199.51	83.871	1199.51	42.2055	1199.51	70.8253	1199.51	75.2
1199.99	83.8843	1199.99	41.5846	1199.99	70.7729	1199.99	75.1301
1200.47	83.8912	1200.47	40.9519	1200.47	70.73	1200.47	75.0672
1200.95	83.8906	1200.95	40.3118	1200.95	70.6971	1200.95	75.011
1201.43	83.8831	1201.43	39.668	1201.43	70.6748	1201.43	74.9615
1201.92	83.8709	1201.92	39.0236	1201.92	70.6642	1201.92	74.9188
1202.4	83.8567	1202.4	38.3827	1202.4	70.6669	1202.4	74.8837
1202.88	83.8427	1202.88	37.7529	1202.88	70.6842	1202.88	74.8572
1203.36	83.8296	1203.36	37.145	1203.36	70.7171	1203.36	74.8402
1203.85	83.8163	1203.85	36.5729	1203.85	70.7657	1203.85	74.8332
1204.33	83.8011	1204.33	36.0497	1204.33	70.829	1204.33	74.8358
1204.81	83.7824	1204.81	35.5852	1204.81	70.9054	1204.81	74.8475
1205.29	83.7598	1205.29	35.183	1205.29	70.9927	1205.29	74.8671
1205.77	83.7339	1205.77	34.8415	1205.77	71.0891	1205.77	74.8938
1206.26	83.7057	1206.26	34.5572	1206.26	71.1932	1206.26	74.927
1206.74	83.6757	1206.74	34.3289	1206.74	71.3043	1206.74	74.9669
1207.22	83.6433	1207.22	34.1632	1207.22	71.4219	1207.22	75.0137
1207.7	83.6068	1207.7	34.0765	1207.7	71.5455	1207.7	75.0677
1208.18	83.5645	1208.18	34.0964	1208.18	71.6741	1208.18	75.1291
1208.67	83.5156	1208.67	34.2608	1208.67	71.8064	1208.67	75.1975
1209.15	83.4605	1209.15	34.6154	1209.15	71.9408	1209.15	75.272
1209.63	83.4012	1209.63	35.2124	1209.63	72.0763	1209.63	75.3517
1210.11	83.3397	1210.11	36.1064	1210.11	72.2117	1210.11	75.4356
1210.6	83.2773	1210.6	37.3492	1210.6	72.3463	1210.6	75.5227
1211.08	83.2141	1211.08	38.9817	1211.08	72.4794	1211.08	75.612
1211.56	83.1486	1211.56	41.0239	1211.56	72.6101	1211.56	75.7026
1212.04	83.0789	1212.04	43.4653	1212.04	72.7369	1212.04	75.7934
1212.52	83.0039	1212.52	46.2616	1212.52	72.8586	1212.52	75.8833
1213.01	82.9234	1213.01	49.3382	1213.01	72.9736	1213.01	75.9714
1213.49	82.8381	1213.49	52.601	1213.49	73.0807	1213.49	76.057
1213.97	82.7486	1213.97	55.95	1213.97	73.179	1213.97	76.1395
1214.45	82.6543	1214.45	59.2907	1214.45	73.2674	1214.45	76.218
1214.93	82.5533	1214.93	62.5399	1214.93	73.3448	1214.93	76.2916
1215.42	82.4424	1215.42	65.6275	1215.42	73.4099	1215.42	76.3589
1215.9	82.3185	1215.9	68.4958	1215.9	73.4618	1215.9	76.4186
1216.38	82.1801	1216.38	71.1003	1216.38	73.5001	1216.38	76.4695
1216.86	82.0281	1216.86	73.4113	1216.86	73.5253	1216.86	76.5115
1217.35	81.865	1217.35	75.416	1217.35	73.539	1217.35	76.5448
1217.83	81.6946	1217.83	77.1175	1217.83	73.5428	1217.83	76.5704
1218.31	81.5204	1218.31	78.5319	1218.31	73.5381	1218.31	76.5892
1218.79	81.3446	1218.79	79.6827	1218.79	73.5251	1218.79	76.6018
1219.27	81.1678	1219.27	80.5965	1219.27	73.5033	1219.27	76.6084
1219.76	80.9898	1219.76	81.2993	1219.76	73.4715	1219.76	76.6082
1220.24	80.8102	1220.24	81.8162	1220.24	73.4286	1220.24	76.6009
1220.72	80.6289	1220.72	82.1715	1220.72	73.3749	1220.72	76.5861
1221.2	80.4463	1221.2	82.3893	1221.2	73.3114	1221.2	76.5639
1221.68	80.263	1221.68	82.4926	1221.68	73.2405	1221.68	76.5349
1222.17	80.0799	1222.17	82.5015	1222.17	73.1644	1222.17	76.4997
1222.65	79.8985	1222.65	82.4323	1222.65	73.0852	1222.65	76.4589
1223.13	79.7221	1223.13	82.2963	1223.13	73.0041	1223.13	76.4126
1223.61	79.5567	1223.61	82.1015	1223.61	72.9218	1223.61	76.3612
1224.09	79.4117	1224.09	81.8543	1224.09	72.8387	1224.09	76.3053
1224.58	79.2993	1224.58	81.5617	1224.58	72.7551	1224.58	76.2459
1225.06	79.2327	1225.06	81.2315	1225.06	72.6719	1225.06	76.1849
1225.54	79.2233	1225.54	80.8722	1225.54	72.59	1225.54	76.1237
1226.02	79.2788	1226.02	80.4909	1226.02	72.5104	1226.02	76.0637
1226.51	79.4008	1226.51	80.0916	1226.51	72.4334	1226.51	76.0051
1226.99	79.5848	1226.99	79.6753	1226.99	72.3592	1226.99	75.9471
1227.47	79.8213	1227.47	79.241	1227.47	72.2875	1227.47	75.8885
1227.95	80.0971	1227.95	78.7872	1227.95	72.218	1227.95	75.8281
1228.43	80.3978	1228.43	78.3143	1228.43	72.1513	1228.43	75.7653
1228.92	80.709	1228.92	77.8246	1228.92	72.088	1228.92	75.7006
1229.4	81.018	1229.4	77.3226	1229.4	72.0291	1229.4	75.6355
1229.88	81.3137	1229.88	76.8123	1229.88	71.9754	1229.88	75.5716
1230.36	81.5864	1230.36	76.2966	1230.36	71.9271	1230.36	75.5104
1230.84	81.8284	1230.84	75.7758	1230.84	71.8837	1230.84	75.4531
1231.33	82.0341	1231.33	75.2483	1231.33	71.8445	1231.33	75.3999
1231.81	82.2008	1231.81	74.7117	1231.81	71.8084	1231.81	75.3506
1232.29	82.3288	1232.29	74.1645	1232.29	71.7749	1232.29	75.3046
1232.77	82.4209	1232.77	73.6063	1232.77	71.7437	1232.77	75.2616
1233.26	82.4815	1233.26	73.0382	1233.26	71.7152	1233.26	75.2212
1233.74	82.5148	1233.74	72.4616	1233.74	71.6894	1233.74	75.1828
1234.22	82.5239	1234.22	71.8778	1234.22	71.6662	1234.22	75.1456
1234.7	82.5104	1234.7	71.2875	1234.7	71.6446	1234.7	75.1084
1235.18	82.4754	1235.18	70.6911	1235.18	71.6236	1235.18	75.0698
1235.66	82.4202	1235.66	70.089	1235.66	71.602	1235.66	75.0284
1236.15	82.347	1236.15	69.4831	1236.15	71.5789	1236.15	74.9834
1236.63	82.2589	1236.63	68.8762	1236.63	71.554	1236.63	74.9348
1237.11	82.1585	1237.11	68.2724	1237.11	71.5273	1237.11	74.8832
1237.59	82.0477	1237.59	67.6756	1237.59	71.4988	1237.59	74.8294
1238.08	81.9267	1238.08	67.0893	1238.08	71.468	1238.08	74.774
1238.56	81.7943	1238.56	66.5153	1238.56	71.4342	1238.56	74.7174
1239.04	81.649	1239.04	65.9538	1239.04	71.3963	1239.04	74.6592
1239.52	81.4897	1239.52	65.4036	1239.52	71.3531	1239.52	74.5986
1240	81.3168	1240	64.8626	1240	71.3039	1240	74.5349
1240.49	81.1312	1240.49	64.3286	1240.49	71.2485	1240.49	74.4675
1240.97	80.9341	1240.97	63.8003	1240.97	71.1867	1240.97	74.3959
1241.45	80.7251	1241.45	63.2777	1241.45	71.1184	1241.45	74.32
1241.93	80.5024	1241.93	62.7619	1241.93	71.0427	1241.93	74.2395
1242.41	80.2626	1242.41	62.2548	1242.41	70.9585	1242.41	74.1536
1242.9	80.0022	1242.9	61.7573	1242.9	70.8643	1242.9	74.0618
1243.38	79.7181	1243.38	61.2681	1243.38	70.7589	1243.38	73.9631
1243.86	79.4083	1243.86	60.7822	1243.86	70.6419	1243.86	73.8572
1244.34	79.0717	1244.34	60.2893	1244.34	70.5137	1244.34	73.7442
1244.83	78.7067	1244.83	59.7745	1244.83	70.3756	1244.83	73.6246
1245.31	78.3104	1245.31	59.2193	1245.31	70.2287	1245.31	73.4991
1245.79	77.8781	1245.79	58.6031	1245.79	70.074	1245.79	73.3688
1246.27	77.4039	1246.27	57.9055	1246.27	69.9122	1246.27	73.2343
1246.75	76.8817	1246.75	57.109	1246.75	69.7433	1246.75	73.0961
1247.24	76.3059	1247.24	56.2013	1247.24	69.5677	1247.24	72.9545
1247.72	75.6728	1247.72	55.1772	1247.72	69.3858	1247.72	72.8097
1248.2	74.98	1248.2	54.0396	1248.2	69.1988	1248.2	72.6622
1248.68	74.2264	1248.68	52.8006	1248.68	69.0085	1248.68	72.5127
1249.16	73.413	1249.16	51.4812	1249.16	68.8169	1249.16	72.3626
1249.65	72.5436	1249.65	50.1117	1249.65	68.6267	1249.65	72.2135
1250.13	71.6262	1250.13	48.7306	1250.13	68.4405	1250.13	72.0674
1250.61	70.6756	1250.61	47.3833	1250.61	68.2612	1250.61	71.9266
1251.09	69.7133	1251.09	46.121	1251.09	68.0917	1251.09	71.7934
1251.58	68.7673	1251.58	44.9991	1251.58	67.9351	1251.58	71.67
1252.06	67.8707	1252.06	44.077	1252.06	67.7946	1252.06	71.5587
1252.54	67.0594	1252.54	43.4188	1252.54	67.6731	1252.54	71.4614
1253.02	66.3704	1253.02	43.0933	1253.02	67.5736	1253.02	71.3798
1253.5	65.8404	1253.5	43.1715	1253.5	67.4986	1253.5	71.3156
1253.99	65.5042	1253.99	43.7196	1253.99	67.4504	1253.99	71.27
1254.47	65.391	1254.47	44.7873	1254.47	67.4309	1254.47	71.2441
1254.95	65.5215	1254.95	46.395	1254.95	67.4413	1254.95	71.2385
1255.43	65.9029	1255.43	48.5229	1255.43	67.4824	1255.43	71.2537
1255.91	66.5277	1255.91	51.1083	1255.91	67.5542	1255.91	71.2895
1256.4	67.3735	1256.4	54.0504	1256.4	67.6565	1256.4	71.3459
1256.88	68.4054	1256.88	57.2216	1256.88	67.7887	1256.88	71.4227
1257.36	69.5802	1257.36	60.4817	1257.36	67.9498	1257.36	71.52
1257.84	70.8497	1257.84	63.6902	1257.84	68.1387	1257.84	71.6373
1258.33	72.1643	1258.33	66.7185	1258.33	68.3533	1258.33	71.7738
1258.81	73.4761	1258.81	69.4597	1258.81	68.5911	1258.81	71.9283
1259.29	74.7417	1259.29	71.8375	1259.29	68.8492	1259.29	72.099
1259.77	75.9246	1259.77	73.8107	1259.77	69.1242	1259.77	72.2836
1260.25	76.9974	1260.25	75.3734	1260.25	69.4125	1260.25	72.4801
1260.73	77.9419	1260.73	76.5488	1260.73	69.7106	1260.73	72.6861
1261.22	78.7491	1261.22	77.3797	1261.22	70.0153	1261.22	72.8993
1261.7	79.4174	1261.7	77.9182	1261.7	70.3232	1261.7	73.1171
1262.18	79.9514	1262.18	78.2178	1262.18	70.6311	1262.18	73.3366
1262.66	80.3608	1262.66	78.3286	1262.66	70.9362	1262.66	73.5551
1263.15	80.6581	1263.15	78.2957	1263.15	71.2362	1263.15	73.77
1263.63	80.8576	1263.63	78.1588	1263.63	71.5297	1263.63	73.9794
1264.11	80.973	1264.11	77.9516	1264.11	71.8158	1264.11	74.182
1264.59	81.016	1264.59	77.7014	1264.59	72.0935	1264.59	74.3773
1265.07	80.9947	1265.07	77.4277	1265.07	72.3617	1265.07	74.5648
1265.56	80.9137	1265.56	77.1427	1265.56	72.6185	1265.56	74.7442
1266.04	80.774	1266.04	76.852	1266.04	72.8618	1266.04	74.9146
1266.52	80.573	1266.52	76.5564	1266.52	73.0893	1266.52	75.0751
1267	80.3056	1267	76.2549	1267	73.2997	1267	75.2253
1267.48	79.9644	1267.48	75.9455	1267.48	73.4925	1267.48	75.365
1267.97	79.5422	1267.97	75.6262	1267.97	73.668	1267.97	75.4945
1268.45	79.0353	1268.45	75.2941	1268.45	73.8271	1268.45	75.6145
1268.93	78.4495	1268.93	74.9446	1268.93	73.9701	1268.93	75.7253
1269.41	77.8062	1269.41	74.5711	1269.41	74.0969	1269.41	75.8269
1269.9	77.1474	1269.9	74.1659	1269.9	74.207	1269.9	75.919
1270.38	76.5356	1270.38	73.7221	1270.38	74.2998	1270.38	76.0011
1270.86	76.0471	1270.86	73.2361	1270.86	74.3758	1270.86	76.0733
1271.34	75.7586	1271.34	72.7104	1271.34	74.4362	1271.34	76.1362
1271.82	75.7312	1271.82	72.1545	1271.82	74.483	1271.82	76.191
1272.31	75.9957	1272.31	71.585	1272.31	74.5179	1272.31	76.239
1272.79	76.5442	1272.79	71.025	1272.79	74.5419	1272.79	76.2809
1273.27	77.3311	1273.27	70.5025	1273.27	74.5552	1273.27	76.3168
1273.75	78.2816	1273.75	70.0487	1273.75	74.5571	1273.75	76.346
1274.23	79.3068	1274.23	69.695	1274.23	74.5474	1274.23	76.3675
1274.72	80.3198	1274.72	69.4701	1274.72	74.5265	1274.72	76.381
1275.2	81.2494	1275.2	69.3959	1275.2	74.4962	1275.2	76.3863
1275.68	82.0484	1275.68	69.4841	1275.68	74.4585	1275.68	76.3844
1276.16	82.6954	1276.16	69.7327	1276.16	74.4159	1276.16	76.3764
1276.64	83.1907	1276.64	70.1252	1276.64	74.3702	1276.64	76.3633
1277.13	83.5501	1277.13	70.6323	1277.13	74.3224	1277.13	76.346
1277.61	83.7977	1277.61	71.2159	1277.61	74.2728	1277.61	76.3251
1278.09	83.9596	1278.09	71.8355	1278.09	74.2222	1278.09	76.3014
1278.57	84.0603	1278.57	72.455	1278.57	74.1718	1278.57	76.2764
1279.06	84.1204	1279.06	73.0469	1279.06	74.124	1279.06	76.2522
1279.54	84.1554	1279.54	73.594	1279.54	74.0816	1279.54	76.2315
1280.02	84.1756	1280.02	74.0885	1280.02	74.0473	1280.02	76.2167
1280.5	84.1868	1280.5	74.5285	1280.5	74.0233	1280.5	76.2093
1280.98	84.191	1280.98	74.9145	1280.98	74.0102	1280.98	76.21
1281.47	84.1883	1281.47	75.2486	1281.47	74.0083	1281.47	76.2181
1281.95	84.178	1281.95	75.5333	1281.95	74.0171	1281.95	76.2329
1282.43	84.1608	1282.43	75.7726	1282.43	74.0366	1282.43	76.2534
1282.91	84.1382	1282.91	75.9722	1282.91	74.0673	1282.91	76.2796
1283.39	84.1126	1283.39	76.1391	1283.39	74.1099	1283.39	76.3119
1283.88	84.0862	1283.88	76.2803	1283.88	74.1648	1283.88	76.3509
1284.36	84.0597	1284.36	76.4009	1284.36	74.2314	1284.36	76.397
1284.84	84.0323	1284.84	76.5034	1284.84	74.3079	1284.84	76.4493
1285.32	84.0022	1285.32	76.5885	1285.32	74.3919	1285.32	76.5066
1285.81	83.9678	1285.81	76.656	1285.81	74.4809	1285.81	76.567
1286.29	83.9289	1286.29	76.7074	1286.29	74.5729	1286.29	76.6291
1286.77	83.8867	1286.77	76.7461	1286.77	74.6669	1286.77	76.692
1287.25	83.8436	1287.25	76.7775	1287.25	74.7624	1287.25	76.7556
1287.73	83.8021	1287.73	76.807	1287.73	74.8589	1287.73	76.8201
1288.22	83.7635	1288.22	76.8381	1288.22	74.9547	1288.22	76.8851
1288.7	83.7273	1288.7	76.8713	1288.7	75.0476	1288.7	76.9496
1289.18	83.692	1289.18	76.9043	1289.18	75.1344	1289.18	77.0115
1289.66	83.6559	1289.66	76.9339	1289.66	75.2124	1289.66	77.0687
1290.14	83.6181	1290.14	76.9575	1290.14	75.2799	1290.14	77.1195
1290.63	83.5792	1290.63	76.9749	1290.63	75.3369	1290.63	77.1628
1291.11	83.5404	1291.11	76.9878	1291.11	75.384	1291.11	77.1986
1291.59	83.5029	1291.59	76.9984	1291.59	75.4221	1291.59	77.2269
1292.07	83.467	1292.07	77.0082	1292.07	75.4512	1292.07	77.2478
1292.56	83.4314	1292.56	77.0165	1292.56	75.4707	1292.56	77.2608
1293.04	83.3943	1293.04	77.0214	1293.04	75.4794	1293.04	77.2648
1293.52	83.3541	1293.52	77.0204	1293.52	75.4763	1293.52	77.259
1294	83.3105	1294	77.0125	1294	75.4614	1294	77.2435
1294.48	83.2645	1294.48	76.9989	1294.48	75.4359	1294.48	77.2189
1294.97	83.2181	1294.97	76.9824	1294.97	75.4014	1294.97	77.1866
1295.45	83.1732	1295.45	76.9659	1295.45	75.3595	1295.45	77.1484
1295.93	83.1304	1295.93	76.951	1295.93	75.3113	1295.93	77.1053
1296.41	83.0893	1296.41	76.9365	1296.41	75.2564	1296.41	77.0574
1296.89	83.0482	1296.89	76.9197	1296.89	75.1945	1296.89	77.0042
1297.38	83.0056	1297.38	76.8973	1297.38	75.1256	1297.38	76.9451
1297.86	82.9611	1297.86	76.8674	1297.86	75.0503	1297.86	76.8801
1298.34	82.9152	1298.34	76.8305	1298.34	74.9708	1298.34	76.8098
1298.82	82.8692	1298.82	76.7892	1298.82	74.8895	1298.82	76.7359
1299.31	82.8243	1299.31	76.7464	1299.31	74.8088	1299.31	76.6602
1299.79	82.7808	1299.79	76.7041	1299.79	74.7304	1299.79	76.5842
1300.27	82.7379	1300.27	76.6617	1300.27	74.655	1300.27	76.5085
1300.75	82.6945	1300.75	76.6168	1300.75	74.583	1300.75	76.4333
1301.23	82.65	1301.23	76.5661	1301.23	74.5149	1301.23	76.358
1301.71	82.6046	1301.71	76.5077	1301.71	74.4514	1301.71	76.2822
1302.2	82.5595	1302.2	76.4415	1302.2	74.3941	1302.2	76.2063
1302.68	82.5166	1302.68	76.3695	1302.68	74.3442	1302.68	76.131
1303.16	82.4768	1303.16	76.2943	1303.16	74.3024	1303.16	76.0576
1303.64	82.4398	1303.64	76.2178	1303.64	74.2679	1303.64	75.9873
1304.13	82.4042	1304.13	76.1398	1304.13	74.2392	1304.13	75.9208
1304.61	82.3677	1304.61	76.0585	1304.61	74.2138	1304.61	75.858
1305.09	82.3289	1305.09	75.9715	1305.09	74.1903	1305.09	75.7987
1305.57	82.2874	1305.57	75.877	1305.57	74.1681	1305.57	75.7426
1306.05	82.2441	1306.05	75.7748	1306.05	74.1482	1306.05	75.6897
1306.54	82.2006	1306.54	75.666	1306.54	74.1324	1306.54	75.6406
1307.02	82.1584	1307.02	75.5523	1307.02	74.1222	1307.02	75.596
1307.5	82.1174	1307.5	75.4348	1307.5	74.1179	1307.5	75.5563
1307.98	82.0767	1307.98	75.3133	1307.98	74.1186	1307.98	75.5216
1308.46	82.0346	1308.46	75.1864	1308.46	74.1224	1308.46	75.4909
1308.95	81.99	1308.95	75.053	1308.95	74.1273	1308.95	75.4631
1309.43	81.9427	1309.43	74.9129	1309.43	74.1323	1309.43	75.4372
1309.91	81.8937	1309.91	74.7675	1309.91	74.1378	1309.91	75.4126
1310.39	81.8446	1310.39	74.6195	1310.39	74.1451	1310.39	75.3897
1310.88	81.7964	1310.88	74.4716	1310.88	74.1553	1310.88	75.3692
1311.36	81.7498	1311.36	74.3262	1311.36	74.1691	1311.36	75.3522
1311.84	81.7043	1311.84	74.1838	1311.84	74.1859	1311.84	75.3391
1312.32	81.6596	1312.32	74.0443	1312.32	74.2044	1312.32	75.3299
1312.8	81.6156	1312.8	73.9074	1312.8	74.2237	1312.8	75.3241
1313.29	81.5732	1313.29	73.7734	1313.29	74.2434	1313.29	75.3211
1313.77	81.5338	1313.77	73.6437	1313.77	74.2644	1313.77	75.3205
1314.25	81.4982	1314.25	73.5202	1314.25	74.2883	1314.25	75.3223
1314.73	81.4659	1314.73	73.404	1314.73	74.3163	1314.73	75.3268
1315.21	81.4348	1315.21	73.2948	1315.21	74.3481	1315.21	75.3342
1315.7	81.4019	1315.7	73.1902	1315.7	74.3823	1315.7	75.3442
1316.18	81.3644	1316.18	73.0869	1316.18	74.4164	1316.18	75.3559
1316.66	81.3208	1316.66	72.9819	1316.66	74.448	1316.66	75.3684
1317.14	81.2719	1317.14	72.8737	1317.14	74.476	1317.14	75.381
1317.62	81.2201	1317.62	72.7635	1317.62	74.5011	1317.62	75.3936
1318.11	81.1687	1318.11	72.6544	1318.11	74.525	1318.11	75.4069
1318.59	81.1199	1318.59	72.5503	1318.59	74.5494	1318.59	75.4217
1319.07	81.0747	1319.07	72.4536	1319.07	74.5754	1319.07	75.439
1319.55	81.0319	1319.55	72.3645	1319.55	74.6024	1319.55	75.4587
1320.04	80.99	1320.04	72.2803	1320.04	74.629	1320.04	75.4801
1320.52	80.9479	1320.52	72.1973	1320.52	74.6539	1320.52	75.5022
1321	80.9054	1321	72.1118	1321	74.6769	1321	75.524
1321.48	80.8635	1321.48	72.0214	1321.48	74.699	1321.48	75.5452
1321.96	80.8232	1321.96	71.9255	1321.96	74.722	1321.96	75.5661
1322.45	80.7843	1322.45	71.8239	1322.45	74.7471	1322.45	75.5871
1322.93	80.7456	1322.93	71.7165	1322.93	74.7741	1322.93	75.6084
1323.41	80.7048	1323.41	71.6022	1323.41	74.8015	1323.41	75.6298
1323.89	80.6598	1323.89	71.4794	1323.89	74.8269	1323.89	75.6504
1324.38	80.6099	1324.38	71.3468	1324.38	74.8485	1324.38	75.6693
1324.86	80.556	1324.86	71.2036	1324.86	74.8659	1324.86	75.6863
1325.34	80.5008	1325.34	71.0509	1325.34	74.8806	1325.34	75.7019
1325.82	80.447	1325.82	70.8905	1325.82	74.8948	1325.82	75.7171
1326.3	80.3961	1326.3	70.7246	1326.3	74.9105	1326.3	75.7332
1326.79	80.3483	1326.79	70.5545	1326.79	74.9286	1326.79	75.7509
1327.27	80.3022	1327.27	70.3803	1327.27	74.9477	1327.27	75.7697
1327.75	80.2556	1327.75	70.2011	1327.75	74.9655	1327.75	75.7883
1328.23	80.207	1328.23	70.0153	1328.23	74.9799	1328.23	75.8051
1328.71	80.1563	1328.71	69.8221	1328.71	74.9897	1328.71	75.819
1329.2	80.104	1329.2	69.6214	1329.2	74.9954	1329.2	75.8298
1329.68	80.0509	1329.68	69.4142	1329.68	74.9984	1329.68	75.8381
1330.16	79.997	1330.16	69.2018	1330.16	74.9999	1330.16	75.8449
1330.64	79.9414	1330.64	68.9848	1330.64	74.9997	1330.64	75.851
1331.12	79.8823	1331.12	68.7634	1331.12	74.9962	1331.12	75.8562
1331.61	79.8186	1331.61	68.5363	1331.61	74.9874	1331.61	75.8595
1332.09	79.7501	1332.09	68.3018	1332.09	74.9716	1332.09	75.8597
1332.57	79.6783	1332.57	68.0579	1332.57	74.9492	1332.57	75.856
1333.05	79.6057	1333.05	67.803	1333.05	74.9223	1333.05	75.8484
1333.54	79.5341	1333.54	67.536	1333.54	74.8941	1333.54	75.8376
1334.02	79.4641	1334.02	67.2559	1334.02	74.8674	1334.02	75.8249
1334.5	79.3947	1334.5	66.962	1334.5	74.8429	1334.5	75.811
1334.98	79.3238	1334.98	66.6537	1334.98	74.8197	1334.98	75.796
1335.46	79.2494	1335.46	66.3298	1335.46	74.7954	1335.46	75.7793
1335.95	79.1701	1335.95	65.9887	1335.95	74.7676	1335.95	75.76
1336.43	79.0861	1336.43	65.628	1336.43	74.7347	1336.43	75.7377
1336.91	78.9983	1336.91	65.2439	1336.91	74.6971	1336.91	75.7125
1337.39	78.9072	1337.39	64.8314	1337.39	74.6557	1337.39	75.6856
1337.87	78.8127	1337.87	64.3855	1337.87	74.6115	1337.87	75.6586
1338.36	78.7139	1338.36	63.9027	1338.36	74.5642	1338.36	75.6332
1338.84	78.6108	1338.84	63.3841	1338.84	74.512	1338.84	75.6105
1339.32	78.5057	1339.32	62.8374	1339.32	74.4528	1339.32	75.5913
1339.8	78.4032	1339.8	62.2749	1339.8	74.3861	1339.8	75.5754
1340.29	78.3091	1340.29	61.7099	1340.29	74.3139	1340.29	75.5627
1340.77	78.2267	1340.77	61.1508	1340.77	74.2398	1340.77	75.5524
1341.25	78.1556	1341.25	60.5983	1341.25	74.1671	1341.25	75.5437
1341.73	78.0912	1341.73	60.0461	1341.73	74.0969	1341.73	75.5349
1342.21	78.0269	1342.21	59.4841	1342.21	74.0273	1342.21	75.5239
1342.69	77.9567	1342.69	58.9017	1342.69	73.9545	1342.69	75.508
1343.18	77.8775	1343.18	58.2903	1343.18	73.8742	1343.18	75.4849
1343.66	77.7903	1343.66	57.6449	1343.66	73.7837	1343.66	75.4532
1344.14	77.6992	1344.14	56.9641	1344.14	73.6824	1344.14	75.413
1344.62	77.6103	1344.62	56.2507	1344.62	73.5725	1344.62	75.366
1345.11	77.5287	1345.11	55.5101	1345.11	73.4574	1345.11	75.3147
1345.59	77.456	1345.59	54.7498	1345.59	73.3401	1345.59	75.2613
1346.07	77.39	1346.07	53.9783	1346.07	73.2217	1346.07	75.2069
1346.55	77.326	1346.55	53.2042	1346.55	73.1011	1346.55	75.1505
1347.03	77.2586	1347.03	52.436	1347.03	72.9756	1347.03	75.0901
1347.52	77.1847	1347.52	51.6819	1347.52	72.8429	1347.52	75.0238
1348	77.1036	1348	50.9502	1348	72.7022	1348	74.9504
1348.48	77.0168	1348.48	50.2506	1348.48	72.5543	1348.48	74.8704
1348.96	76.9261	1348.96	49.5953	1348.96	72.4013	1348.96	74.7856
1349.44	76.8319	1349.44	48.9997	1349.44	72.2453	1349.44	74.6984
1349.93	76.7323	1349.93	48.4814	1349.93	72.0867	1349.93	74.6101
1350.41	76.6238	1350.41	48.0578	1350.41	71.9247	1350.41	74.5208
1350.89	76.5031	1350.89	47.7417	1350.89	71.7573	1350.89	74.4288
1351.37	76.3684	1351.37	47.5382	1351.37	71.5829	1351.37	74.332
1351.86	76.2196	1351.86	47.4438	1351.86	71.4013	1351.86	74.2281
1352.34	76.0574	1352.34	47.4483	1352.34	71.2131	1352.34	74.116
1352.82	75.8822	1352.82	47.5397	1352.82	71.0202	1352.82	73.9958
1353.3	75.6927	1353.3	47.7085	1353.3	70.8239	1353.3	73.8685
1353.78	75.4863	1353.78	47.949	1353.78	70.6253	1353.78	73.7356
1354.27	75.2606	1354.27	48.2586	1354.27	70.4246	1354.27	73.5989
1354.75	75.0149	1354.75	48.6327	1354.75	70.2225	1354.75	73.4603
1355.23	74.7512	1355.23	49.062	1355.23	70.0204	1355.23	73.3213
1355.71	74.4734	1355.71	49.5305	1355.71	69.821	1355.71	73.1837
1356.19	74.1852	1356.19	50.0189	1356.19	69.6275	1356.19	73.0486
1356.68	73.8881	1356.68	50.5097	1356.68	69.4428	1356.68	72.9171
1357.16	73.5805	1357.16	50.9917	1357.16	69.2686	1357.16	72.7895
1357.64	73.2588	1357.64	51.4614	1357.64	69.1053	1357.64	72.6657
1358.12	72.9192	1358.12	51.9217	1358.12	68.9521	1358.12	72.5453
1358.61	72.5593	1358.61	52.3782	1358.61	68.8079	1358.61	72.4277
1359.09	72.1782	1359.09	52.8362	1359.09	68.6713	1359.09	72.3124
1359.57	71.7749	1359.57	53.3005	1359.57	68.5417	1359.57	72.199
1360.05	71.3471	1360.05	53.7762	1360.05	68.4181	1360.05	72.0876
1360.53	70.8904	1360.53	54.2706	1360.53	68.2995	1360.53	71.978
1361.02	70.4015	1361.02	54.793	1361.02	68.1839	1361.02	71.8705
1361.5	69.8862	1361.5	55.3494	1361.5	68.0687	1361.5	71.7658
1361.98	69.367	1361.98	55.9323	1361.98	67.9519	1361.98	71.6652
1362.46	68.886	1362.46	56.5113	1362.46	67.8334	1362.46	71.5707
1362.94	68.4942	1362.94	57.0337	1362.94	67.7157	1362.94	71.4843
[truncated: 5,470 more rows]

## Sheet: Fig. 2e
COF-205		COF-205-Ru
Raman shift (cm-1)	Intensity	Raman shift (cm-1)	Intensity
799.542	1152.66	799.542	1130.32
800.72	1143.64	800.72	1140.81
801.897	1131.12	801.897	1148.81
803.075	1135.09	803.075	1160.8
804.251	1134.57	804.251	1129.29
805.427	1144.05	805.427	1140.28
806.605	1152.53	806.605	1131.78
807.78	1148.5	807.78	1131.27
808.956	1140.98	808.956	1138.76
810.131	1142.46	810.131	1111.25
811.307	1134.94	811.307	1132.25
812.483	1152.41	812.483	1133.24
813.658	1133.89	813.658	1143.23
814.833	1145.87	814.833	1112.22
816.007	1161.85	816.007	1114.21
817.181	1141.83	817.181	1131.71
818.355	1161.8	818.355	1137.7
819.529	1130.78	819.529	1107.19
820.703	1135.26	820.703	1118.18
821.877	1139.74	821.877	1123.18
823.049	1149.71	823.049	1128.67
824.222	1134.19	824.222	1145.16
825.395	1127.67	825.395	1114.15
826.568	1127.15	826.568	1124.65
827.739	1131.62	827.739	1136.14
828.911	1136.1	828.911	1103.13
830.084	1129.08	830.084	1126.12
831.255	1108.56	831.255	1142.62
832.426	1140.53	832.426	1125.61
833.598	1109.51	833.598	1124.1
834.768	1130.99	834.768	1114.59
835.94	1149.97	835.94	1131.09
837.109	1130.45	837.109	1116.08
838.28	1142.92	838.28	1134.57
839.45	1126.4	839.45	1136.56
840.619	1116.38	840.619	1127.06
841.79	1121.86	841.79	1111.05
842.958	1127.83	842.958	1113.04
844.127	1151.31	844.127	1131.03
845.297	1136.79	845.297	1122.03
846.465	1119.27	846.465	1119.02
847.633	1131.24	847.633	1095.01
848.801	1130.22	848.801	1126
849.969	1102.2	849.969	1105.99
851.137	1134.18	851.137	1134.49
852.304	1136.15	852.304	1102.98
853.471	1129.13	853.471	1081.97
854.639	1121.11	854.639	1115.96
855.805	1137.09	855.805	1100.96
856.972	1149.07	856.972	1128.95
858.139	1127.04	858.139	1133.94
859.305	1134.52	859.305	1115.93
860.471	1135	860.471	1109.93
861.637	1125.98	861.637	1110.92
862.801	1136.95	862.801	1110.91
863.967	1126.93	863.967	1102.9
865.132	1120.91	865.132	1109.4
866.298	1136.89	866.298	1121.89
867.461	1120.86	867.461	1113.38
868.626	1141.34	868.626	1128.37
869.789	1154.32	869.789	1111.87
870.954	1110.8	870.954	1117.36
872.117	1113.77	872.117	1114.85
873.281	1111.75	873.281	1125.34
874.444	1137.23	874.444	1133.84
875.607	1133.71	875.607	1127.33
876.77	1110.69	876.77	1113.32
877.933	1112.16	877.933	1119.31
879.095	1134.64	879.095	1103.81
880.256	1138.62	880.256	1090.8
881.418	1113.1	881.418	1110.79
882.581	1122.57	882.581	1118.28
883.742	1137.05	883.742	1124.77
884.903	1127.53	884.903	1116.77
886.063	1131.01	886.063	1127.26
887.224	1124.98	887.224	1117.25
888.384	1142.46	888.384	1119.24
889.545	1116.44	889.545	1109.74
890.705	1139.92	890.705	1119.23
891.865	1100.39	891.865	1117.72
893.024	1127.37	893.024	1078.71
894.184	1124.35	894.184	1125.21
895.343	1110.33	895.343	1108.2
896.502	1134.31	896.502	1106.19
897.661	1129.78	897.661	1112.18
898.819	1150.26	898.819	1124.18
899.977	1140.24	899.977	1118.67
901.136	1105.22	901.136	1138.66
902.294	1122.19	902.294	1122.65
903.451	1131.17	903.451	1114.65
904.608	1153.65	904.608	1111.64
905.765	1135.13	905.765	1111.63
906.922	1121.1	906.922	1115.62
908.078	1121.08	908.078	1092.62
909.235	1137.56	909.235	1085.61
910.391	1121.04	910.391	1093.6
911.548	1123.51	911.548	1107.59
912.703	1135.99	912.703	1127.59
913.858	1121.97	913.858	1128.58
915.014	1138.95	915.014	1122.57
916.169	1149.43	916.169	1111.56
917.323	1123.9	917.323	1119.05
918.479	1133.88	918.479	1123.55
919.633	1123.86	919.633	1079.54
920.787	1133.84	920.787	1111.53
921.941	1124.81	921.941	1110.02
923.095	1111.79	923.095	1140.52
924.248	1117.77	924.248	1141.51
925.402	1145.25	925.402	1118
926.555	1113.72	926.555	1142.49
927.708	1121.7	927.708	1119.49
928.86	1131.68	928.86	1115.98
930.013	1141.16	930.013	1106.47
931.165	1122.13	931.165	1108.46
932.317	1128.61	932.317	1120.46
933.468	1131.09	933.468	1105.45
934.62	1123.07	934.62	1087.44
935.772	1119.05	935.772	1100.43
936.923	1108.02	936.923	1107.93
938.073	1119.5	938.073	1092.42
939.224	1098.48	939.224	1088.91
940.374	1127.46	940.374	1101.9
941.524	1124.43	941.524	1105.4
942.674	1122.41	942.674	1110.39
943.824	1130.39	943.824	1102.38
944.973	1087.37	944.973	1113.37
946.123	1124.84	946.123	1098.87
947.272	1130.82	947.272	1108.36
948.421	1120.8	948.421	1101.85
949.569	1108.78	949.569	1095.34
950.717	1116.25	950.717	1078.33
951.865	1111.73	951.865	1096.83
953.014	1139.21	953.014	1094.32
954.162	1103.69	954.162	1105.81
955.309	1125.17	955.309	1099.8
956.456	1095.14	956.456	1097.8
957.603	1133.62	957.603	1078.29
958.75	1132.6	958.75	1082.28
959.896	1105.08	959.896	1080.27
961.043	1124.05	961.043	1083.77
962.189	1120.03	962.189	1085.26
963.335	1121.51	963.335	1105.25
964.481	1115.99	964.481	1089.24
965.626	1115.96	965.626	1098.24
966.772	1134.94	966.772	1091.23
967.916	1125.92	967.916	1100.72
969.061	1140.9	969.061	1096.21
970.206	1129.87	970.206	1086.21
971.351	1117.85	971.351	1100.2
972.494	1130.33	972.494	1092.19
973.638	1137.81	973.638	1098.18
974.781	1111.79	974.781	1136.68
975.925	1116.76	975.925	1096.67
977.068	1120.74	977.068	1085.16
978.212	1122.22	978.212	1093.65
979.354	1137.2	979.354	1102.15
980.497	1125.67	980.497	1093.14
981.639	1132.15	981.639	1097.13
982.781	1125.13	982.781	1112.12
983.924	1128.61	983.924	1110.11
985.065	1127.58	985.065	1092.61
986.206	1127.56	986.206	1091.1
987.348	1113.54	987.348	1110.09
988.489	1132.52	988.489	1105.08
989.63	1101.49	989.63	1100.58
990.77	1121.97	990.77	1119.07
991.91	1128.45	991.91	1100.06
993.05	1125.43	993.05	1120.05
994.19	1138.41	994.19	1092.05
995.33	1126.38	995.33	1106.04
996.47	1139.36	996.47	1108.53
997.609	1140.84	997.609	1119.02
998.748	1122.32	998.748	1102.52
999.887	1140.79	999.887	1077.01
1001.02	1123.77	1001.02	1107
1002.16	1119.75	1002.16	1106.99
1003.3	1130.73	1003.3	1112.99
1004.44	1129.2	1004.44	1128.98
1005.58	1144.18	1005.58	1119.97
1006.72	1123.16	1006.72	1095.46
1007.85	1138.64	1007.85	1124.46
1008.99	1145.11	1008.99	1122.95
1010.13	1152.59	1010.13	1108.44
1011.26	1113.07	1011.26	1114.93
1012.4	1135.05	1012.4	1102.43
1013.54	1129.03	1013.54	1126.42
1014.67	1120	1014.67	1095.91
1015.81	1159.98	1015.81	1078.9
1016.94	1158.96	1016.94	1110.89
1018.08	1143.44	1018.08	1104.39
1019.21	1119.41	1019.21	1107.88
1020.35	1130.89	1020.35	1108.87
1021.48	1127.87	1021.48	1110.36
1022.62	1131.35	1022.62	1113.36
1023.75	1137.82	1023.75	1114.85
1024.88	1131.8	1024.88	1101.84
1026.02	1143.28	1026.02	1071.83
1027.15	1157.76	1027.15	1109.33
1028.28	1160.73	1028.28	1100.82
1029.42	1169.71	1029.42	1081.81
1030.55	1166.69	1030.55	1129.8
1031.68	1151.67	1031.68	1128.8
1032.82	1136.15	1032.82	1114.79
1033.95	1150.62	1033.95	1101.78
1035.08	1141.6	1035.08	1118.27
1036.21	1136.58	1036.21	1112.77
1037.34	1129.06	1037.34	1120.76
1038.47	1147.53	1038.47	1104.25
1039.61	1167.51	1039.61	1112.24
1040.74	1106.49	1040.74	1098.24
1041.87	1126.47	1041.87	1080.73
1043	1151.44	1043	1085.72
1044.13	1118.42	1044.13	1122.21
1045.26	1148.4	1045.26	1103.71
1046.39	1132.88	1046.39	1092.2
1047.52	1124.86	1047.52	1102.69
1048.65	1111.33	1048.65	1093.18
1049.77	1122.31	1049.77	1081.17
1050.9	1132.29	1050.9	1106.17
1052.03	1103.77	1052.03	1098.66
1053.16	1125.74	1053.16	1091.65
1054.29	1113.22	1054.29	1110.64
1055.42	1124.2	1055.42	1108.64
1056.54	1130.18	1056.54	1099.63
1057.67	1129.15	1057.67	1086.62
1058.8	1141.13	1058.8	1105.61
1059.93	1130.61	1059.93	1128.61
1061.05	1087.09	1061.05	1093.1
1062.18	1134.06	1062.18	1095.59
1063.31	1150.04	1063.31	1098.58
1064.43	1104.02	1064.43	1124.58
1065.56	1121	1065.56	1104.57
1066.68	1145.48	1066.68	1090.06
1067.81	1148.45	1067.81	1109.05
1068.94	1138.93	1068.94	1098.55
1070.06	1133.41	1070.06	1088.04
1071.19	1116.39	1071.19	1116.03
1072.31	1120.86	1072.31	1098.02
1073.43	1126.34	1073.43	1104.52
1074.56	1114.82	1074.56	1096.51
1075.68	1113.3	1075.68	1102
1076.81	1121.27	1076.81	1095.49
1077.93	1151.75	1077.93	1123.99
1079.05	1129.23	1079.05	1113.48
1080.18	1148.71	1080.18	1104.97
1081.3	1143.68	1081.3	1131.96
1082.42	1135.66	1082.42	1114.45
1083.55	1144.64	1083.55	1109.95
1084.67	1130.62	1084.67	1092.94
1085.79	1126.6	1085.79	1087.43
1086.91	1121.57	1086.91	1127.92
1088.03	1117.55	1088.03	1110.92
1089.15	1146.03	1089.15	1082.41
1090.27	1110.51	1090.27	1102.9
1091.4	1120.98	1091.4	1111.39
1092.52	1121.46	1092.52	1097.89
1093.64	1109.44	1093.64	1083.38
1094.76	1122.92	1094.76	1089.87
1095.88	1126.39	1095.88	1094.36
1097	1110.87	1097	1086.36
1098.12	1123.85	1098.12	1095.85
1099.24	1136.83	1099.24	1109.84
1100.36	1117.3	1100.36	1082.33
1101.48	1132.28	1101.48	1102.83
1102.59	1143.26	1102.59	1082.82
1103.71	1120.74	1103.71	1089.31
1104.83	1124.72	1104.83	1099.8
1105.95	1129.69	1105.95	1071.8
1107.07	1105.67	1107.07	1083.79
1108.18	1101.65	1108.18	1067.28
1109.3	1150.63	1109.3	1092.27
1110.42	1115.6	1110.42	1086.27
1111.54	1146.58	1111.54	1111.76
1112.65	1114.06	1112.65	1099.75
1113.77	1120.04	1113.77	1076.24
1114.89	1118.01	1114.89	1086.23
1116	1100.99	1116	1102.73
1117.12	1130.97	1117.12	1083.72
1118.23	1131.95	1118.23	1092.21
1119.35	1130.42	1119.35	1074.2
1120.46	1120.9	1120.46	1087.2
1121.58	1102.88	1121.58	1069.19
1122.69	1121.86	1122.69	1093.18
1123.81	1124.34	1123.81	1110.17
1124.92	1112.81	1124.92	1067.17
1126.04	1146.79	1126.04	1089.16
1127.15	1110.27	1127.15	1046.15
1128.27	1133.75	1128.27	1100.64
1129.38	1122.72	1129.38	1100.14
1130.49	1144.2	1130.49	1099.13
1131.6	1123.68	1131.6	1091.12
1132.72	1097.66	1132.72	1091.11
1133.83	1124.63	1133.83	1106.11
1134.94	1125.11	1134.94	1088.1
1136.05	1135.59	1136.05	1097.09
1137.17	1121.07	1137.17	1089.58
1138.28	1124.54	1138.28	1088.58
1139.39	1107.52	1139.39	1082.07
1140.5	1129.5	1140.5	1071.06
1141.61	1107.48	1141.61	1109.05
1142.72	1111.46	1142.72	1060.05
1143.83	1125.43	1143.83	1088.04
1144.95	1117.91	1144.95	1099.53
1146.06	1136.89	1146.06	1088.02
1147.17	1129.37	1147.17	1101.02
1148.28	1134.84	1148.28	1101.51
1149.38	1142.82	1149.38	1076
1150.49	1162.3	1150.49	1105.49
1151.6	1138.28	1151.6	1101.48
1152.71	1130.75	1152.71	1092.98
1153.82	1123.23	1153.82	1101.47
1154.93	1138.71	1154.93	1106.96
1156.04	1160.19	1156.04	1094.95
1157.15	1127.16	1157.15	1090.95
1158.25	1139.14	1158.25	1110.94
1159.36	1156.12	1159.36	1111.43
1160.47	1165.6	1160.47	1112.92
1161.58	1153.08	1161.58	1122.92
1162.68	1142.55	1162.68	1111.91
1163.79	1164.53	1163.79	1104.9
1164.9	1162.51	1164.9	1141.89
1166	1182.49	1166	1140.89
1167.11	1172.96	1167.11	1123.38
1168.22	1174.94	1168.22	1137.87
1169.32	1168.92	1169.32	1143.86
1170.43	1162.9	1170.43	1134.86
1171.53	1178.87	1171.53	1111.85
1172.64	1177.35	1172.64	1142.84
1173.74	1167.33	1173.74	1146.83
1174.85	1217.81	1174.85	1132.33
1175.95	1200.78	1175.95	1163.82
1177.06	1171.76	1177.06	1121.81
1178.16	1191.74	1178.16	1135.8
1179.26	1196.72	1179.26	1130.29
1180.37	1190.7	1180.37	1143.79
1181.47	1178.67	1181.47	1118.28
1182.57	1190.15	1182.57	1110.77
1183.68	1197.63	1183.68	1130.76
1184.78	1201.61	1184.78	1173.26
1185.88	1188.08	1185.88	1124.75
1186.98	1180.56	1186.98	1139.74
1188.09	1176.54	1188.09	1116.73
1189.19	1195.02	1189.19	1154.23
1190.29	1149.49	1190.29	1144.72
1191.39	1174.47	1191.39	1128.71
1192.49	1168.45	1192.49	1118.2
1193.59	1160.43	1193.59	1131.7
1194.69	1161.4	1194.69	1138.69
1195.79	1174.38	1195.79	1127.68
1196.89	1183.36	1196.89	1132.67
1197.99	1153.34	1197.99	1127.67
1199.09	1161.82	1199.09	1114.66
1200.19	1165.79	1200.19	1133.15
1201.29	1152.77	1201.29	1141.64
1202.39	1137.75	1202.39	1140.14
1203.49	1179.73	1203.49	1134.13
1204.59	1167.2	1204.59	1114.62
1205.69	1162.68	1205.69	1135.11
1206.79	1144.16	1206.79	1105.61
1207.89	1153.14	1207.89	1119.6
1208.98	1180.61	1208.98	1136.59
1210.08	1204.09	1210.08	1123.58
1211.18	1162.07	1211.18	1114.57
1212.28	1176.05	1212.28	1138.07
1213.37	1189.52	1213.37	1139.56
1214.47	1155	1214.47	1113.55
1215.57	1182.48	1215.57	1113.54
1216.66	1177.96	1216.66	1139.04
1217.76	1162.94	1217.76	1139.53
1218.86	1199.41	1218.86	1125.52
1219.95	1183.89	1219.95	1144.01
1221.05	1181.37	1221.05	1133.51
1222.14	1182.85	1222.14	1124.5
1223.24	1180.82	1223.24	1139.49
1224.33	1171.8	1224.33	1141.98
1225.43	1203.78	1225.43	1136.98
1226.52	1232.76	1226.52	1157.47
1227.62	1191.73	1227.62	1139.46
1228.71	1208.21	1228.71	1154.45
1229.8	1194.69	1229.8	1157.45
1230.9	1191.67	1230.9	1130.94
1231.99	1187.15	1231.99	1145.43
1233.08	1205.62	1233.08	1140.92
1234.18	1210.6	1234.18	1163.92
1235.27	1202.08	1235.27	1134.41
1236.36	1243.06	1236.36	1187.9
1237.46	1220.53	1237.46	1146.89
1238.55	1233.01	1238.55	1142.39
1239.64	1236.49	1239.64	1182.38
1240.73	1237.97	1240.73	1142.87
1241.82	1212.94	1241.82	1165.36
1242.91	1253.92	1242.91	1175.35
1244.01	1236.4	1244.01	1163.35
1245.1	1226.38	1245.1	1143.34
1246.19	1275.35	1246.19	1161.83
1247.28	1223.33	1247.28	1167.82
1248.37	1234.81	1248.37	1136.32
1249.46	1216.29	1249.46	1164.31
1250.55	1254.27	1250.55	1174.3
1251.64	1235.24	1251.64	1143.29
1252.73	1231.22	1252.73	1193.29
1253.82	1246.2	1253.82	1131.78
1254.9	1221.18	1254.9	1165.77
1255.99	1224.15	1255.99	1170.26
1257.08	1236.13	1257.08	1181.76
1258.17	1237.11	1258.17	1130.25
1259.26	1251.09	1259.26	1168.74
1260.35	1227.06	1260.35	1156.23
1261.43	1213.04	1261.43	1169.23
1262.52	1227.02	1262.52	1159.22
1263.61	1255	1263.61	1189.71
1264.7	1198.97	1264.7	1160.2
1265.78	1245.95	1265.78	1173.2
1266.87	1186.93	1266.87	1158.19
1267.96	1253.91	1267.96	1165.18
1269.04	1226.39	1269.04	1147.17
1270.13	1224.86	1270.13	1157.17
1271.21	1228.34	1271.21	1161.16
1272.3	1217.82	1272.3	1146.65
1273.38	1232.8	1273.38	1143.14
1274.47	1226.77	1274.47	1146.63
1275.55	1183.75	1275.55	1123.13
1276.64	1201.73	1276.64	1154.12
1277.72	1184.71	1277.72	1138.11
1278.81	1205.68	1278.81	1146.1
1279.89	1192.66	1279.89	1135.1
1280.98	1189.64	1280.98	1135.59
1282.06	1175.62	1282.06	1117.58
1283.14	1202.09	1283.14	1119.57
1284.23	1202.07	1284.23	1155.07
1285.31	1169.55	1285.31	1135.06
1286.39	1187.53	1286.39	1136.55
1287.47	1189.51	1287.47	1137.54
1288.56	1191.48	1288.56	1117.54
1289.64	1206.46	1289.64	1126.53
1290.72	1188.44	1290.72	1111.52
1291.8	1194.92	1291.8	1156.51
1292.88	1165.39	1292.88	1127.01
1293.97	1194.37	1293.97	1128
1295.05	1173.85	1295.05	1123.99
1296.13	1193.33	1296.13	1142.98
1297.21	1200.3	1297.21	1118.98
1298.29	1192.28	1298.29	1120.97
1299.37	1180.26	1299.37	1125.96
1300.45	1205.24	1300.45	1102.95
1301.53	1164.21	1301.53	1123.45
1302.61	1167.19	1302.61	1123.44
1303.69	1177.17	1303.69	1124.93
1304.77	1196.65	1304.77	1175.42
1305.85	1190.13	1305.85	1117.92
1306.92	1196.1	1306.92	1136.91
1308	1184.08	1308	1125.9
1309.08	1185.06	1309.08	1136.89
1310.16	1189.54	1310.16	1148.88
1311.24	1189.01	1311.24	1134.88
1312.31	1201.99	1312.31	1155.87
1313.39	1203.97	1313.39	1145.36
1314.47	1201.45	1314.47	1136.85
1315.55	1210.92	1315.55	1134.85
1316.62	1221.9	1316.62	1149.34
1317.7	1185.88	1317.7	1138.83
1318.78	1201.86	1318.78	1153.82
1319.85	1200.83	1319.85	1159.32
1320.93	1198.31	1320.93	1155.31
1322	1203.29	1322	1139.3
1323.08	1212.27	1323.08	1118.29
1324.16	1205.25	1324.16	1129.79
1325.23	1185.22	1325.23	1130.78
1326.31	1202.2	1326.31	1153.77
1327.38	1193.68	1327.38	1146.26
1328.46	1202.66	1328.46	1105.76
1329.53	1202.13	1329.53	1131.25
1330.6	1202.11	1330.6	1137.74
1331.68	1204.09	1331.68	1158.73
1332.75	1208.07	1332.75	1160.73
1333.82	1200.04	1333.82	1148.72
1334.9	1217.02	1334.9	1145.71
1335.97	1226	1335.97	1140.2
1337.04	1212.48	1337.04	1145.7
1338.12	1215.45	1338.12	1153.19
1339.19	1227.43	1339.19	1146.68
1340.26	1180.41	1340.26	1171.67
1341.33	1217.89	1341.33	1153.66
1342.41	1224.87	1342.41	1154.66
1343.48	1211.34	1343.48	1175.15
1344.55	1228.32	1344.55	1137.64
1345.62	1232.8	1345.62	1176.63
1346.69	1223.28	1346.69	1151.63
1347.76	1227.75	1347.76	1140.62
1348.83	1225.23	1348.83	1151.11
1349.9	1226.21	1349.9	1158.1
1350.97	1258.19	1350.97	1168.6
1352.04	1233.66	1352.04	1151.59
1353.11	1260.14	1353.11	1175.58
1354.18	1242.62	1354.18	1161.57
1355.25	1225.1	1355.25	1172.57
1356.32	1225.07	1356.32	1181.06
1357.39	1229.05	1357.39	1179.55
1358.46	1228.03	1358.46	1171.04
1359.52	1227.51	1359.52	1158.54
1360.59	1244.49	1360.59	1175.53
1361.66	1203.96	1361.66	1158.52
1362.73	1233.94	1362.73	1150.51
1363.8	1185.42	1363.8	1137.51
1364.86	1223.4	1364.86	1129.5
1365.93	1185.37	1365.93	1151.99
1367	1196.35	1367	1148.48
1368.07	1184.83	1368.07	1160.97
1369.13	1158.81	1369.13	1138.47
1370.2	1178.28	1370.2	1106.46
1371.26	1195.26	1371.26	1135.95
1372.33	1168.24	1372.33	1102.94
1373.4	1179.22	1373.4	1110.44
1374.46	1163.69	1374.46	1116.43
1375.53	1172.17	1375.53	1103.92
1376.59	1182.65	1376.59	1095.41
1377.66	1144.63	1377.66	1128.41
1378.72	1151.61	1378.72	1100.4
1379.79	1183.58	1379.79	1098.39
1380.85	1161.06	1380.85	1098.38
1381.91	1163.54	1381.91	1108.38
1382.98	1153.52	1382.98	1099.87
1384.04	1157.99	1384.04	1105.36
1385.1	1162.47	1385.1	1105.35
1386.17	1136.95	1386.17	1126.85
1387.23	1141.43	1387.23	1093.34
1388.29	1165.4	1388.29	1103.83
1389.36	1153.38	1389.36	1105.82
1390.42	1120.36	1390.42	1087.32
1391.48	1142.84	1391.48	1089.31
1392.54	1147.81	1392.54	1087.3
1393.6	1147.29	1393.6	1121.79
1394.67	1158.27	1394.67	1087.29
1395.73	1171.75	1395.73	1098.28
1396.79	1136.73	1396.79	1115.27
1397.85	1168.7	1397.85	1096.76
1398.91	1140.18	1398.91	1102.26
1399.97	1132.16	1399.97	1112.25
1401.03	1170.64	1401.03	1113.74
1402.09	1171.61	1402.09	1091.23
1403.15	1200.59	1403.15	1117.72
1404.21	1151.57	1404.21	1103.22
1405.27	1148.05	1405.27	1096.21
1406.33	1186.52	1406.33	1125.2
1407.39	1190	1407.39	1123.19
1408.45	1185.48	1408.45	1121.19
1409.5	1166.46	1409.5	1109.68
1410.56	1155.93	1410.56	1117.17
1411.62	1182.41	1411.62	1130.66
1412.68	1189.89	1412.68	1108.16
1413.74	1172.87	1413.74	1125.15
1414.79	1186.35	1414.79	1109.14
1415.85	1174.32	1415.85	1129.13
1416.91	1160.8	1416.91	1115.13
1417.97	1170.78	1417.97	1119.12
1419.02	1180.26	1419.02	1136.61
1420.08	1189.73	1420.08	1147.6
1421.14	1225.71	1421.14	1125.6
1422.19	1205.69	1422.19	1144.59
1423.25	1200.67	1423.25	1143.08
1424.3	1190.14	1424.3	1127.07
1425.36	1193.62	1425.36	1168.07
1426.41	1189.1	1426.41	1143.56
1427.47	1215.58	1427.47	1145.55
1428.52	1206.06	1428.52	1146.04
1429.58	1204.03	1429.58	1126.54
1430.63	1204.51	1430.63	1149.53
1431.69	1219.49	1431.69	1136.02
1432.74	1207.47	1432.74	1120.01
1433.8	1195.94	1433.8	1140
1434.85	1190.42	1434.85	1133
1435.9	1215.4	1435.9	1123.49
1436.96	1200.88	1436.96	1135.98
1438.01	1191.35	1438.01	1103.97
1439.06	1217.33	1439.06	1124.97
1440.11	1183.81	1440.11	1111.96
1441.17	1183.29	1441.17	1125.95
1442.22	1192.26	1442.22	1130.94
1443.27	1170.24	1443.27	1128.94
1444.32	1172.22	1444.32	1117.93
1445.37	1183.7	1445.37	1098.92
1446.42	1174.67	1446.42	1098.41
1447.48	1183.15	1447.48	1100.41
1448.53	1171.63	1448.53	1105.9
1449.58	1186.61	1449.58	1096.89
1450.63	1187.59	1450.63	1099.88
1451.68	1167.56	1451.68	1106.88
1452.73	1166.54	1452.73	1087.87
1453.78	1173.52	1453.78	1107.86
1454.83	1184	1454.83	1104.85
1455.88	1179.97	1455.88	1087.85
1456.93	1155.45	1456.93	1104.34
1457.98	1164.93	1457.98	1107.33
1459.02	1161.41	1459.02	1102.82
1460.07	1170.38	1460.07	1114.32
1461.12	1154.86	1461.12	1091.81
1462.17	1151.84	1462.17	1094.8
1463.22	1144.82	1463.22	1109.29
1464.27	1170.8	1464.27	1110.78
1465.31	1174.77	1465.31	1094.78
1466.36	1168.75	1466.36	1108.77
1467.41	1168.73	1467.41	1109.76
1468.45	1145.21	1468.45	1098.25
1469.5	1143.18	1469.5	1094.75
1470.55	1152.66	1470.55	1086.24
1471.59	1146.64	1471.59	1100.73
1472.64	1155.12	1472.64	1096.72
1473.69	1138.59	1473.69	1091.22
1474.73	1133.57	1474.73	1109.21
1475.78	1107.55	1475.78	1098.7
1476.82	1152.03	1476.82	1101.19
1477.87	1143	1477.87	1078.69
1478.91	1147.48	1478.91	1099.68
1479.96	1157.96	1479.96	1074.17
1481	1153.94	1481	1093.66
1482.05	1125.42	1482.05	1093.66
1483.09	1150.39	1483.09	1078.65
1484.13	1156.37	1484.13	1087.64
1485.18	1156.85	1485.18	1094.63
1486.22	1159.83	1486.22	1070.13
1487.27	1144.3	1487.27	1109.62
1488.31	1149.78	1488.31	1094.61
1489.35	1146.76	1489.35	1097.6
1490.39	1167.74	1490.39	1082.6
1491.44	1159.21	1491.44	1089.09
1492.48	1167.19	1492.48	1082.58
1493.52	1138.67	1493.52	1101.07
1494.56	1151.65	1494.56	1082.56
1495.6	1140.62	1495.6	1106.56
1496.65	1125.6	1496.65	1121.05
1497.69	1154.58	1497.69	1113.04
1498.73	1142.56	1498.73	1112.53
1499.77	1156.04	1499.77	1106.53
1500.81	1179.01	1500.81	1089.52
1501.85	1190.99	1501.85	1109.01
1502.89	1171.97	1502.89	1122.5
1503.93	1188.95	1503.93	1135
1504.97	1177.92	1504.97	1119.99
1506.01	1212.9	1506.01	1148.48
1507.05	1163.88	1507.05	1128.97
1508.09	1213.36	1508.09	1141.47
1509.13	1192.83	1509.13	1145.46
1510.17	1206.81	1510.17	1155.45
1511.2	1223.79	1511.2	1161.44
1512.24	1206.77	1512.24	1169.44
1513.28	1214.74	1513.28	1184.93
1514.32	1226.72	1514.32	1190.92
1515.36	1231.2	1515.36	1199.91
1516.39	1247.68	1516.39	1206.41
1517.43	1263.66	1517.43	1208.9
1518.47	1270.13	1518.47	1199.39
1519.5	1259.11	1519.5	1208.38
1520.54	1270.09	1520.54	1237.88
1521.58	1294.57	1521.58	1238.87
1522.61	1301.54	1522.61	1243.36
1523.65	1297.52	1523.65	1267.35
1524.69	1308	1524.69	1269.84
1525.72	1339.48	1525.72	1286.84
1526.76	1329.45	1526.76	1244.33
1527.79	1324.43	1527.79	1282.32
1528.83	1349.91	1528.83	1277.31
1529.86	1354.39	1529.86	1262.31
1530.9	1319.36	1530.9	1260.3
1531.93	1288.34	1531.93	1234.29
1532.97	1308.32	1532.97	1211.28
1534	1257.8	1534	1205.28
1535.03	1242.78	1535.03	1191.27
1536.07	1263.25	1536.07	1168.76
1537.1	1215.23	1537.1	1178.25
1538.13	1225.21	1538.13	1155.25
1539.17	1177.69	1539.17	1162.74
1540.2	1185.16	1540.2	1139.23
1541.23	1206.64	1541.23	1140.22
1542.26	1145.12	1542.26	1129.22
1543.3	1171.1	1543.3	1094.21
1544.33	1183.07	1544.33	1118.7
1545.36	1152.05	1545.36	1105.69
1546.39	1167.53	1546.39	1113.19
1547.42	1165.01	1547.42	1125.18
1548.45	1127.98	1548.45	1106.67
1549.49	1146.46	1549.49	1090.16
1550.52	1168.44	1550.52	1098.66
1551.55	1161.92	1551.55	1117.65
1552.58	1146.4	1552.58	1105.14
1553.61	1182.87	1553.61	1087.13
1554.64	1158.85	1554.64	1097.12
1555.67	1162.83	1555.67	1098.62
1556.7	1171.31	1556.7	1083.11
1557.73	1170.78	1557.73	1102.1
1558.76	1172.76	1558.76	1107.09
1559.78	1171.24	1559.78	1108.09
1560.81	1146.72	1560.81	1098.58
1561.84	1146.69	1561.84	1089.57
1562.87	1158.67	1562.87	1112.56
1563.9	1183.65	1563.9	1083.06
1564.93	1181.63	1564.93	1097.05
1565.95	1182.1	1565.95	1121.54
1566.98	1179.08	1566.98	1115.03
1568.01	1152.06	1568.01	1118.53
1569.04	1177.54	1569.04	1113.02
1570.06	1202.02	1570.06	1126.01
1571.09	1194.49	1571.09	1122
1572.12	1196.47	1572.12	1140
1573.14	1178.45	1573.14	1101.99
1574.17	1199.93	1574.17	1119.98
1575.19	1170.4	1575.19	1120.97
1576.22	1208.38	1576.22	1123.97
1577.25	1207.36	1577.25	1135.46
1578.27	1188.84	1578.27	1139.45
1579.3	1206.81	1579.3	1132.44
1580.32	1215.29	1580.32	1146.94
1581.35	1233.27	1581.35	1153.93
1582.37	1227.75	1582.37	1147.92
1583.39	1240.72	1583.39	1145.91
1584.42	1245.2	1584.42	1172.9
1585.44	1263.18	1585.44	1159.4
1586.47	1241.16	1586.47	1185.89
1587.49	1251.14	1587.49	1163.38
1588.51	1279.11	1588.51	1179.37
1589.53	1288.59	1589.53	1194.87
1590.56	1280.07	1590.56	1198.36
1591.58	1281.05	1591.58	1183.35
1592.6	1306.02	1592.6	1186.84
1593.63	1299	1593.63	1184.34
1594.65	1304.48	1594.65	1221.33
1595.67	1303.46	1595.67	1188.82
1596.69	1330.93	1596.69	1216.81
1597.71	1303.41	1597.71	1182.81
1598.73	1297.89	1598.73	1209.8
1599.75	1347.37	1599.75	1195.79
1600.78	1318.34	1600.78	1221.28
1601.8	1357.82	1601.8	1221.28
1602.82	1363.8	1602.82	1231.77
1603.84	1376.78	1603.84	1236.76
1604.86	1422.76	1604.86	1287.25
1605.88	1418.23	1605.88	1280.25
1606.9	1491.71	1606.9	1314.74
1607.92	1470.19	1607.92	1329.73
1608.94	1535.67	1608.94	1371.72
1609.95	1524.14	1609.95	1385.72
1610.97	1561.62	1610.97	1391.71
1611.99	1575.1	1611.99	1432.2
1613.01	1650.08	1613.01	1437.69
1614.03	1667.55	1614.03	1457.68
1615.05	1669.53	1615.05	1484.18
1616.06	1678.01	1616.06	1515.67
1617.08	1705.99	1617.08	1489.66
1618.1	1749.46	1618.1	1505.65
1619.12	1681.44	1619.12	1492.65
1620.13	1728.92	1620.13	1513.64
1621.15	1679.4	1621.15	1474.63
1622.17	1666.38	1622.17	1448.62
1623.18	1620.35	1623.18	1417.62
1624.2	1617.33	1624.2	1404.61
1625.21	1547.81	1625.21	1396.6
1626.23	1489.79	1626.23	1350.59
1627.25	1476.76	1627.25	1331.09
1628.26	1425.24	1628.26	1337.58
1629.28	1403.72	1629.28	1287.57
1630.29	1358.2	1630.29	1246.56
1631.31	1338.17	1631.31	1235.56
1632.32	1327.65	1632.32	1216.55
1633.34	1282.63	1633.34	1202.04
1634.35	1268.11	1634.35	1185.53
1635.36	1265.08	1635.36	1174.53
1636.38	1268.06	1636.38	1161.52
1637.39	1216.04	1637.39	1153.51
1638.4	1221.02	1638.4	1140.5
1639.42	1225.5	1639.42	1137
1640.43	1201.97	1640.43	1156.49
1641.44	1206.95	1641.44	1149.98
1642.46	1211.93	1642.46	1134.47
1643.47	1222.91	1643.47	1123.46
1644.48	1235.88	1644.48	1107.96
1645.49	1216.36	1645.49	1148.45
1646.5	1230.34	1646.5	1149.94
1647.52	1227.82	1647.52	1152.93
1648.53	1242.79	1648.53	1150.43
1649.54	1249.77	1649.54	1155.92
1650.55	1271.25	1650.55	1138.91
1651.56	1246.73	1651.56	1166.9
1652.57	1265.71	1652.57	1168.9
1653.58	1243.18	1653.58	1173.39
1654.59	1288.16	1654.59	1165.38
1655.6	1304.64	1655.6	1199.37
1656.61	1318.62	1656.61	1177.37
1657.62	1351.59	1657.62	1211.36
1658.63	1342.57	1658.63	1204.35
1659.64	1343.55	1659.64	1224.34
1660.65	1365.03	1660.65	1215.84
1661.66	1376.5	1661.66	1248.83
1662.67	1423.98	1662.67	1239.82
1663.67	1395.96	1663.67	1259.31
1664.68	1404.44	1664.68	1270.81
1665.69	1410.41	1665.69	1263.3
1666.7	1394.39	1666.7	1266.29
1667.71	1418.87	1667.71	1246.28
1668.71	1394.35	1668.71	1268.28
1669.72	1415.83	1669.72	1258.27
1670.73	1417.3	1670.73	1241.26
1671.73	1393.28	1671.73	1218.25
1672.74	1348.76	1672.74	1226.74
1673.75	1338.24	1673.75	1222.74
1674.75	1331.21	1674.75	1187.23
1675.76	1341.19	1675.76	1161.22
1676.77	1275.67	1676.77	1149.71
1677.77	1269.15	1677.77	1140.21
1678.78	1242.62	1678.78	1139.2
1679.78	1195.1	1679.78	1142.69
1680.79	1207.08	1680.79	1116.18
1681.79	1164.56	1681.79	1103.18
1682.79	1179.03	1682.79	1107.17
1683.8	1185.01	1683.8	1075.16
1684.8	1166.99	1684.8	1107.65
1685.81	1148.97	1685.81	1112.65
1686.81	1152.95	1686.81	1093.64
1687.81	1155.42	1687.81	1077.13
1688.82	1152.4	1688.82	1093.12
1689.82	1147.38	1689.82	1085.12
1690.82	1159.86	1690.82	1076.11
1691.83	1138.83	1691.83	1089.1
1692.83	1142.81	1692.83	1086.59
1693.83	1139.79	1693.83	1071.09
1694.83	1119.77	1694.83	1070.08
1695.84	1133.74	1695.84	1040.07
1696.84	1146.72	1696.84	1079.06
1697.84	1129.7	1697.84	1055.06
1698.84	1122.18	1698.84	1047.05
1699.84	1134.15	1699.84	1068.04
1700.84	1116.63	1700.84	1061.53
1701.84	1140.61	1701.84	1054.02
1702.84	1127.59	1702.84	1088.52
1703.85	1104.57	1703.85	1076.51
1704.85	1145.54	1704.85	1053
1705.85	1147.02	1705.85	1077.99
1706.85	1138.5	1706.85	1049.99
1707.84	1121.48	1707.84	1077.48
1708.84	1127.45	1708.84	1062.97
1709.84	1134.93	1709.84	1052.96
1710.84	1114.41	1710.84	1064.96
1711.84	1120.39	1711.84	1068.95
1712.84	1129.36	1712.84	1051.44
1713.84	1140.84	1713.84	1065.43
1714.84	1100.82	1714.84	1063.93
1715.83	1122.8	1715.83	1066.42
1716.83	1128.77	1716.83	1072.41
1717.83	1109.75	1717.83	1075.9
1718.83	1097.23	1718.83	1065.9
1719.82	1114.71	1719.82	1038.89
1720.82	1105.69	1720.82	1080.88
1721.82	1137.66	1721.82	1064.37
1722.81	1114.64	1722.81	1074.87
1723.81	1129.12	1723.81	1059.36
1724.81	1100.1	1724.81	1043.85
1725.8	1112.07	1725.8	1039.34
1726.8	1100.55	1726.8	1063.34
1727.79	1115.03	1727.79	1064.83
1728.79	1096.01	1728.79	1072.82
1729.79	1116.48	1729.79	1061.81
1730.78	1124.96	1730.78	1060.8
1731.78	1108.44	1731.78	1068.8
1732.77	1143.92	1732.77	1074.29
1733.76	1114.39	1733.76	1050.78
1734.76	1106.87	1734.76	1044.77
1735.75	1134.85	1735.75	1055.27
1736.75	1140.33	1736.75	1043.76
1737.74	1122.81	1737.74	1041.25
1738.73	1120.28	1738.73	1041.74
1739.73	1140.26	1739.73	1056.74
1740.72	1134.24	1740.72	1028.73
1741.71	1111.72	1741.71	1063.22
1742.71	1126.19	1742.71	1053.21
1743.7	1127.17	1743.7	1041.71
1744.69	1093.65	1744.69	1046.7
1745.68	1120.13	1745.68	1081.69
1746.67	1127.6	1746.67	1058.68
1747.67	1087.58	1747.67	1056.68
1748.66	1116.56	1748.66	1034.67
1749.65	1123.54	1749.65	1053.66
1750.64	1107.51	1750.64	1068.15
1751.63	1133.49	1751.63	1056.65
1752.62	1100.47	1752.62	1034.14
1753.61	1128.45	1753.61	1054.63
1754.6	1109.93	1754.6	1043.62
1755.59	1120.4	1755.59	1054.12
1756.58	1120.38	1756.58	1038.61
1757.57	1119.86	1757.57	1057.6
1758.56	1106.34	1758.56	1048.09
1759.55	1110.81	1759.55	1052.58
1760.54	1100.29	1760.54	1041.58
1761.53	1120.77	1761.53	1040.57
1762.52	1100.75	1762.52	1062.56
1763.51	1125.72	1763.51	1044.55
1764.49	1110.7	1764.49	1050.05
1765.48	1128.18	1765.48	1018.54
1766.47	1127.16	1766.47	1043.53
1767.46	1118.63	1767.46	1049.52
1768.45	1107.61	1768.45	1033.52
1769.43	1126.09	1769.43	1044.51
1770.42	1113.07	1770.42	1040.5
1771.41	1107.55	1771.41	1048.49
1772.39	1110.02	1772.39	1045.99
1773.38	1118.5	1773.38	1031.98
1774.37	1137.48	1774.37	1068.47
1775.35	1098.96	1775.35	1054.46
1776.34	1125.93	1776.34	1059.96
1777.32	1090.91	1777.32	1037.45
1778.31	1094.39	1778.31	1046.94
1779.3	1090.37	1779.3	1050.93
1780.28	1088.84	1780.28	1052.43
1781.27	1127.32	1781.27	1022.42
1782.25	1105.8	1782.25	1042.41
1783.24	1102.28	1783.24	1055.4
1784.22	1122.25	1784.22	1042.9
1785.2	1104.23	1785.2	1031.39
1786.19	1116.21	1786.19	1056.38
1787.17	1102.69	1787.17	1042.37
1788.16	1096.17	1788.16	1025.36
1789.14	1111.64	1789.14	1064.86
1790.12	1110.62	1790.12	1041.85
1791.11	1124.6	1791.11	1054.34
1792.09	1090.08	1792.09	1047.33
1793.07	1130.55	1793.07	1047.33
1794.05	1111.03	1794.05	1037.32
1795.04	1106.01	1795.04	1050.81
1796.02	1099.99	1796.02	1052.8
1797	1115.96	1797	1052.8
1797.98	1142.44	1797.98	1049.29
1798.96	1098.42	1798.96	1044.28
1799.94	1102.4	1799.94	1056.77
1800.93	1098.37	1800.93	1076.77
1801.91	1102.35	1801.91	1062.76
1802.89	1117.83	1802.89	1061.25
1803.87	1104.81	1803.87	1051.24
1804.85	1114.29	1804.85	1034.24
1805.83	1096.76	1805.83	1024.73
1806.81	1095.74	1806.81	1058.72
1807.79	1111.22	1807.79	1042.21
1808.77	1119.7	1808.77	1029.21
1809.75	1085.17	1809.75	1038.2
1810.72	1120.15	1810.72	1045.19
1811.7	1090.13	1811.7	1049.18
1812.68	1119.11	1812.68	1061.18
1813.66	1098.08	1813.66	1030.17
1814.64	1100.56	1814.64	1053.66
1815.62	1092.04	1815.62	1049.65
1816.59	1097.02	1816.59	1029.14
1817.57	1073.49	1817.57	1042.14
1818.55	1095.97	1818.55	1038.63
1819.53	1123.45	1819.53	1042.12
1820.51	1112.93	1820.51	1053.61
1821.48	1101.41	1821.48	1046.11
1822.46	1111.88	1822.46	1045.6
1823.44	1115.86	1823.44	1050.09
1824.41	1099.34	1824.41	1049.58
1825.39	1115.82	1825.39	1033.08
1826.36	1107.29	1826.36	1027.07
1827.34	1120.27	1827.34	1042.56
1828.32	1105.75	1828.32	1051.05
1829.29	1091.23	1829.29	1046.05
1830.27	1128.2	1830.27	1043.04
1831.24	1104.68	1831.24	1038.03
1832.22	1124.66	1832.22	1048.02
1833.19	1126.14	1833.19	1035.52
1834.17	1114.61	1834.17	1059.01
1835.14	1106.59	1835.14	1045
1836.11	1115.07	1836.11	1018.99
1837.09	1115.55	1837.09	1051.99
1838.06	1110.53	1838.06	1060.98
1839.03	1114.5	1839.03	1045.47
1840.01	1087.98	1840.01	1045.46
1840.98	1082.96	1840.98	1033.96
1841.95	1102.94	1841.95	1063.45
1842.93	1103.41	1842.93	1038.94
1843.9	1127.89	1843.9	1050.93
1844.87	1106.87	1844.87	1038.92
1845.84	1092.35	1845.84	1056.92
1846.82	1106.82	1846.82	1038.91
1847.79	1089.8	1847.79	1053.8
1848.76	1118.37	1848.76	1038.53
1849.73	1119.03	1849.73	1054.36
1850.7	1096.16	1850.7	1035.58
1851.67	1109.52	1851.67	1029.85
1852.64	1087.46	1852.64	1039.57
1853.61	1083.9	1853.61	1039.45
1854.58	1099.06	1854.58	1056.63
1855.55	1106.92	1855.55	1054.77
1856.52	1104.7	1856.52	1037.61
1857.49	1104.45	1857.49	1048.7
1858.46	1099.47	1858.46	1051.11
1859.43	1115.74	1859.43	1044.75
1860.4	1097.13	1860.4	1026.39
1861.37	1095.36	1861.37	1038.13
1862.34	1095.22	1862.34	1025.34
1863.31	1095.79	1863.31	1036.57
1864.28	1099.06	1864.28	1029.72
1865.25	1108.54	1865.25	1036.27
1866.21	1110.93	1866.21	1020.04
1867.18	1098.04	1867.18	1039.05
1868.15	1096.66	1868.15	1033.61
1869.12	1097.53	1869.12	1038.98
1870.08	1090.17	1870.08	1046.31
1871.05	1101.48	1871.05	1048.65
1872.02	1097.42	1872.02	1036.94
1872.98	1096.21	1872.98	1046.03
1873.95	1099.7	1873.95	1037.95
1874.92	1115.23	1874.92	1035.01
1875.88	1104.83	1875.88	1040.59
1876.85	1098.52	1876.85	1041.4
1877.82	1099.57	1877.82	1034.54
1878.78	1097.12	1878.78	1044.12
1879.75	1099.82	1879.75	1019.46
1880.71	1067.87	1880.71	1028.63
1881.68	1093.45	1881.68	1038.87
1882.64	1096.42	1882.64	1042.12
1883.6	1099.8	1883.6	1060.36
1884.57	1115.66	1884.57	1038.82
1885.53	1076.47	1885.53	1025.78
1886.5	1114.54	1886.5	1045.52
1887.46	1102.29	1887.46	1043.6
1888.43	1096.31	1888.43	1037.69
1889.39	1102.12	1889.39	1039.6
1890.35	1103.56	1890.35	1046.08
1891.32	1096.16	1891.32	1029.83
1892.28	1094.93	1892.28	1050.52
1893.24	1100.96	1893.24	1022.75
1894.2	1089.51	1894.2	1041.81
1895.17	1100.38	1895.17	1037.27
1896.13	1089.86	1896.13	1040.94
1897.09	1099.64	1897.09	1042.44
1898.05	1103.39	1898.05	1038.55
1899.01	1089.19	1899.01	1036.08
1899.97	1095.86	1899.97	1043.15
1900.93	1102.73	1900.93	1046.1
1901.9	1111.54	1901.9	1029.79
1902.86	1092.88	1902.86	1037.39
1903.82	1103.01	1903.82	1033.2
1904.78	1096.62	1904.78	1041.73
1905.74	1102.05	1905.74	1032.26
1906.7	1099.59	1906.7	1039.52
1907.66	1099.72	1907.66	1037.32
1908.62	1098.29	1908.62	1032.85
1909.58	1105.98	1909.58	1035.77
1910.53	1090.09	1910.53	1041.59
1911.49	1092.83	1911.49	1040.53
1912.45	1086.13	1912.45	1041.31
1913.41	1087.98	1913.41	1040.55
1914.37	1095.86	1914.37	1034.7
1915.33	1101.04	1915.33	1033.14
1916.29	1097.23	1916.29	1032.73
1917.24	1094.75	1917.24	1029.3
1918.2	1095.89	1918.2	1038.74
1919.16	1089.59	1919.16	1031.88
1920.12	1110.57	1920.12	1033.21
1921.07	1093.62	1921.07	1046.24
1922.03	1089.74	1922.03	1036.97
1922.99	1074.06	1922.99	1036.65
1923.94	1092.52	1923.94	1048
1924.9	1104.41	1924.9	1044.18
1925.86	1097.62	1925.86	1033.93
1926.81	1089.77	1926.81	1040.52
1927.77	1105.05	1927.77	1040.41
1928.72	1095.84	1928.72	1028.08
1929.68	1103.39	1929.68	1038.91
1930.63	1096.83	1930.63	1041.99
1931.59	1100.91	1931.59	1040.59
1932.54	1096.45	1932.54	1034.43
1933.5	1098.38	1933.5	1024.59
1934.45	1092.9	1934.45	1023.86
1935.41	1096.06	1935.41	1041.83
1936.36	1093.15	1936.36	1039.04
1937.31	1078.46	1937.31	1028.34
1938.27	1083.85	1938.27	1032
1939.22	1102.08	1939.22	1034.81
1940.17	1105.59	1940.17	1035.96
1941.13	1102.88	1941.13	1033.89
1942.08	1109	1942.08	1028.47
1943.03	1107.57	1943.03	1029.08
1943.99	1101.64	1943.99	1033.81
1944.94	1098.58	1944.94	1035.67
1945.89	1091.68	1945.89	1039.63
1946.84	1099.09	1946.84	1034.5
1947.79	1100.77	1947.79	1027.56
1948.48	1094.29	1948.48	1019.94
1949.45	1089.77	1949.45	1049.94
1950.43	1097.76	1950.43	1054.43
1951.41	1110.24	1951.41	1047.43
1952.38	1123.72	1952.38	1026.92
1953.36	1099.2	1953.36	1035.92
1954.34	1072.19	1954.34	1035.91
1955.31	1100.17	1955.31	1030.91
1956.29	1076.65	1956.29	1040.9
1957.27	1098.13	1957.27	1024.9
1958.24	1098.12	1958.24	1017.39
1959.22	1100.1	1959.22	1031.89
1960.19	1095.08	1960.19	1038.39
1961.17	1083.07	1961.17	1033.88
1962.14	1090.05	1962.14	1032.88
1963.12	1084.03	1963.12	1024.87
1964.09	1072.01	1964.09	1022.37
1965.07	1093	1965.07	1030.86
1966.04	1102.98	1966.04	1022.86
1967.02	1106.46	1967.02	1014.85
1967.99	1102.44	1967.99	1035.35
1968.96	1087.43	1968.96	1020.34
1969.94	1082.91	1969.94	1039.34
1970.91	1105.39	1970.91	1035.83
1971.88	1082.87	1971.88	1027.33
1972.86	1103.86	1972.86	1028.33
1973.83	1089.84	1973.83	1032.32
1974.8	1093.82	1974.8	1038.32
1975.77	1099.3	1975.77	1025.81
1976.75	1083.29	1976.75	1052.81
1977.72	1097.77	1977.72	1022.3
1978.69	1102.75	1978.69	1034.8
1979.66	1099.23	1979.66	1013.79
1980.64	1087.72	1980.64	1026.79
1981.61	1076.7	1981.61	1043.28
1982.58	1089.68	1982.58	1032.78
1983.55	1086.66	1983.55	1021.77
1984.52	1104.65	1984.52	1023.77
1985.49	1082.63	1985.49	1030.77
1986.46	1101.61	1986.46	1030.76
1987.43	1093.59	1987.43	1029.76
1988.4	1079.58	1988.4	1019.75
1989.37	1085.56	1989.37	1027.75
1990.34	1101.54	1990.34	1024.74
1991.31	1071.52	1991.31	1031.24
1992.28	1095.51	1992.28	1034.23
1993.25	1087.49	1993.25	1039.73
1994.22	1083.47	1994.22	1030.22
1995.19	1098.95	1995.19	1056.72
1996.16	1096.44	1996.16	1024.71
1997.13	1098.42	1997.13	1040.71
1998.1	1099.4	1998.1	1040.71
1999.07	1084.88	1999.07	1033.7
2000.04	1103.87	2000.04	1021.7

## Sheet: Fig. 2f
	COF-205		COF-205-Ru
13C Chemical shift (ppm)	Intensity	13C Chemical shift (ppm)	Intensity
62.5116	-63004.9	62.5116	-113173
62.6849	-86823.6	62.6849	-113211
62.8582	-95421.4	62.8582	-118245
63.0315	-84398.9	63.0315	-123642
63.2047	-66338.4	63.2047	-132043
63.378	-59146.2	63.378	-147219
63.5513	-69194.5	63.5513	-164130
63.7246	-86171.1	63.7246	-172261
63.8979	-93971.3	63.8979	-168339
64.0712	-86060.6	64.0712	-159955
64.2445	-71106.8	64.2445	-155725
64.4177	-65436.9	64.4177	-156978
64.591	-79777.6	64.591	-160780
64.7643	-110193	64.7643	-165739
64.9376	-139650	64.9376	-170669
65.1109	-150490	65.1109	-171130
65.2842	-139241	65.2842	-162976
65.4575	-119780	65.4575	-148827
65.6308	-109575	65.6308	-136483
65.804	-112695	65.804	-130255
65.9773	-118893	65.9773	-127361
66.1506	-118801	66.1506	-123821
66.3239	-114592	66.3239	-120370
66.4972	-113240	66.4972	-120364
66.6705	-115220	66.6705	-124451
66.8438	-116538	66.8438	-130289
67.017	-118783	67.017	-136293
67.1903	-128206	67.1903	-142728
67.3636	-143886	67.3636	-149214
67.5369	-155647	67.5369	-153737
67.7102	-158082	67.7102	-155016
67.8835	-158754	67.8835	-154371
68.0568	-164661	68.0568	-154204
68.23	-166311	68.23	-155246
68.4033	-147021	68.4033	-155737
68.5766	-108224	68.5766	-152805
68.7499	-74142.4	68.7499	-144507
68.9232	-66040.8	68.9232	-131458
69.0965	-79578.6	69.0965	-117285
69.2698	-94192.7	69.2698	-107333
69.443	-98553.2	69.443	-106235
69.6163	-97786.4	69.6163	-115813
69.7896	-99070.3	69.7896	-134051
69.9629	-101230	69.9629	-155374
70.1362	-100532	70.1362	-172891
70.3095	-98010.6	70.3095	-182060
70.4828	-96515.3	70.4828	-182676
70.656	-96192.4	70.656	-177154
70.8293	-97129.9	70.8293	-168071
71.0026	-101382	71.0026	-158813
71.1759	-107540	71.1759	-154770
71.3492	-108296	71.3492	-159599
71.5225	-100199	71.5225	-169452
71.6958	-92377.4	71.6958	-175074
71.8691	-97248.8	71.8691	-172433
72.0423	-113625	72.0423	-167790
72.2156	-127760	72.2156	-168262
72.3889	-131966	72.3889	-170624
72.5622	-132432	72.5622	-166119
72.7355	-134724	72.7355	-155454
72.9088	-131978	72.9088	-150518
73.082	-117023	73.082	-157834
73.2553	-99386.9	73.2553	-167767
73.4286	-96775.5	73.4286	-167015
73.6019	-109779	73.6019	-156938
73.7752	-117649	73.7752	-150397
73.9485	-104278	73.9485	-152065
74.1218	-78982.5	74.1218	-152656
74.2951	-63869.9	74.2951	-145989
74.4683	-66863	74.4683	-142029
74.6416	-76546.6	74.6416	-154441
74.8149	-80799.7	74.8149	-179886
74.9882	-80360.7	74.9882	-199168
75.1615	-82535.1	75.1615	-198817
75.3348	-89893.4	75.3348	-183898
75.508	-99455.8	75.508	-168212
75.6813	-107712	75.6813	-159505
75.8546	-111955	75.8546	-158519
76.0279	-110388	76.0279	-165937
76.2012	-105373	76.2012	-181784
76.3745	-103596	76.3745	-198746
76.5478	-108020	76.5478	-203496
76.7211	-111805	76.7211	-188646
76.8943	-106097	76.8943	-161460
77.0676	-93377.9	77.0676	-138390
77.2409	-86793.1	77.2409	-130975
77.4142	-94478.4	77.4142	-137129
77.5875	-109973	77.5875	-145328
77.7608	-121221	77.7608	-147109
77.9341	-124097	77.9341	-145809
78.1073	-122098	78.1073	-152132
78.2806	-116688	78.2806	-170329
78.4539	-105894	78.4539	-190875
78.6272	-92750.5	78.6272	-199671
78.8005	-87415.3	78.8005	-193123
78.9738	-96255.5	78.9738	-180028
79.1471	-112873	79.1471	-169345
79.3204	-125176	79.3204	-162478
79.4936	-129652	79.4936	-159766
79.6669	-133413	79.6669	-166982
79.8402	-142147	79.8402	-187731
80.0135	-151690	80.0135	-212904
80.1868	-154349	80.1868	-227186
80.3601	-149211	80.3601	-227151
80.5333	-141100	80.5333	-224854
80.7066	-131356	80.7066	-230264
80.8799	-116584	80.8799	-237725
81.0532	-98653.4	81.0532	-235894
81.2265	-89653.3	81.2265	-225121
81.3998	-100049	81.3998	-215895
81.5731	-123324	81.5731	-212313
81.7464	-139672	81.7464	-207123
81.9196	-137807	81.9196	-195035
82.0929	-127943	82.0929	-182079
82.2662	-128260	82.2662	-176760
82.4395	-141720	82.4395	-178401
82.6128	-153003	82.6128	-180784
82.7861	-148269	82.7861	-182757
82.9594	-130746	82.9594	-187309
83.1326	-113484	83.1326	-192404
83.3059	-102744	83.3059	-191850
83.4792	-95206.4	83.4792	-186260
83.6525	-88709.4	83.6525	-184383
83.8258	-87184.8	83.8258	-189588
83.9991	-92673.6	83.9991	-192691
84.1723	-98708.7	84.1723	-185020
84.3456	-96688.6	84.3456	-172971
84.5189	-86535.8	84.5189	-170127
84.6922	-76940.8	84.6922	-176926
84.8655	-75722.2	84.8655	-179095
85.0388	-82688.7	85.0388	-169178
85.2121	-91141.2	85.2121	-159709
85.3854	-93649.7	85.3854	-167251
85.5586	-87166.5	85.5586	-189089
85.7319	-75791.7	85.7319	-205752
85.9052	-68531.5	85.9052	-205743
86.0785	-71105.2	86.0785	-198236
86.2518	-79519.7	86.2518	-198287
86.4251	-84951.9	86.4251	-207341
86.5984	-85283.6	86.5984	-214711
86.7716	-87016.8	86.7716	-213742
86.9449	-93458.1	86.9449	-208588
87.1182	-96510.3	87.1182	-205601
87.2915	-86506.5	87.2915	-205305
87.4648	-67979.8	87.4648	-205348
87.6381	-58132.9	87.6381	-206145
87.8114	-67848.6	87.8114	-209592
87.9846	-89755.1	87.9846	-215046
88.1579	-108163	88.1579	-220319
88.3312	-116303	88.3312	-224531
88.5045	-119337	88.5045	-225993
88.6778	-123577	88.6778	-219021
88.8511	-128926	88.8511	-198612
89.0244	-131913	89.0244	-169437
89.1976	-130785	89.1976	-145311
89.3709	-125388	89.3709	-136744
89.5442	-115595	89.5442	-141819
89.7175	-103017	89.7175	-151439
89.8908	-92757.9	89.8908	-159588
90.0641	-90706.7	90.0641	-164580
90.2374	-98717.1	90.2374	-164541
90.4107	-113037	90.4107	-159481
90.5839	-126848	90.5839	-157013
90.7572	-134233	90.7572	-166798
90.9305	-133691	90.9305	-185368
91.1038	-129325	91.1038	-194202
91.2771	-127304	91.2771	-180292
91.4504	-129498	91.4504	-154035
91.6236	-131787	91.6236	-137630
91.7969	-130467	91.7969	-137647
91.9702	-128857	91.9702	-139763
92.1435	-134270	92.1435	-132428
92.3168	-148244	92.3168	-123717
92.4901	-162535	92.4901	-126733
92.6634	-165894	92.6634	-137726
92.8367	-153455	92.8367	-142307
93.0099	-129875	93.0099	-140368
93.1832	-106264	93.1832	-149193
93.3565	-94364.5	93.3565	-176885
93.5298	-99173	93.5298	-205517
93.7031	-113682	93.7031	-211175
93.8764	-123282	93.8764	-193351
94.0496	-119241	94.0496	-172181
94.2229	-106741	94.2229	-159880
94.3962	-96443.5	94.3962	-149257
94.5695	-90267.5	94.5695	-133092
94.7428	-81274.5	94.7428	-120542
94.9161	-67453.2	94.9161	-123982
95.0894	-58103.8	95.0894	-137972
95.2626	-62070.1	95.2626	-145043
95.4359	-74519.1	95.4359	-141085
95.6092	-81797.5	95.6092	-141803
95.7825	-77840.7	95.7825	-159286
95.9558	-69943.2	95.9558	-182145
96.1291	-68216.7	96.1291	-188002
96.3024	-74802.8	96.3024	-171456
96.4757	-85066.9	96.4757	-150322
96.6489	-94531.5	96.6489	-143876
96.8222	-101347	96.8222	-152534
96.9955	-105088	96.9955	-161925
97.1688	-106764	97.1688	-161197
97.3421	-108421	97.3421	-151930
97.5154	-109965	97.5154	-141754
97.6887	-108102	97.6887	-135581
97.8619	-101397	97.8619	-134502
98.0352	-94414	98.0352	-138899
98.2085	-92710.8	98.2085	-148650
98.3818	-94740.4	98.3818	-160760
98.5551	-93732.4	98.5551	-169501
98.7284	-88046.6	98.7284	-170166
98.9017	-84273.1	98.9017	-162194
99.075	-87594.9	99.075	-148446
99.2482	-93823.9	99.2482	-132692
99.4215	-95317	99.4215	-118940
99.5948	-91740.1	99.5948	-112175
99.7681	-89792.6	99.7681	-116777
99.9414	-93400.1	99.9414	-132244
100.115	-99211.3	100.115	-151462
100.288	-102073	100.288	-165529
100.461	-100477	100.461	-170858
100.635	-95551	100.635	-170425
100.808	-88823	100.808	-168218
100.981	-82806.4	100.981	-164626
101.154	-79920.4	101.154	-158242
101.328	-78364.5	101.328	-149865
101.501	-72827.1	101.501	-142203
101.674	-62757.8	101.674	-136528
101.848	-56266.5	101.848	-132220
102.021	-60409.3	102.021	-129337
102.194	-69671.6	102.194	-128847
102.367	-70723.2	102.367	-129815
102.541	-58896.1	102.541	-129258
102.714	-43369.9	102.714	-126444
102.887	-33898.3	102.887	-124893
103.061	-29083.3	103.061	-127695
103.234	-22648.9	103.234	-132714
103.407	-15786.3	103.407	-135507
103.58	-15431.1	103.58	-135796
103.754	-22374.4	103.754	-136975
103.927	-29684.5	103.927	-138952
104.1	-34334.3	104.1	-136237
104.274	-42508.6	104.274	-126162
104.447	-58891.8	104.447	-115873
104.62	-76616.9	104.62	-116344
104.793	-84618.1	104.793	-129323
104.967	-82129.6	104.967	-143853
105.14	-78628.1	105.14	-147503
105.313	-79641.3	105.313	-139252
105.487	-79969.8	105.487	-129443
105.66	-73715.2	105.66	-127728
105.833	-64715.8	105.833	-132935
106.006	-61120.9	106.006	-135766
106.18	-62586.5	106.18	-130773
106.353	-59881.4	106.353	-123480
106.526	-48201.4	106.526	-123272
106.7	-35224.7	106.7	-129755
106.873	-32068.5	106.873	-130639
107.046	-38890.9	107.046	-116722
107.219	-44105.1	107.219	-95881.9
107.393	-38249.8	107.393	-85483.8
107.566	-24994.3	107.566	-90256.3
107.739	-15931.5	107.739	-95106.1
107.913	-16199.7	107.913	-84655.3
108.086	-18801.5	108.086	-64040.5
108.259	-14028.7	108.259	-51988.2
108.432	-1486.83	108.432	-55553.9
108.606	10508.3	108.606	-61983.3
108.779	16697.9	108.779	-58255.8
108.952	21888.8	108.952	-49175.5
109.126	34097.8	109.126	-48664.2
109.299	53528.1	109.299	-59002.4
109.472	72139	109.472	-68453.6
109.645	83363.3	109.645	-67990.7
109.819	88109.4	109.819	-60787.6
109.992	90260.8	109.992	-53352.1
110.165	90644.4	110.165	-46089.8
110.339	88967.3	110.339	-37477.4
110.512	89131	110.512	-30401.1
110.685	97600.4	110.685	-26819.3
110.858	116008	110.858	-20410.4
111.032	138963	111.032	-3456.97
111.205	160260	111.205	19753.8
111.378	177984	111.378	34953.2
111.552	191847	111.552	35183.4
111.725	199469	111.725	28881.2
111.898	200085	111.898	27793.1
112.071	200802	112.071	34239.8
112.245	213741	112.245	45743.6
112.418	244381	112.418	64916.8
112.591	285247	112.591	94444.4
112.765	323805	112.765	124959
112.938	355487	112.938	140247
113.111	386653	113.111	138505
113.284	425318	113.284	139250
113.458	471708	113.458	161882
113.631	519034	113.631	202587
113.804	561888	113.804	240220
113.978	601875	113.978	262148
114.151	644570	114.151	276024
114.324	691843	114.324	296712
114.497	738364	114.497	330691
114.671	776592	114.671	375960
114.844	805033	114.844	428670
115.017	830292	115.017	483154
115.191	860169	115.191	530835
115.364	896092	115.364	567525
115.537	934175	115.537	600128
115.71	972701	115.71	638466
115.884	1014830	115.884	680739
116.057	1062200	116.057	715429
116.23	1108990	116.23	739617
116.404	1146430	116.404	766201
116.577	1173170	116.577	806342
116.75	1197930	116.75	851904
116.923	1230650	116.923	885987
117.097	1273300	117.097	908529
117.27	1320650	117.27	939003
117.443	1367130	117.443	989675
117.617	1410020	117.617	1046510
117.79	1448250	117.79	1085500
117.963	1483190	117.963	1102470
118.136	1521330	118.136	1115960
118.31	1570830	118.31	1141650
118.483	1631350	118.483	1174690
118.656	1689510	118.656	1201350
118.83	1729880	118.83	1219380
119.003	1751270	119.003	1239090
119.176	1769000	119.176	1268420
119.349	1799500	119.349	1305790
119.523	1845270	119.523	1347120
119.696	1896650	119.696	1392130
119.869	1945310	119.869	1440940
120.043	1992120	120.043	1489920
120.216	2043330	120.216	1534720
120.389	2104160	120.389	1574510
120.562	2177040	120.562	1610350
120.736	2261140	120.736	1643190
120.909	2349430	120.909	1677390
121.082	2429120	121.082	1722460
121.256	2489990	121.256	1783970
121.429	2532530	121.429	1852530
121.602	2563750	121.602	1908130
121.775	2583830	121.775	1938380
121.949	2581600	121.949	1948260
122.122	2546560	122.122	1950160
122.295	2482290	122.295	1949490
122.469	2402870	122.469	1944110
122.642	2316410	122.642	1932530
122.815	2217430	122.815	1914150
122.988	2097530	122.988	1882680
123.162	1959980	123.162	1828210
123.335	1819960	123.335	1749500
123.508	1691950	123.508	1658100
123.682	1580430	123.682	1565640
123.855	1482320	123.855	1471820
124.028	1393880	124.028	1370870
124.201	1312460	124.201	1266570
124.375	1234500	124.375	1172800
124.548	1156820	124.548	1098100
124.721	1081620	124.721	1036530
124.895	1018070	124.895	976882
125.068	975810	125.068	916057
125.241	955766	125.241	859874
125.414	947951	125.414	814567
125.588	939868	125.588	782292
125.761	927831	125.761	762220
125.934	919779	125.934	750468
126.108	926791	126.108	740461
126.281	952589	126.281	729879
126.454	991911	126.454	727819
126.627	1037510	126.627	748029
126.801	1086220	126.801	791429
126.974	1138750	126.974	841112
127.147	1197400	127.147	880655
127.321	1266140	127.321	913968
127.494	1349130	127.494	959403
127.667	1444490	127.667	1024500
127.84	1540790	127.84	1094540
128.014	1625740	128.014	1149860
128.187	1700430	128.187	1189170
128.36	1779850	128.36	1229770
128.534	1875550	128.534	1287020
128.707	1980960	128.707	1359550
128.88	2079280	128.88	1435480
129.053	2163970	129.053	1507940
129.227	2244660	129.227	1580850
129.4	2332410	129.4	1660790
129.573	2426400	129.573	1745890
129.747	2519950	129.747	1824010
129.92	2613780	129.92	1882870
130.093	2715590	130.093	1923090
130.266	2827670	130.266	1960740
130.44	2942860	130.44	2014080
130.613	3055390	130.613	2086380
130.786	3170530	130.786	2163360
130.96	3299700	130.96	2228980
131.133	3449350	131.133	2282130
131.306	3617730	131.306	2335920
131.479	3798970	131.479	2403000
131.653	3984750	131.653	2485560
131.826	4163710	131.826	2579070
131.999	4325960	131.999	2680230
132.173	4469840	132.173	2787400
132.346	4598600	132.346	2895360
132.519	4706920	132.519	2993690
132.692	4774800	132.692	3071350
132.866	4780100	132.866	3121630
133.039	4716400	133.039	3143340
133.212	4594600	133.212	3139230
133.386	4428430	133.386	3113100
133.559	4223780	133.559	3066900
133.732	3983650	133.732	3000500
133.905	3718090	133.905	2915680
134.079	3443990	134.079	2819800
134.252	3175570	134.252	2722230
134.425	2917730	134.425	2625810
134.599	2668470	134.599	2524440
134.772	2425820	134.772	2411610
134.945	2193070	134.945	2289960
135.118	1979200	135.118	2169410
135.292	1793560	135.292	2056780
135.465	1637740	135.465	1950230
135.638	1503190	135.638	1844340
135.812	1380170	135.812	1737280
135.985	1269090	135.985	1631650
136.158	1178720	136.158	1530820
136.331	1111270	136.331	1436810
136.505	1054190	136.505	1350420
136.678	992457	136.678	1271300
136.851	926726	136.851	1198260
137.025	871916	137.025	1130840
137.198	836860	137.198	1069380
137.371	812535	137.371	1012080
137.544	785123	137.544	954554
137.718	754828	137.718	895970
137.891	733306	137.891	843963
138.064	724002	138.064	807888
138.238	714780	138.238	786153
138.411	693912	138.411	765944
138.584	665942	138.584	739005
138.757	644299	138.757	712831
138.931	631796	138.931	700561
139.104	617348	139.104	702924
139.277	592762	139.277	707644
139.451	564517	139.451	706141
139.624	544297	139.624	702450
139.797	533436	139.797	702913
139.97	523485	139.97	705018
140.144	509931	140.144	702690
140.317	498214	140.317	697012
140.49	495237	140.49	693463
140.664	500773	140.664	691554
140.837	509975	140.837	686840
141.01	519904	141.01	683232
141.183	529863	141.183	692822
141.357	538864	141.357	719325
141.53	548032	141.53	751024
141.703	564084	141.703	777657
141.877	594767	141.877	806849
142.05	639745	142.05	852647
142.223	690178	142.223	911445
142.396	738748	142.396	963248
142.57	786108	142.57	999523
142.743	835109	142.743	1036780
142.916	882814	142.916	1093820
143.09	922672	143.09	1164230
143.263	952531	143.263	1223260
143.436	975888	143.436	1258940
143.609	996336	143.609	1284120
143.783	1015810	143.783	1316170
143.956	1038110	143.956	1355150
144.129	1067590	144.129	1387780
144.303	1101140	144.303	1405690
144.476	1126670	144.476	1412810
144.649	1135100	144.649	1418060
144.822	1131930	144.822	1427190
144.996	1131590	144.996	1439350
145.169	1141430	145.169	1446160
145.342	1156270	145.342	1435470
145.516	1168530	145.516	1402800
145.689	1177330	145.689	1359420
145.862	1184880	145.862	1323250
146.035	1189520	146.035	1300790
146.209	1187870	146.209	1283530
146.382	1181150	146.382	1263040
146.555	1174050	146.555	1241800
146.729	1167860	146.729	1223820
146.902	1159590	146.902	1201610
147.075	1147850	147.075	1162530
147.248	1134860	147.248	1107530
147.422	1121940	147.422	1054860
147.595	1107980	147.595	1022050
147.768	1094880	147.768	1008700
147.942	1089430	147.942	999866
148.115	1094960	148.115	982685
148.288	1104510	148.288	957298
148.461	1108210	148.461	934872
148.635	1106820	148.635	927631
148.808	1111860	148.808	937914
148.981	1131240	148.981	954118
149.155	1159960	149.155	960247
149.328	1187360	149.328	952886
149.501	1209170	149.501	946205
149.674	1228770	149.674	956266
149.848	1250120	149.848	982958
150.021	1274410	150.021	1012370
150.194	1301830	150.194	1034700
150.368	1331220	150.368	1052770
150.541	1358580	150.541	1073460
150.714	1380990	150.714	1099310
150.887	1402720	150.887	1131550
151.061	1432090	151.061	1173350
151.234	1470120	151.234	1224220
151.407	1508400	151.407	1276770
151.581	1543140	151.581	1326360
151.754	1586930	151.754	1379490
151.927	1658620	151.927	1444850
152.1	1761320	152.1	1519290
152.274	1877320	152.274	1592700
152.447	1987240	152.447	1664620
152.62	2089160	152.62	1742910
152.794	2195040	152.794	1823570
152.967	2312200	152.967	1886960
153.14	2434080	153.14	1924160
153.313	2548340	153.313	1955180
153.487	2649160	153.487	2005260
153.66	2740550	153.66	2068840
153.833	2831220	153.833	2115720
154.007	2927520	154.007	2134620
154.18	3028490	154.18	2151850
154.353	3126020	154.353	2196940
154.526	3211820	154.526	2264140
154.7	3285770	154.7	2322630
154.873	3354820	154.873	2356430
155.046	3421750	155.046	2376500
155.22	3477300	155.22	2394500
155.393	3506950	155.393	2402470
155.566	3504040	155.566	2384740
155.739	3472060	155.739	2337290
155.913	3414600	155.913	2265980
156.086	3328630	156.086	2174340
156.259	3210550	156.259	2063630
156.433	3064560	156.433	1940130
156.606	2900330	156.606	1811410
156.779	2723950	156.779	1677180
156.952	2536400	156.952	1533510
157.126	2341080	157.126	1385940
157.299	2147430	157.299	1248380
157.472	1964020	157.472	1126540
157.646	1791550	157.646	1012350
157.819	1627200	157.819	899851
157.992	1474470	157.992	798234
158.165	1343530	158.165	720155
158.339	1240240	158.339	662184
158.512	1157840	158.512	606702
158.685	1082480	158.685	542609
158.859	1005910	158.859	475941
159.032	930935	159.032	418984
159.205	865683	159.205	376628
159.378	815160	159.378	346556
159.552	778217	159.552	326225
159.725	749467	159.725	313702
159.898	722299	159.898	304265
160.072	691626	160.072	291228
160.245	655913	160.245	270114
160.418	616340	160.418	240331
160.591	572933	160.591	204683
160.765	522576	160.765	169097
160.938	463154	160.938	139666
161.111	399524	161.111	116293
161.285	342319	161.285	91540.2
161.458	298651	161.458	59878.8
161.631	265152	161.631	25873.5
161.804	232100	161.804	-2143.58
161.978	193634	161.978	-24878.9
162.151	151805	162.151	-51085.1
162.324	111043	162.324	-82605.1
162.498	71948.5	162.498	-108396
162.671	32262.3	162.671	-118376
162.844	-8107.18	162.844	-117514
163.017	-45643.7	163.017	-119536
163.191	-76368.8	163.191	-130032
163.364	-98491	163.364	-142982
163.537	-112271	163.537	-152444
163.711	-119576	163.711	-159713
163.884	-124134	163.884	-167800
164.057	-130031	164.057	-176268
164.23	-138378	164.23	-185023
164.404	-146543	164.404	-197391
164.577	-152045	164.577	-214402
164.75	-156155	164.75	-229723
164.924	-161974	164.924	-235538
165.097	-169697	165.097	-231567
165.27	-175845	165.27	-224087
165.443	-177037	165.443	-218168
165.617	-172356	165.617	-215495
165.79	-161852	165.79	-217433
165.963	-145806	165.963	-223542
166.137	-127480	166.137	-227399
166.31	-114189	166.31	-221314
166.483	-111893	166.483	-207348
166.656	-118646	166.656	-196976
166.83	-126353	166.83	-196381
167.003	-129988	167.003	-198774
167.176	-132529	167.176	-196863
167.35	-138980	167.35	-196366
167.523	-147678	167.523	-207391
167.696	-150714	167.696	-225202
167.869	-142769	167.869	-231583
168.043	-126797	168.043	-218551
168.216	-110422	168.216	-200965
168.389	-99501.5	168.389	-198635
168.563	-97057.1	168.563	-212121
168.736	-105793	168.736	-224686
168.909	-126999	168.909	-225345
169.082	-155826	169.082	-220956
169.256	-181131	169.256	-224408
169.429	-193517	169.429	-238051
169.602	-193303	169.602	-252181
169.776	-188468	169.776	-255574
169.949	-185086	169.949	-244427
170.122	-182654	170.122	-224336
170.295	-179413	170.295	-206987
170.469	-178262	170.469	-202578
170.642	-183327	170.642	-211695
170.815	-192286	170.815	-224980
170.989	-197608	170.989	-232498
171.162	-197195	171.162	-232028
171.335	-199359	171.335	-226789
171.508	-213069	171.508	-218522
171.682	-235461	171.682	-207280
171.855	-253678	171.855	-196155
172.028	-258518	172.028	-190286
172.202	-251397	172.202	-190349
172.375	-237475	172.375	-191991
172.548	-218371	172.548	-193528
172.721	-195780	172.721	-199317
172.895	-177190	172.895	-212203
173.068	-170631	173.068	-226876
173.241	-174624	173.241	-235840
173.415	-180071	173.415	-239585
173.588	-183016	173.588	-245070
173.761	-188789	173.761	-254678
173.934	-200495	173.934	-262506
174.108	-210281	174.108	-262804
174.281	-208890	174.281	-256779
174.454	-200140	174.454	-248505
174.628	-197576	174.628	-239215
174.801	-207107	174.801	-230158
174.974	-221012	174.974	-227315
175.147	-231161	175.147	-236498
175.321	-239994	175.321	-253968
175.494	-252758	175.494	-267733
175.667	-265017	175.667	-270051
175.841	-266609	175.841	-264631
176.014	-256484	176.014	-259642
176.187	-245562	176.187	-257866
176.36	-243660	176.36	-257291
176.534	-250135	176.534	-257824
176.707	-259560	176.707	-261460
176.88	-269834	176.88	-266161
177.054	-279810	177.054	-265461
177.227	-284142	177.227	-257067
177.4	-277921	177.4	-248336
177.573	-265218	177.573	-248909
177.747	-256561	177.747	-258405
177.92	-256860	177.92	-264810
178.093	-260361	178.093	-256410
178.267	-258817	178.267	-233973
178.44	-250787	178.44	-210197
178.613	-241642	178.613	-198155
178.786	-238273	178.786	-201211
178.96	-245163	178.96	-213043
179.133	-260880	179.133	-224801
179.306	-275391	179.306	-230731
179.48	-275644	179.48	-228586
179.653	-259232	179.653	-218560
179.826	-239717	179.826	-204348
179.999	-232351	179.999	-193632
180.173	-236095	180.173	-193604
180.346	-236679	180.346	-204313
180.519	-227237	180.519	-218190
180.693	-217266	180.693	-227631
180.866	-217636	180.866	-231507
181.039	-224757	181.039	-232507
181.212	-227018	181.212	-230673
181.386	-222089	181.386	-224479
181.559	-218605	181.559	-218600
181.732	-221740	181.732	-224449
181.906	-226186	181.906	-247402
182.079	-225724	182.079	-275382
182.252	-222276	182.252	-286803
182.425	-221338	182.425	-272758
182.599	-224158	182.599	-247876
182.772	-229415	182.772	-235563
182.945	-237797	182.945	-244134
183.119	-248376	183.119	-261376
183.292	-253807	183.292	-271943
183.465	-247430	183.465	-274597
183.638	-235032	183.638	-278963
183.812	-231584	183.812	-288982
183.985	-243414	183.985	-296123
184.158	-259539	184.158	-290667
184.332	-264404	184.332	-275152
184.505	-254611	184.505	-262141
184.678	-239192	184.678	-259666
184.851	-228008	184.851	-263207
185.025	-225401	185.025	-263366
185.198	-231519	185.198	-257869
185.371	-242157	185.371	-252401
185.545	-248039	185.545	-250868
185.718	-242090	185.718	-249460
185.891	-229489	185.891	-242551
186.065	-224123	186.065	-231984
186.238	-231895	186.238	-226669
186.411	-243095	186.411	-232204
186.584	-245503	186.584	-243112
186.758	-239913	186.758	-247573
186.931	-236610	186.931	-240050
187.104	-240078	187.104	-228076
187.278	-244684	187.278	-225354
187.451	-244366	187.451	-237602
187.624	-238986	187.624	-255500
187.797	-230334	187.797	-262616
187.971	-219250	187.971	-251146
188.144	-209144	188.144	-229677
188.317	-205074	188.317	-214740
188.49	-205030	188.49	-214735
188.664	-199157	188.664	-222973
188.837	-184509	188.837	-226578
189.01	-174634	189.01	-220687
189.184	-184349	189.184	-212226
189.357	-207383	189.357	-210088
189.53	-220813	189.53	-213886
189.704	-213532	189.704	-214341
189.877	-198953	189.877	-204446
190.05	-193928	190.05	-188333
190.223	-195690	190.223	-177825
190.397	-190038	190.397	-180891
190.57	-175148	190.57	-194850
190.743	-163024	190.743	-210510
190.917	-158510	190.917	-220530
191.09	-151735	191.09	-222561
191.263	-136506	191.263	-217065
191.436	-123744	191.436	-206484
191.61	-126362	191.61	-196742
191.783	-138238	191.783	-194698
191.956	-140573	191.956	-200564
192.13	-127135	192.13	-205480
192.303	-111747	192.303	-201112
192.476	-109209	192.476	-190666
192.649	-118823	192.649	-185304
192.823	-130700	192.823	-189087
192.996	-139423	192.996	-193429
193.169	-144609	193.169	-189872
193.343	-144621	193.343	-182924
193.516	-138897	193.516	-183546
193.689	-133548	193.689	-192560
193.862	-135301	193.862	-199080
194.036	-139897	194.036	-196867
194.209	-135272	194.209	-194100
194.382	-118615	194.382	-201676
194.556	-102432	194.556	-217338
194.729	-99339.3	194.729	-228743
194.902	-107504	194.902	-229824
195.075	-117323	195.075	-226239
195.249	-126798	195.249	-224233
195.422	-141026	195.422	-221917
195.595	-158422	195.595	-215262
195.769	-168082	195.769	-206986
195.942	-164235	195.942	-203877
196.115	-155783	196.115	-207840
196.288	-156053	196.288	-214346
196.462	-167608	196.462	-218240
196.635	-182423	196.635	-217057
196.808	-193332	196.808	-210482
196.982	-198862	196.982	-201782
197.155	-199010	197.155	-198776
197.328	-194290	197.328	-206750
197.501	-190239	197.501	-219184
197.675	-195548	197.675	-222332
197.848	-211383	197.848	-212635
198.021	-227143	198.021	-203320
198.195	-231959	198.195	-207396
198.368	-227886	198.368	-218605
198.541	-226572	198.541	-218186
198.714	-233952	198.714	-199900
198.888	-243414	198.888	-179168
199.061	-244603	199.061	-174171
199.234	-234466	199.234	-185189
199.408	-218315	199.408	-197904
199.581	-204421	199.581	-201525
199.754	-200000	199.754	-196425
199.927	-208158	199.927	-187321
200.101	-223781	200.101	-178178

## Sheet: Fig. 2g
COF-205-Ru		14 M NaOH		12 M HCl
2Theta (°)	Intensity	2Theta (°)	Intensity	2Theta (°)	Intensity
2	112806	2	106501	2	116703
2.01	113075	2.02	106074	2.02	115390
2.02	113042	2.04	105572	2.04	114647
2.03	112389	2.06	105269	2.06	114134
2.04	112496	2.08	105186	2.08	113498
2.05	112492	2.1	104819	2.1	113427
2.06	112341	2.12	105123	2.12	112298
2.07	111839	2.14	105192	2.14	111619
2.08	111959	2.16	104533	2.16	111457
2.09	112151	2.18	104705	2.18	109767
2.1	111682	2.2	104475	2.2	109663
2.11	111329	2.22	104212	2.22	109433
2.12	110914	2.24	104132	2.24	108224
2.13	111789	2.26	104072	2.26	108408
2.14	111897	2.28	104200	2.28	108430
2.15	111357	2.3	104152	2.3	107244
2.16	111508	2.32	103662	2.32	106904
2.17	111023	2.34	103432	2.34	106586
2.18	111255	2.36	103823	2.36	106030
2.19	110680	2.38	102945	2.38	105504
2.2	110967	2.4	103519	2.4	105067
2.21	110727	2.42	103435	2.42	105082
2.22	110400	2.44	103435	2.44	104851
2.23	110564	2.46	103441	2.46	104540
2.24	110692	2.48	103104	2.48	104153
2.25	110401	2.5	103316	2.5	104215
2.26	110406	2.52	103384	2.52	103601
2.27	110219	2.54	103986	2.54	103615
2.28	109730	2.56	102976	2.56	103533
2.29	109787	2.58	103293	2.58	103018
2.3	109238	2.6	103268	2.6	102783
2.31	109454	2.62	103458	2.62	102460
2.32	109412	2.64	103669	2.64	102407
2.33	109614	2.66	103202	2.66	102561
2.34	110121	2.68	102828	2.68	102657
2.35	109106	2.7	103875	2.7	101546
2.36	109425	2.72	103335	2.72	101665
2.37	109515	2.74	102909	2.74	101805
2.38	109612	2.76	103212	2.76	101607
2.39	110075	2.78	103149	2.78	101918
2.4	109592	2.8	103890	2.8	102298
2.41	109240	2.82	103446	2.82	102175
2.42	109057	2.84	103356	2.84	101561
2.43	109031	2.86	103682	2.86	102415
2.44	109017	2.88	103926	2.88	102278
2.45	109244	2.9	103558	2.9	102278
2.46	108763	2.92	103830	2.92	102097
2.47	109093	2.94	103664	2.94	102594
2.48	108882	2.96	104264	2.96	102024
2.49	108556	2.98	104009	2.98	103498
2.5	108625	3	103995	3	103117
2.51	109131	3.02	105343	3.02	102408
2.52	108516	3.04	104599	3.04	102484
2.53	108506	3.06	104970	3.06	103069
2.54	108811	3.08	105400	3.08	103159
2.55	108657	3.1	105109	3.1	103545
2.56	108534	3.12	105877	3.12	103303
2.57	108540	3.14	105621	3.14	104033
2.58	108512	3.16	106323	3.16	103987
2.59	108770	3.18	106263	3.18	104098
2.6	108768	3.2	106643	3.2	104715
2.61	108624	3.22	107040	3.22	104684
2.62	108507	3.24	107466	3.24	104833
2.63	108693	3.26	107446	3.26	105287
2.64	108664	3.28	108127	3.28	105349
2.65	108312	3.3	108604	3.3	106017
2.66	108681	3.32	108367	3.32	106888
2.67	108298	3.34	108746	3.34	106868
2.68	108338	3.36	108970	3.36	107002
2.69	108225	3.38	109660	3.38	107194
2.7	108433	3.4	110263	3.4	107352
2.71	108663	3.42	110628	3.42	108017
2.72	108900	3.44	111080	3.44	109109
2.73	107874	3.46	111324	3.46	109464
2.74	107915	3.48	112157	3.48	110274
2.75	108457	3.5	113299	3.5	110517
2.76	108494	3.52	112826	3.52	111446
2.77	108667	3.54	113795	3.54	111269
2.78	108770	3.56	113908	3.56	112503
2.79	108595	3.58	115061	3.58	112988
2.8	108801	3.6	115814	3.6	113999
2.81	108924	3.62	116115	3.62	114840
2.82	109264	3.64	116280	3.64	115552
2.83	108846	3.66	117856	3.66	116730
2.84	108581	3.68	117906	3.68	117425
2.85	108635	3.7	118556	3.7	118569
2.86	108822	3.72	119250	3.72	119644
2.87	108328	3.74	121214	3.74	120570
2.88	108650	3.76	121597	3.76	121798
2.89	108679	3.78	122388	3.78	123822
2.9	108502	3.8	123368	3.8	125192
2.91	108606	3.82	124896	3.82	126275
2.92	109200	3.84	126030	3.84	128016
2.93	108763	3.86	127052	3.86	128994
2.94	109508	3.88	128552	3.88	131280
2.95	109204	3.9	129566	3.9	133023
2.96	109169	3.92	131215	3.92	134675
2.97	109570	3.94	133559	3.94	137127
2.98	109398	3.96	134657	3.96	139201
2.99	109692	3.98	136981	3.98	140988
3	109538	4	139093	4	143684
3.01	109870	4.02	140480	4.02	146034
3.02	109408	4.04	142917	4.04	148874
3.03	109696	4.06	144975	4.06	151430
3.04	109397	4.08	148655	4.08	154791
3.05	109896	4.1	151619	4.1	158196
3.06	109524	4.12	153783	4.12	161596
3.07	110139	4.14	156869	4.14	165219
3.08	110385	4.16	161210	4.16	170222
3.09	110086	4.18	164432	4.18	173807
3.1	110578	4.2	168806	4.2	177212
3.11	110409	4.22	173102	4.22	182657
3.12	110122	4.24	178803	4.24	187528
3.13	110820	4.26	184196	4.26	192821
3.14	110889	4.28	188561	4.28	198670
3.15	110919	4.3	195373	4.3	204836
3.16	111228	4.32	203250	4.32	212360
3.17	111028	4.34	209780	4.34	219578
3.18	111029	4.36	217994	4.36	227342
3.19	111315	4.38	227047	4.38	235594
3.2	111449	4.4	237615	4.4	246224
3.21	112416	4.42	247760	4.42	255764
3.22	112360	4.44	258456	4.44	267612
3.23	111758	4.46	271338	4.46	279703
3.24	112528	4.48	285371	4.48	292784
3.25	112744	4.5	298081	4.5	309359
3.26	112542	4.52	312273	4.52	325823
3.27	112412	4.54	325409	4.54	345031
3.28	112930	4.56	336478	4.56	364500
3.29	112740	4.58	345102	4.58	385517
3.3	113155	4.6	351785	4.6	407111
3.31	113399	4.62	353605	4.62	426912
3.32	113712	4.64	349542	4.64	445624
3.33	113325	4.66	342336	4.66	457038
3.34	113582	4.68	328645	4.68	465552
3.35	113849	4.7	312860	4.7	465483
3.36	114553	4.72	291169	4.72	458253
3.37	114641	4.74	269088	4.74	442122
3.38	114744	4.76	247232	4.76	419735
3.39	115041	4.78	226317	4.78	392478
3.4	115203	4.8	206249	4.8	361734
3.41	115558	4.82	188962	4.82	329244
3.42	115844	4.84	173740	4.84	298146
3.43	116121	4.86	160736	4.86	268720
3.44	116897	4.88	149189	4.88	241468
3.45	116639	4.9	139228	4.9	217363
3.46	117779	4.92	131880	4.92	197431
3.47	117376	4.94	125068	4.94	180541
3.48	118027	4.96	120024	4.96	166496
3.49	117810	4.98	114873	4.98	155158
3.5	118292	5	109932	5	145675
3.51	118534	5.02	106777	5.02	136429
3.52	119160	5.04	103420	5.04	130248
3.53	119602	5.06	100517	5.06	122777
3.54	119830	5.08	98165	5.08	118290
3.55	120149	5.1	95967	5.1	113500
3.56	120627	5.12	94014	5.12	109880
3.57	121013	5.14	91922	5.14	106446
3.58	121103	5.16	90048	5.16	103708
3.59	121697	5.18	88456	5.18	100207
3.6	121583	5.2	87380	5.2	98301
3.61	122552	5.22	86653	5.22	95897
3.62	122789	5.24	85242	5.24	93914
3.63	123437	5.26	84513	5.26	92672
3.64	123496	5.28	83431	5.28	91052
3.65	124428	5.3	81828	5.3	89201
3.66	124464	5.32	81199	5.32	88387
3.67	124705	5.34	80614	5.34	86916
3.68	125027	5.36	79925	5.36	85394
3.69	125519	5.38	79322	5.38	85128
3.7	125955	5.4	78749	5.4	83403
3.71	126489	5.42	78170	5.42	83066
3.72	127387	5.44	77522	5.44	81711
3.73	127294	5.46	77117	5.46	80901
3.74	128488	5.48	76352	5.48	80900
3.75	129173	5.5	76790	5.5	79977
3.76	129222	5.52	75560	5.52	79438
3.77	130542	5.54	75491	5.54	78972
3.78	130499	5.56	74664	5.56	78333
3.79	131410	5.58	74905	5.58	77742
3.8	132253	5.6	74353	5.6	77615
3.81	132791	5.62	73644	5.62	77123
3.82	133444	5.64	73451	5.64	76692
3.83	133595	5.66	73312	5.66	75792
3.84	133939	5.68	73046	5.68	75904
3.85	134956	5.7	72510	5.7	75396
3.86	135862	5.72	72442	5.72	75400
3.87	136671	5.74	72291	5.74	74881
3.88	137427	5.76	72418	5.76	74750
3.89	137998	5.78	72130	5.78	74832
3.9	138722	5.8	72547	5.8	74350
3.91	139449	5.82	72264	5.82	74479
3.92	140468	5.84	71583	5.84	74126
3.93	142021	5.86	71684	5.86	74002
3.94	142577	5.88	72010	5.88	73793
3.95	143484	5.9	71836	5.9	73675
3.96	144996	5.92	71962	5.92	73707
3.97	145448	5.94	72109	5.94	74087
3.98	146682	5.96	71867	5.96	73772
3.99	148231	5.98	72012	5.98	73667
4	149100	6	71665	6	74384
4.01	149665	6.02	72437	6.02	74355
4.02	150921	6.04	72288	6.04	74099
4.03	152490	6.06	72227	6.06	74445
4.04	153083	6.08	72985	6.08	74598
4.05	154373	6.1	73322	6.1	73857
4.06	156562	6.12	73469	6.12	75005
4.07	157848	6.14	73231	6.14	74809
4.08	158909	6.16	73774	6.16	75007
4.09	159895	6.18	73883	6.18	75186
4.1	162118	6.2	74812	6.2	75237
4.11	163547	6.22	75093	6.22	76313
4.12	165022	6.24	75066	6.24	77220
4.13	166976	6.26	75421	6.26	77048
4.14	168474	6.28	75555	6.28	77045
4.15	170138	6.3	75733	6.3	78109
4.16	172362	6.32	76789	6.32	78359
4.17	174904	6.34	76595	6.34	78360
4.18	177212	6.36	76877	6.36	79351
4.19	178640	6.38	77246	6.38	79559
4.2	180476	6.4	77466	6.4	80200
4.21	183289	6.42	77367	6.42	81122
4.22	185035	6.44	77269	6.44	81650
4.23	187656	6.46	77667	6.46	81658
4.24	190805	6.48	77205	6.48	82111
4.25	193344	6.5	77466	6.5	82371
4.26	195692	6.52	77214	6.52	82868
4.27	198427	6.54	76610	6.54	82411
4.28	201396	6.56	76265	6.56	82379
4.29	204044	6.58	75428	6.58	82797
4.3	207973	6.6	74624	6.6	81967
4.31	211291	6.62	74268	6.62	81821
4.32	214508	6.64	73893	6.64	81302
4.33	217789	6.66	73190	6.66	80715
4.34	221843	6.68	72295	6.68	79618
4.35	225229	6.7	71980	6.7	79227
4.36	230534	6.72	71669	6.72	78379
4.37	235307	6.74	70606	6.74	77619
4.38	239409	6.76	70344	6.76	76854
4.39	245096	6.78	70234	6.78	76122
4.4	248841	6.8	69394	6.8	74510
4.41	253293	6.82	69377	6.82	73820
4.42	258899	6.84	68778	6.84	73102
4.43	265876	6.86	68796	6.86	72195
4.44	271888	6.88	67955	6.88	71775
4.45	277097	6.9	68044	6.9	70969
4.46	282819	6.92	67510	6.92	70695
4.47	290479	6.94	66994	6.94	70009
4.48	297358	6.96	66784	6.96	68999
4.49	304303	6.98	66556	6.98	68468
4.5	311374	7	66388	7	68218
4.51	319186	7.02	66008	7.02	67771
4.52	327555	7.04	66399	7.04	67566
4.53	335257	7.06	66281	7.06	67348
4.54	343005	7.08	65567	7.08	66267
4.55	350826	7.1	65561	7.1	66843
4.56	361392	7.12	65339	7.12	66034
4.57	368373	7.14	65884	7.14	65547
4.58	375890	7.16	65345	7.16	65272
4.59	384050	7.18	65241	7.18	65349
4.6	389678	7.2	65183	7.2	65285
4.61	395888	7.22	64771	7.22	64948
4.62	399420	7.24	65352	7.24	64917
4.63	404549	7.26	64909	7.26	64836
4.64	405294	7.28	64651	7.28	64755
4.65	406135	7.3	65011	7.3	64171
4.66	405794	7.32	64651	7.32	64481
4.67	403672	7.34	64932	7.34	63784
4.68	398839	7.36	64700	7.36	63846
4.69	393910	7.38	64632	7.38	63546
4.7	387051	7.4	64640	7.4	63732
4.71	377215	7.42	64257	7.42	63486
4.72	367903	7.44	64965	7.44	63249
4.73	357442	7.46	64435	7.46	63195
4.74	347042	7.48	64705	7.48	63787
4.75	334126	7.5	64618	7.5	63161
4.76	322041	7.52	64465	7.52	62996
4.77	308438	7.54	64478	7.54	63330
4.78	294859	7.56	64164	7.56	63119
4.79	282676	7.58	64027	7.58	62932
4.8	270482	7.6	64662	7.6	63544
4.81	257623	7.62	63865	7.62	62784
4.82	245378	7.64	64182	7.64	62567
4.83	234597	7.66	64036	7.66	62998
4.84	223706	7.68	64538	7.68	62586
4.85	213225	7.7	64089	7.7	62928
4.86	203906	7.72	64116	7.72	62907
4.87	195616	7.74	64492	7.74	62748
4.88	188183	7.76	64511	7.76	63071
4.89	180718	7.78	64272	7.78	62902
4.9	174262	7.8	64277	7.8	62425
4.91	168256	7.82	63839	7.82	63267
4.92	162650	7.84	64511	7.84	62654
4.93	157732	7.86	65022	7.86	63005
4.94	152770	7.88	64887	7.88	62913
4.95	148609	7.9	64937	7.9	63021
4.96	145163	7.92	64240	7.92	62881
4.97	141304	7.94	64273	7.94	62893
4.98	137652	7.96	64912	7.96	62793
4.99	134407	7.98	64968	7.98	63102
5	132122	8	64781	8	62871
5.01	128938	8.02	65007	8.02	62810
5.02	126536	8.04	64972	8.04	62960
5.03	124381	8.06	65295	8.06	63284
5.04	122452	8.08	65414	8.08	62981
5.05	120451	8.1	65907	8.1	63216
5.06	118468	8.12	65770	8.12	63857
5.07	116514	8.14	65393	8.14	63097
5.08	114984	8.16	65566	8.16	63227
5.09	113750	8.18	66212	8.18	63711
5.1	111985	8.2	66227	8.2	64004
5.11	110628	8.22	66466	8.22	63362
5.12	109146	8.24	66561	8.24	64056
5.13	108124	8.26	66564	8.26	64277
5.14	107244	8.28	67038	8.28	63876
5.15	105919	8.3	67607	8.3	64342
5.16	104799	8.32	67673	8.32	64796
5.17	103620	8.34	67411	8.34	64588
5.18	103170	8.36	67951	8.36	64727
5.19	102126	8.38	69335	8.38	65561
5.2	101770	8.4	69375	8.4	65287
5.21	100708	8.42	69060	8.42	65387
5.22	99761	8.44	70076	8.44	65390
5.23	99183	8.46	70383	8.46	65640
5.24	98725	8.48	70610	8.48	65954
5.25	97928	8.5	71148	8.5	66541
5.26	96596	8.52	71232	8.52	66149
5.27	96366	8.54	72325	8.54	66962
5.28	95861	8.56	72657	8.56	67585
5.29	95347	8.58	73187	8.58	67421
5.3	94873	8.6	74210	8.6	67826
5.31	94076	8.62	75112	8.62	68426
5.32	94261	8.64	75309	8.64	68388
5.33	93442	8.66	76831	8.66	68920
5.34	92605	8.68	76889	8.68	69306
5.35	92904	8.7	78434	8.7	70163
5.36	92058	8.72	79188	8.72	70588
5.37	91184	8.74	80251	8.74	71172
5.38	90908	8.76	81568	8.76	72032
5.39	90938	8.78	82378	8.78	71938
5.4	90688	8.8	84334	8.8	72738
5.41	89961	8.82	85501	8.82	73052
5.42	89525	8.84	86924	8.84	74783
5.43	89269	8.86	88514	8.86	75329
5.44	88727	8.88	90489	8.88	76254
5.45	88828	8.9	91940	8.9	76630
5.46	88279	8.92	94277	8.92	77771
5.47	88287	8.94	96248	8.94	78699
5.48	88017	8.96	98537	8.96	79979
5.49	87189	8.98	101322	8.98	81665
5.5	87232	9	103261	9	82436
5.51	87251	9.02	105835	9.02	83338
5.52	86211	9.04	108180	9.04	85466
5.53	86459	9.06	111080	9.06	86688
5.54	86224	9.08	113858	9.08	88256
5.55	86003	9.1	116590	9.1	89691
5.56	85918	9.12	120047	9.12	91526
5.57	85812	9.14	121433	9.14	92899
5.58	85538	9.16	123876	9.16	95560
5.59	85314	9.18	126267	9.18	96617
5.6	85254	9.2	128217	9.2	99226
5.61	84921	9.22	129677	9.22	100944
5.62	84632	9.24	130140	9.24	102480
5.63	84703	9.26	130733	9.26	104141
5.64	84445	9.28	130370	9.28	105951
5.65	84007	9.3	128433	9.3	107235
5.66	84218	9.32	127889	9.32	107580
5.67	83693	9.34	125798	9.34	108669
5.68	84381	9.36	123483	9.36	108892
5.69	83470	9.38	121056	9.38	108585
5.7	83942	9.4	118190	9.4	108459
5.71	83337	9.42	115699	9.42	107203
5.72	83758	9.44	112191	9.44	106131
5.73	82985	9.46	109913	9.46	104636
5.74	83250	9.48	106687	9.48	103281
5.75	82412	9.5	103925	9.5	101209
5.76	83209	9.52	101688	9.52	99170
5.77	82625	9.54	99443	9.54	97604
5.78	82218	9.56	97025	9.56	95732
5.79	82487	9.58	94448	9.58	93710
5.8	82706	9.6	93125	9.6	91780
5.81	82177	9.62	91594	9.62	90586
5.82	82035	9.64	89331	9.64	89041
5.83	82548	9.66	87910	9.66	87816
5.84	82766	9.68	86490	9.68	86080
5.85	82635	9.7	85365	9.7	84953
5.86	82106	9.72	84775	9.72	84203
5.87	82255	9.74	83701	9.74	82844
5.88	82330	9.76	81872	9.76	81624
5.89	82516	9.78	80771	9.78	80625
5.9	82281	9.8	80872	9.8	80165
5.91	82332	9.82	80015	9.82	79542
5.92	82233	9.84	78608	9.84	78737
5.93	82019	9.86	78008	9.86	78307
5.94	82631	9.88	77598	9.88	77618
5.95	82544	9.9	76959	9.9	77230
5.96	83040	9.92	76848	9.92	76838
5.97	82742	9.94	76264	9.94	76709
5.98	82676	9.96	75259	9.96	76426
5.99	81954	9.98	75060	9.98	75499
6	82379	10	74645	10	74981
6.01	82226	10.02	73613	10.02	74545
6.02	82726	10.04	72744	10.04	73976
6.03	83073	10.06	72809	10.06	73444
6.04	82283	10.08	72379	10.08	73667
6.05	82923	10.1	72098	10.1	72991
6.06	83153	10.12	71855	10.12	73175
6.07	83037	10.14	71641	10.14	72722
6.08	83016	10.16	70937	10.16	72376
6.09	82627	10.18	70247	10.18	72046
6.1	83454	10.2	70745	10.2	71500
6.11	83499	10.22	70441	10.22	71337
6.12	83139	10.24	69998	10.24	71194
6.13	83357	10.26	69366	10.26	70727
6.14	83695	10.28	69062	10.28	70574
6.15	84091	10.3	69099	10.3	70101
6.16	83872	10.32	68473	10.32	70415
6.17	84240	10.34	68295	10.34	70173
6.18	84414	10.36	68445	10.36	70201
6.19	84439	10.38	68294	10.38	70221
6.2	85056	10.4	67817	10.4	69434
6.21	84890	10.42	67489	10.42	68892
6.22	85137	10.44	67222	10.44	69328
6.23	85193	10.46	67035	10.46	68856
6.24	85581	10.48	66962	10.48	68563
6.25	85868	10.5	67170	10.5	68402
6.26	85947	10.52	66245	10.52	68657
6.27	85748	10.54	66401	10.54	68257
6.28	85803	10.56	65903	10.56	68386
6.29	86418	10.58	66411	10.58	67943
6.3	86702	10.6	65832	10.6	67891
6.31	86796	10.62	65905	10.62	67969
6.32	86788	10.64	65696	10.64	67688
6.33	87194	10.66	65173	10.66	67530
6.34	87551	10.68	64987	10.68	67379
6.35	87928	10.7	65305	10.7	67514
6.36	87604	10.72	65133	10.72	67534
6.37	87925	10.74	65370	10.74	67433
6.38	87700	10.76	64348	10.76	67243
6.39	87652	10.78	64657	10.78	66975
6.4	88541	10.8	64430	10.8	66554
6.41	88213	10.82	64852	10.82	67024
6.42	88663	10.84	64419	10.84	66856
6.43	88648	10.86	64512	10.86	66668
6.44	88520	10.88	64191	10.88	66498
6.45	88180	10.9	64309	10.9	66868
6.46	88911	10.92	63608	10.92	66780
6.47	89368	10.94	63729	10.94	66699
6.48	88869	10.96	64287	10.96	66460
6.49	88960	10.98	63529	10.98	66584
6.5	88276	11	63412	11	66646
6.51	88584	11.02	63553	11.02	66517
6.52	88591	11.04	63893	11.04	66333
6.53	87873	11.06	63625	11.06	66091
6.54	88176	11.08	63323	11.08	66244
6.55	88245	11.1	63101	11.1	66127
6.56	87914	11.12	63417	11.12	66034
6.57	87661	11.14	62964	11.14	66084
6.58	87906	11.16	62478	11.16	65686
6.59	87408	11.18	63089	11.18	65585
6.6	87046	11.2	62500	11.2	66184
6.61	87143	11.22	62765	11.22	65912
6.62	86794	11.24	62482	11.24	66214
6.63	86421	11.26	62582	11.26	65960
6.64	86030	11.28	62611	11.28	65834
6.65	85715	11.3	62681	11.3	65888
6.66	85287	11.32	62416	11.32	65752
6.67	85170	11.34	62295	11.34	65692
6.68	85473	11.36	62360	11.36	66152
6.69	84445	11.38	62694	11.38	65916
6.7	83928	11.4	62011	11.4	66023
6.71	83644	11.42	61902	11.42	66330
6.72	83298	11.44	62246	11.44	65890
6.73	83318	11.46	61765	11.46	65636
6.74	83614	11.48	61927	11.48	65971
6.75	82691	11.5	62144	11.5	66111
6.76	82565	11.52	61883	11.52	65855
6.77	82803	11.54	61787	11.54	65860
6.78	82288	11.56	61835	11.56	65872
6.79	81328	11.58	62007	11.58	66059
6.8	81388	11.6	61918	11.6	65608
6.81	81193	11.62	61717	11.62	66009
6.82	81339	11.64	61756	11.64	66069
6.83	80568	11.66	61520	11.66	66055
6.84	80427	11.68	61672	11.68	65931
6.85	79716	11.7	61594	11.7	65805
6.86	80322	11.72	61602	11.72	65744
6.87	80014	11.74	61564	11.74	66102
6.88	79622	11.76	61337	11.76	66080
6.89	78995	11.78	62025	11.78	66041
6.9	79170	11.8	61496	11.8	66171
6.91	79117	11.82	61565	11.82	66097
6.92	78868	11.84	61520	11.84	65901
6.93	78556	11.86	61632	11.86	66156
6.94	78511	11.88	61109	11.88	65785
6.95	78766	11.9	61279	11.9	66306
6.96	78174	11.92	61746	11.92	66214
6.97	78359	11.94	61520	11.94	66249
6.98	77986	11.96	61444	11.96	66116
6.99	77775	11.98	61454	11.98	66454
7	77928	12	61544	12	66200
7.01	77808	12.02	61291	12.02	66369
7.02	77761	12.04	60928	12.04	66595
7.03	77202	12.06	61464	12.06	66240
7.04	77383	12.08	61294	12.08	66490
7.05	77474	12.1	61066	12.1	66522
7.06	77290	12.12	61275	12.12	65963
7.07	76967	12.14	61275	12.14	66694
7.08	77046	12.16	61105	12.16	66559
7.09	76852	12.18	60738	12.18	66933
7.1	76480	12.2	61323	12.2	66482
7.11	76722	12.22	61311	12.22	66805
7.12	76767	12.24	60978	12.24	66368
7.13	77068	12.26	61663	12.26	66736
7.14	76563	12.28	60778	12.28	66555
7.15	76914	12.3	61093	12.3	66600
7.16	76570	12.32	61180	12.32	66835
7.17	76369	12.34	60901	12.34	66855
7.18	76614	12.36	60947	12.36	67225
7.19	76134	12.38	61411	12.38	66882
7.2	76223	12.4	60953	12.4	67067
7.21	75848	12.42	61216	12.42	67316
7.22	76491	12.44	61508	12.44	67259
7.23	75992	12.46	61238	12.46	66919
7.24	76010	12.48	61033	12.48	66899
7.25	75800	12.5	60875	12.5	67433
7.26	75930	12.52	60977	12.52	67316
7.27	76060	12.54	60791	12.54	67652
7.28	76438	12.56	60982	12.56	67745
7.29	75468	12.58	60916	12.58	67492
7.3	76151	12.6	60980	12.6	67713
7.31	75977	12.62	61047	12.62	68026
7.32	75475	12.64	61320	12.64	67492
7.33	75770	12.66	60904	12.66	67767
7.34	75698	12.68	60518	12.68	67764
7.35	75662	12.7	61077	12.7	68099
7.36	75680	12.72	61214	12.72	67962
7.37	75738	12.74	61414	12.74	68355
7.38	75493	12.76	60811	12.76	68244
7.39	75915	12.78	60928	12.78	68301
7.4	75585	12.8	61127	12.8	67948
7.41	75807	12.82	61127	12.82	68058
7.42	75822	12.84	61060	12.84	68408
7.43	75386	12.86	61160	12.86	68218
7.44	75757	12.88	60461	12.88	68665
7.45	76053	12.9	60646	12.9	68266
7.46	75543	12.92	60951	12.92	68567
7.47	75771	12.94	61311	12.94	68395
7.48	75530	12.96	61155	12.96	68829
7.49	75410	12.98	61222	12.98	68784
7.5	75507	13	61107	13	68782
7.51	75998	13.02	60974	13.02	68973
7.52	75703	13.04	61402	13.04	69406
7.53	75916	13.06	61180	13.06	69385
7.54	75526	13.08	61083	13.08	69075
7.55	75729	13.1	61072	13.1	69290
7.56	75635	13.12	61164	13.12	69624
7.57	75630	13.14	61381	13.14	69154
7.58	75675	13.16	61348	13.16	69174
7.59	75792	13.18	61252	13.18	69279
7.6	75940	13.2	61540	13.2	69901
7.61	75841	13.22	61137	13.22	69648
7.62	76120	13.24	61618	13.24	70011
7.63	75938	13.26	61751	13.26	69866
7.64	75529	13.28	61565	13.28	69564
7.65	75612	13.3	61554	13.3	69962
7.66	75815	13.32	61193	13.32	69815
7.67	75569	13.34	61708	13.34	70177
7.68	75679	13.36	61707	13.36	70178
7.69	76189	13.38	61612	13.38	69940
7.7	76142	13.4	61877	13.4	70397
7.71	75885	13.42	61996	13.42	70963
7.72	75982	13.44	61793	13.44	70846
7.73	75892	13.46	62284	13.46	71085
7.74	76070	13.48	62580	13.48	71157
7.75	76264	13.5	62580	13.5	71696
7.76	76447	13.52	62360	13.52	71533
7.77	76463	13.54	62623	13.54	71599
7.78	76100	13.56	62879	13.56	71930
7.79	76467	13.58	63085	13.58	72385
7.8	76755	13.6	63070	13.6	72545
7.81	76424	13.62	62819	13.62	72552
7.82	75683	13.64	63587	13.64	72462
7.83	76463	13.66	63738	13.66	72754
7.84	76264	13.68	63820	13.68	72340
7.85	76109	13.7	63943	13.7	73002
7.86	76092	13.72	63969	13.72	73097
7.87	76299	13.74	64400	13.74	73707
7.88	76115	13.76	64012	13.76	73413
7.89	76732	13.78	64526	13.78	73753
7.9	76343	13.8	64571	13.8	73839
7.91	76634	13.82	65241	13.82	74163
7.92	76955	13.84	64928	13.84	74211
7.93	76479	13.86	64765	13.86	74692
7.94	76650	13.88	64879	13.88	74970
7.95	76574	13.9	65218	13.9	75129
7.96	76589	13.92	65212	13.92	75627
7.97	76891	13.94	64991	13.94	75216
7.98	76967	13.96	65427	13.96	74814
7.99	77035	13.98	65212	13.98	75384
8	77276	14	64836	14	75797
8.01	76693	14.02	64795	14.02	75575
8.02	76957	14.04	65397	14.04	75664
8.03	77176	14.06	65134	14.06	76178
8.04	77480	14.08	65052	14.08	76157
8.05	77297	14.1	64594	14.1	76635
8.06	77238	14.12	64454	14.12	76589
8.07	77835	14.14	64488	14.14	76170
8.08	77909	14.16	64325	14.16	75670
8.09	77320	14.18	64506	14.18	75808
8.1	77979	14.2	64443	14.2	75841
8.11	77895	14.22	64210	14.22	76191
8.12	78256	14.24	63789	14.24	76382
8.13	78335	14.26	63747	14.26	75536
8.14	78230	14.28	63889	14.28	75874
8.15	78597	14.3	63459	14.3	76107
8.16	78109	14.32	63555	14.32	75930
8.17	78831	14.34	63702	14.34	76078
8.18	78410	14.36	63693	14.36	75681
8.19	78311	14.38	63584	14.38	76060
8.2	78156	14.4	62887	14.4	75930
8.21	79042	14.42	63079	14.42	75972
8.22	78812	14.44	63479	14.44	75810
8.23	79425	14.46	62916	14.46	76298
8.24	79548	14.48	62864	14.48	75795
8.25	79785	14.5	62655	14.5	75790
8.26	79600	14.52	62757	14.52	75928
8.27	79251	14.54	62642	14.54	75860
8.28	79692	14.56	62313	14.56	75555
8.29	79916	14.58	62450	14.58	75705
8.3	79699	14.6	62218	14.6	75917
8.31	80064	14.62	61895	14.62	75924
8.32	80059	14.64	61914	14.64	75911
8.33	80621	14.66	62577	14.66	75183
8.34	80504	14.68	62235	14.68	75726
8.35	80631	14.7	62153	14.7	75888
8.36	80974	14.72	62041	14.72	75733
8.37	81172	14.74	62212	14.74	75652
8.38	81938	14.76	61787	14.76	75969
8.39	81880	14.78	61489	14.78	76075
8.4	81434	14.8	61337	14.8	75702
8.41	81591	14.82	61744	14.82	75727
8.42	82394	14.84	61531	14.84	76310
8.43	82308	14.86	61439	14.86	75785
8.44	82871	14.88	61315	14.88	75520
8.45	82759	14.9	61830	14.9	75568
8.46	83134	14.92	61652	14.92	75707
8.47	83372	14.94	61638	14.94	75938
8.48	83587	14.96	61511	14.96	75771
8.49	84492	14.98	61853	14.98	75555
8.5	84986	15	61085	15	75824
8.51	84586	15.02	61501	15.02	76096
8.52	85003	15.04	61308	15.04	75995
8.53	85348	15.06	61464	15.06	75633
8.54	85151	15.08	61032	15.08	75799
8.55	85521	15.1	61323	15.1	75277
8.56	86156	15.12	61240	15.12	76049
8.57	86832	15.14	60775	15.14	76291
8.58	86690	15.16	61273	15.16	76047
8.59	86959	15.18	61102	15.18	76069
8.6	87781	15.2	61215	15.2	75984
8.61	88299	15.22	60748	15.22	76089
8.62	88741	15.24	60961	15.24	75914
8.63	88991	15.26	61250	15.26	76049
8.64	89116	15.28	61337	15.28	76068
8.65	89675	15.3	60731	15.3	76238
8.66	90237	15.32	60836	15.32	76220
8.67	90762	15.34	60708	15.34	76189
8.68	91153	15.36	60671	15.36	76377
8.69	91579	15.38	60393	15.38	75595
8.7	91942	15.4	60692	15.4	76218
8.71	92680	15.42	61234	15.42	76279
8.72	93222	15.44	60868	15.44	76247
8.73	93706	15.46	60292	15.46	75587
8.74	93696	15.48	60531	15.48	76455
8.75	94854	15.5	60252	15.5	76082
8.76	95626	15.52	60438	15.52	76215
8.77	96107	15.54	60388	15.54	76485
8.78	96973	15.56	60337	15.56	76476
8.79	97559	15.58	59951	15.58	76247
8.8	98505	15.6	60500	15.6	75722
8.81	99253	15.62	59867	15.62	76055
8.82	100417	15.64	60323	15.64	75778
8.83	100802	15.66	60446	15.66	76528
8.84	101393	15.68	60169	15.68	76439
8.85	102088	15.7	59688	15.7	76379
8.86	103280	15.72	60439	15.72	76002
8.87	104389	15.74	59976	15.74	76578
8.88	105294	15.76	59724	15.76	75825
8.89	106384	15.78	60130	15.78	77191
8.9	107268	15.8	59907	15.8	76237
8.91	108082	15.82	59216	15.82	76532
8.92	108621	15.84	59877	15.84	76679
8.93	110761	15.86	59721	15.86	76332
8.94	111154	15.88	59769	15.88	76301
8.95	112320	15.9	59536	15.9	77168
8.96	114267	15.92	59784	15.92	76714
8.97	115434	15.94	59474	15.94	76814
8.98	116251	15.96	59944	15.96	76953
8.99	117225	15.98	59816	15.98	76947
9	119082	16	59331	16	76030
9.01	120447	16.02	59118	16.02	76453
9.02	121876	16.04	59356	16.04	77056
9.03	122701	16.06	59302	16.06	77110
9.04	124728	16.08	59366	16.08	76472
9.05	125601	16.1	59098	16.1	77049
9.06	127147	16.12	59281	16.12	76815
9.07	129749	16.14	59286	16.14	76466
9.08	130033	16.16	58878	16.16	76841
9.09	133122	16.18	58795	16.18	76609
9.1	134076	16.2	59001	16.2	77112
9.11	136144	16.22	58467	16.22	76569
9.12	137346	16.24	58673	16.24	76745
9.13	138589	16.26	59032	16.26	76969
9.14	140144	16.28	59068	16.28	76970
9.15	142560	16.3	59313	16.3	76662
9.16	143705	16.32	58998	16.32	77253
9.17	145522	16.34	58799	16.34	77109
9.18	147396	16.36	58440	16.36	76960
9.19	148178	16.38	59003	16.38	76885
9.2	150003	16.4	59542	16.4	76854
9.21	150254	16.42	59128	16.42	77032
9.22	151662	16.44	58795	16.44	76741
9.23	153033	16.46	58528	16.46	77262
9.24	153907	16.48	58679	16.48	77062
9.25	154515	16.5	58683	16.5	76856
9.26	155045	16.52	58385	16.52	76980
9.27	154771	16.54	58643	16.54	77243
9.28	155457	16.56	58634	16.56	76743
9.29	156046	16.58	58508	16.58	77402
9.3	155653	16.6	58466	16.6	77094
9.31	155239	16.62	58810	16.62	76808
9.32	155138	16.64	58751	16.64	77296
9.33	153910	16.66	58546	16.66	76881
9.34	152954	16.68	58453	16.68	77376
9.35	152401	16.7	58385	16.7	77385
9.36	151684	16.72	58324	16.72	77587
9.37	150278	16.74	58656	16.74	76632
9.38	148996	16.76	58039	16.76	77278
9.39	147984	16.78	58448	16.78	77252
9.4	146051	16.8	57998	16.8	77062
9.41	144050	16.82	57935	16.82	77307
9.42	142858	16.84	58195	16.84	77655
9.43	140513	16.86	58037	16.86	77474
9.44	139164	16.88	58236	16.88	77248
9.45	137124	16.9	58451	16.9	77741
9.46	136228	16.92	58206	16.92	77936
9.47	134028	16.94	58071	16.94	77637
9.48	132293	16.96	57686	16.96	77656
9.49	130677	16.98	58136	16.98	77377
9.5	128648	17	57822	17	77778
9.51	127185	17.02	58002	17.02	77441
9.52	125162	17.04	57953	17.04	77634
9.53	123959	17.06	58263	17.06	77373
9.54	122618	17.08	57819	17.08	77102
9.55	120504	17.1	57917	17.1	77015
9.56	119005	17.12	58389	17.12	77710
9.57	117713	17.14	58137	17.14	77705
9.58	116537	17.16	57324	17.16	77521
9.59	115624	17.18	57694	17.18	77525
9.6	113721	17.2	57814	17.2	77905
9.61	112304	17.22	58019	17.22	77463
9.62	111326	17.24	58376	17.24	77828
9.63	110626	17.26	58116	17.26	77945
9.64	109330	17.28	57648	17.28	77974
9.65	108547	17.3	58142	17.3	78240
[truncated: 4,035 more rows]

## Sheet: Fig. 2h
COF-205
[truncated: 123 more rows]

## Sheet: Fig. 2i
COF-205-Ru
[truncated: 120 more rows]

## Sheet: Fig. 3a
	Ru foil	COF-205-Ru	RuO2	RuCl3
[truncated: 568 more rows]

[truncated: 55 more sheets: Fig. 3b, Fig. 3c, Fig. 3d, Fig. 3e, Fig. 3f, Fig. 3g, Fig. 3h, Fig. 3i, Fig. 4a, Fig. 4b, Fig. 4c, Fig. 4d, Fig. 4e, Fig. 4f, Fig. 4g, Fig. 4h, Fig. 4i, Fig. 5a, Fig. 5b, Fig. 5c …]
